# Supplementary material for: Enterobacter hormaechei subsp. hoffmannii subsp. nov., Enterobacter hormaechei subsp. xiangfangensis comb. nov., Enterobacter roggenkampii sp. nov., and Enterobacter muelleri is a later heterotypic synonym of Enterobacter asburiae based on computational analysis of sequenced Enterobacter genomes
Source: F1000Res. 2018 Jun 29;7:521. Originally published 2018 May 1. [Version 2] doi: 10.12688/f1000research.14566.2 (PMC6097438; doi:10.12688/f1000research.14566.2)
Supplement: Supplementary file 1 [file f1000research-7-16861-s0000.tgz › f374e05f-72c6-4945-9a09-f5c224c1adf4.xlsx]

## Sheet: enterobacter_typing
Short ID	BioSample ID	MASH Figure 1 Clade name	MASH ANI type name	MASH ANI
obactermuelleri	SAMEA103972944	Enterobacter asburiae	Enterobacter muelleri	100
ATCC35953	SAMN03742638	Enterobacter asburiae	Enterobacter asburiae	100
GN06315	SAMN04572705	Enterobacter asburiae	Enterobacter muelleri	99.69
L1	SAMN02716203	Enterobacter asburiae	Enterobacter asburiae	98.38
PDN3	SAMN02787124	Enterobacter asburiae	Enterobacter asburiae	98.3
e1087	SAMEA2273207	Enterobacter asburiae	Enterobacter muelleri	97.36
EGDAQBF12	SAMN05207407	Enterobacter asburiae	Enterobacter muelleri	97.36
GN03667	SAMN04407777	Enterobacter asburiae	Enterobacter muelleri	97.34
MNCRE20	SAMN03333163	Enterobacter asburiae	Enterobacter muelleri	97.33
33838	SAMN03283315	Enterobacter asburiae	Enterobacter muelleri	97.3
GN02709	SAMN03732723	Enterobacter asburiae	Enterobacter muelleri	97.3
C7	SAMN03753642	Enterobacter asburiae	Enterobacter muelleri	97.3
ARLG2979	SAMN06812669	Enterobacter asburiae	Enterobacter muelleri	97.3
1009ECLO	SAMN03196970	Enterobacter asburiae	Enterobacter muelleri	97.26
1011EASB	SAMN03196973	Enterobacter asburiae	Enterobacter muelleri	97.25
895ECLO	SAMN03198102	Enterobacter asburiae	Enterobacter muelleri	97.25
e2414	SAMEA2273456	Enterobacter asburiae	Enterobacter muelleri	97.23
MNCRE14	SAMN03333156	Enterobacter asburiae	Enterobacter muelleri	97.23
e545	SAMEA2273186	Enterobacter asburiae	Enterobacter muelleri	97.21
e621	SAMEA2273199	Enterobacter asburiae	Enterobacter muelleri	97.21
1126ECLO	SAMN03197081	Enterobacter asburiae	Enterobacter muelleri	97.21
1135ECLO	SAMN03197089	Enterobacter asburiae	Enterobacter muelleri	97.21
940PEND	SAMN03198160	Enterobacter asburiae	Enterobacter muelleri	97.21
e794	SAMEA2273236	Enterobacter asburiae	Enterobacter muelleri	97.19
e1044	SAMEA2273285	Enterobacter asburiae	Enterobacter muelleri	97.19
Crenshaw	SAMN06689580	Enterobacter asburiae	Enterobacter muelleri	97.19
e2022	SAMEA2273432	Enterobacter asburiae	Enterobacter muelleri	97.18
CAV1043	SAMN03733641	Enterobacter asburiae	Enterobacter muelleri	97.18
GN03205	SAMN04407772	Enterobacter asburiae	Enterobacter muelleri	97.17
e1339	SAMEA2273336	Enterobacter asburiae	Enterobacter muelleri	97.16
GN02073	SAMN03495967	Enterobacter asburiae	Enterobacter muelleri	97.16
GN04222	SAMN03732687	Enterobacter asburiae	Enterobacter muelleri	97.16
GN03140	SAMN03732731	Enterobacter asburiae	Enterobacter muelleri	97.16
AMA497	SAMN04124432	Enterobacter asburiae	Enterobacter muelleri	97.16
AMA590	SAMN04124433	Enterobacter asburiae	Enterobacter muelleri	97.16
E20	SAMN03099801	Enterobacter asburiae	Enterobacter muelleri	97.15
SMART1470	SAMN04430996	Enterobacter asburiae	Enterobacter muelleri	97.15
FDAARGOS77	SAMN02934530	Enterobacter asburiae	Enterobacter muelleri	97.14
333ECLO	SAMN03197523	Enterobacter asburiae	Enterobacter muelleri	97.14
HK169	SAMN05285327	Enterobacter asburiae	Enterobacter muelleri	97.14
e657	SAMEA2273206	Enterobacter asburiae	Enterobacter muelleri	97.12
BWH31	SAMN02138596	Enterobacter asburiae	Enterobacter muelleri	97.12
AMA810	SAMN04124437	Enterobacter asburiae	Enterobacter muelleri	97.12
EA75	SAMN04481089	Enterobacter asburiae	Enterobacter muelleri	97.11
DC1	SAMN02951907	Enterobacter asburiae	Enterobacter asburiae	97.1
e669	SAMEA2273216	Enterobacter asburiae	Enterobacter muelleri	97.09
e800	SAMEA2273239	Enterobacter asburiae	Enterobacter muelleri	97.09
1119ECLO	SAMN03197073	Enterobacter asburiae	Enterobacter muelleri	97.09
1180ECLO	SAMN03197138	Enterobacter asburiae	Enterobacter muelleri	97.09
35642	SAMN03283672	Enterobacter asburiae	Enterobacter muelleri	97.09
T25219870317JSK	SAMN03792301	Enterobacter asburiae	Enterobacter muelleri	97.09
UCI49	SAMN02356629	Enterobacter asburiae	Enterobacter muelleri	97.08
GN05598	SAMN04572683	Enterobacter asburiae	Enterobacter muelleri	97.08
e456	SAMEA2273171	Enterobacter asburiae	Enterobacter muelleri	97.07
1027ECLO	SAMN03196991	Enterobacter asburiae	Enterobacter muelleri	97.07
995ECLO	SAMN03198217	Enterobacter asburiae	Enterobacter muelleri	97.07
K6674	SAMN04158285	Enterobacter asburiae	Enterobacter muelleri	97.07
e1556	SAMEA2273379	Enterobacter asburiae	Enterobacter muelleri	97.05
MNCRE3	SAMN03333174	Enterobacter asburiae	Enterobacter muelleri	97.02
GN02127	SAMN03495970	Enterobacter asburiae	Enterobacter muelleri	97.02
ST435939705067	SAMN04011459	Enterobacter asburiae	Enterobacter muelleri	97.02
683ECLO	SAMN03197886	Enterobacter asburiae	Enterobacter muelleri	96.93
EC287	SAMN04431012	Enterobacter asburiae	Enterobacter muelleri	96.93
CIDEIMsCOL5	SAMN03277192	Enterobacter asburiae	Enterobacter muelleri	96.9
ABFPL	SAMN03455979	Enterobacter asburiae	Enterobacter muelleri	96.87
ECNIH11	SAMN04287053	Enterobacter asburiae	Enterobacter muelleri	96.87
TUM10682	SAMD00089475	Enterobacter asburiae	Enterobacter muelleri	96.86
TUM10688	SAMD00089481	Enterobacter asburiae	Enterobacter muelleri	96.86
TUM10887	SAMD00089493	Enterobacter asburiae	Enterobacter muelleri	96.86
ECNIH16	SAMN06040421	Enterobacter asburiae	Enterobacter muelleri	96.86
YDC3372	SAMN07974451	Enterobacter asburiae	Enterobacter muelleri	96.77
EN3600	SAMN07345015	Enterobacter asburiae	Enterobacter muelleri	96.75
CIDEIMsCOL4	SAMN03277191	Enterobacter asburiae	Enterobacter muelleri	96.6
UCDUGFMILLET	SAMN03020201	Enterobacter asburiae	Enterobacter muelleri	96.35
e1252	SAMEA2273318	Enterobacter asburiae	Enterobacter asburiae	95.76
e773	SAMEA2273233	Enterobacter asburiae	Enterobacter asburiae	95.69
EGDHP1	SAMN02952953	Enterobacter asburiae	Enterobacter asburiae	95.39
MGH24	SAMN02138564	Enterobacter asburiae	Enterobacter asburiae	95.37
cterbugandensis	SAMEA104115216	Enterobacter bugandensis	Enterobacter bugandensis	100
153ECLO	SAMN03197343	Enterobacter bugandensis	Enterobacter bugandensis	98.67
e1527	SAMEA2273372	Enterobacter bugandensis	Enterobacter bugandensis	98.59
ECC2572	SAMN06767795	Enterobacter bugandensis	Enterobacter bugandensis	98.59
GN04787	SAMN04578340	Enterobacter bugandensis	Enterobacter bugandensis	98.57
IF2SWP2a	SAMN08348339	Enterobacter bugandensis	Enterobacter bugandensis	98.56
IF2SWB1a	SAMN08348340	Enterobacter bugandensis	Enterobacter bugandensis	98.56
IF2SWP3	SAMN08348342	Enterobacter bugandensis	Enterobacter bugandensis	98.56
IF3SWP2	SAMN08348343	Enterobacter bugandensis	Enterobacter bugandensis	98.56
IF2SWP2b	SAMN04902366	Enterobacter bugandensis	Enterobacter bugandensis	98.54
GN02548	SAMN03732713	Enterobacter bugandensis	Enterobacter bugandensis	98.52
e977	SAMEA2273277	Enterobacter bugandensis	Enterobacter bugandensis	98.5
GN05729	SAMN04407792	Enterobacter bugandensis	Enterobacter bugandensis	98.5
IF2SWB1b	SAMN04902365	Enterobacter bugandensis	Enterobacter bugandensis	98.47
217ECLO	SAMN03197409	Enterobacter bugandensis	Enterobacter bugandensis	98.42
IITBT08	SAMN02597271	Enterobacter bugandensis	Enterobacter bugandensis	98.4
629ECLO	SAMN03197829	Enterobacter bugandensis	Enterobacter bugandensis	98.34
627ECLO	SAMN03197827	Enterobacter bugandensis	Enterobacter bugandensis	98.33
35669	SAMN03283644	Enterobacter bugandensis	Enterobacter bugandensis	98.28
182ECLO	SAMN03197373	Enterobacter bugandensis	Enterobacter bugandensis	98.24
171ECLO	SAMN03197362	Enterobacter bugandensis	Enterobacter bugandensis	98.21
195ECLO	SAMN03197387	Enterobacter bugandensis	Enterobacter bugandensis	98.21
198ECLO	SAMN03197390	Enterobacter bugandensis	Enterobacter bugandensis	98.21
MNCRE4	SAMN03333182	Enterobacter bugandensis	Enterobacter bugandensis	98.18
50588862	SAMN04158295	Enterobacter bugandensis	Enterobacter bugandensis	98.11
BIDMC29	SAMN02138659	Enterobacter bugandensis	Enterobacter bugandensis	98.06
GN02283	SAMN03732693	Enterobacter bugandensis	Enterobacter bugandensis	98.05
GN03842	SAMN04407782	Enterobacter bugandensis	Enterobacter bugandensis	97.85
e1342	SAMEA2273338	Enterobacter bugandensis	Enterobacter bugandensis	97.69
robactercloacae	SAMN04448597	Enterobacter bugandensis	Enterobacter bugandensis	95.81
tercancerogenus	SAMEA104113916	Enterobacter cancerogenus	Enterobacter cancerogenus	100
CREb1	SAMN08107552	Enterobacter cancerogenus	Enterobacter cancerogenus	98.56
ATCC35316	SAMN00000733	Enterobacter cancerogenus	Enterobacter cancerogenus	98.53
FDAARGOS232	SAMN04875569	Enterobacter cancerogenus	Enterobacter cancerogenus	98.49
NS104	SAMN03401392	Enterobacter cancerogenus	Enterobacter cancerogenus	98.36
NS188	SAMN03401404	Enterobacter cancerogenus	Enterobacter cancerogenus	98.36
NS31	SAMN03401388	Enterobacter cancerogenus	Enterobacter cancerogenus	98.35
NS111	SAMN03401390	Enterobacter cancerogenus	Enterobacter cancerogenus	98.35
1161ECLO	SAMN03197118	Enterobacter cloacae complex clade K	Enterobacter cloacae complex clade K	100
1131ECLO	SAMN03197085	Enterobacter cloacae complex clade K	Enterobacter cloacae complex clade K	99.99
1160ECLO	SAMN03197117	Enterobacter cloacae complex clade K	Enterobacter cloacae complex clade K	99.99
NFIX59	SAMN03159336	Enterobacter cloacae complex clade K	Enterobacter cloacae complex clade K	98.36
LH74	SAMEA3855957	Enterobacter cloacae complex clade K	Enterobacter cloacae complex clade K	98.29
C1	SAMN02567292	Enterobacter cloacae complex clade K	Enterobacter cloacae complex clade K	98.08
DC3	SAMN02951909	Enterobacter cloacae complex clade K	Enterobacter cloacae complex clade K	97.72
DC4	SAMN02951908	Enterobacter cloacae complex clade K	Enterobacter cloacae complex clade K	97.6
GN02587	SAMN03732717	Enterobacter cloacae complex clade L	Enterobacter cloacae complex clade L	100
GN04826	SAMN04578341	Enterobacter cloacae complex clade L	Enterobacter cloacae complex clade L	99.85
e2032	SAMEA2273434	Enterobacter cloacae complex clade L	Enterobacter cloacae complex clade L	99.77
GN02468	SAMN03732710	Enterobacter cloacae complex clade L	Enterobacter cloacae complex clade L	99.63
44246	SAMN03283679	Enterobacter cloacae complex clade L	Enterobacter cloacae complex clade L	99.61
44242	SAMN03283668	Enterobacter cloacae complex clade L	Enterobacter cloacae complex clade L	99.6
405ECLO	SAMN03197595	Enterobacter cloacae complex clade L	Enterobacter cloacae complex clade L	99.58
414ECLO	SAMN03197605	Enterobacter cloacae complex clade L	Enterobacter cloacae complex clade L	99.58
FDAARGOS286	SAMN06173299	Enterobacter cloacae complex clade L	Enterobacter cloacae complex clade L	99.53
BWH43	SAMN02581254	Enterobacter cloacae complex clade L	Enterobacter cloacae complex clade L	95.77
EkBLII141	SAMN06887675	Enterobacter cloacae complex clade L	Enterobacter cloacae complex clade L	95.71
WCHEClC4	SAMN06249239	Enterobacter cloacae complex clade L	Enterobacter cloacae complex clade L	95.68
CIDEIMsCOL9	SAMN03277196	Enterobacter cloacae complex clade L	Enterobacter cloacae complex clade L	95.62
DS11005	SAMN07448201	Enterobacter cloacae complex clade N	Enterobacter cloacae complex clade N	100
DS15987	SAMN07448204	Enterobacter cloacae complex clade N	Enterobacter cloacae complex clade N	98.85
BIDMC92	SAMN03280194	Enterobacter cloacae complex clade N	Enterobacter cloacae complex clade N	98.72
WCHECl1597	SAMN08357870	Enterobacter cloacae complex clade N	Enterobacter cloacae complex clade N	98.56
DS18454	SAMN07448198	Enterobacter cloacae complex clade N	Enterobacter cloacae complex clade N	98.53
DS2686	SAMN07448195	Enterobacter cloacae complex clade N	Enterobacter cloacae complex clade N	98.51
DS36577	SAMN07448209	Enterobacter cloacae complex clade N	Enterobacter cloacae complex clade N	98.43
MRY130312	SAMD00026326	Enterobacter cloacae complex clade N	Enterobacter cloacae complex clade N	98.29
A1137	SAMN07162522	Enterobacter cloacae complex clade N	Enterobacter cloacae complex clade N	98.09
SY70	SAMN02582420	Enterobacter cloacae complex clade N	Enterobacter cloacae complex clade N	98.05
35699	SAMN03283666	Enterobacter cloacae complex clade N	Enterobacter cloacae complex clade N	97.91
GN05526	SAMN04578342	Enterobacter cloacae complex clade O	Enterobacter cloacae complex clade O	100
GN04363	SAMN04407788	Enterobacter cloacae complex clade O	Enterobacter cloacae complex clade O	98.79
e483	SAMEA2273177	Enterobacter cloacae complex clade O	Enterobacter cloacae complex clade O	98.75
GN03164	SAMN03732732	Enterobacter cloacae complex clade O	Enterobacter cloacae complex clade O	97.09
624ECLO	SAMN03197824	Enterobacter cloacae complex clade P	Enterobacter cloacae complex clade P	100
630ECLO	SAMN03197831	Enterobacter cloacae complex clade P	Enterobacter cloacae complex clade P	100
JD8715	SAMN02952977	Enterobacter cloacae complex clade P	Enterobacter cloacae complex clade P	98.16
JD6301	SAMN02952978	Enterobacter cloacae complex clade P	Enterobacter cloacae complex clade P	98.16
ND22	SAMN05212257	Enterobacter cloacae complex clade S	Enterobacter cloacae complex clade S	100
KCJK1735	SAMN04943266	Enterobacter cloacae complex clade S	Enterobacter cloacae complex clade S	99.6
KCJK1725	SAMN04943309	Enterobacter cloacae complex clade S	Enterobacter cloacae complex clade S	99.6
451	SAMN07571739	Enterobacter cloacae complex clade S	Enterobacter cloacae complex clade S	97.75
GN06232	SAMN04578344	Enterobacter cloacae complex clade S	Enterobacter cloacae complex clade S	97.74
C9	SAMN06237083	Enterobacter cloacae complex clade T	Enterobacter cloacae complex clade T	100
ATCC13047	SAMN02603901	Enterobacter cloacae subsp. cloacae	Enterobacter cloacae subsp. cloacae	100
ECC2288	SAMN06767789	Enterobacter cloacae subsp. cloacae	Enterobacter cloacae subsp. cloacae	98.73
DS8140	SAMN07448210	Enterobacter cloacae subsp. cloacae	Enterobacter cloacae subsp. cloacae	98.6
DS17594	SAMN07448205	Enterobacter cloacae subsp. cloacae	Enterobacter cloacae subsp. cloacae	98.54
DS11861	SAMN07448202	Enterobacter cloacae subsp. cloacae	Enterobacter cloacae subsp. cloacae	98.52
559ECLO	SAMN03197758	Enterobacter cloacae subsp. cloacae	Enterobacter cloacae subsp. cloacae	98.47
565ECLO	SAMN03197765	Enterobacter cloacae subsp. cloacae	Enterobacter cloacae subsp. cloacae	98.47
564ECLO	SAMN03197764	Enterobacter cloacae subsp. cloacae	Enterobacter cloacae subsp. cloacae	98.46
e1323	SAMEA2273331	Enterobacter cloacae subsp. cloacae	Enterobacter cloacae subsp. cloacae	98.45
GN6	SAMN03261528	Enterobacter cloacae subsp. cloacae	Enterobacter cloacae subsp. cloacae	98.44
SMART901	SAMN04252941	Enterobacter cloacae subsp. cloacae	Enterobacter cloacae subsp. cloacae	98.44
GGT036	SAMN03005138	Enterobacter cloacae subsp. cloacae	Enterobacter cloacae subsp. cloacae	98.4
CIDEIMsCOL10	SAMN03277197	Enterobacter cloacae subsp. cloacae	Enterobacter cloacae subsp. cloacae	98.38
T11	SAMN02869885	Enterobacter cloacae subsp. cloacae	Enterobacter cloacae subsp. cloacae	98.37
ECLO716754SO	SAMN07503716	Enterobacter cloacae subsp. cloacae	Enterobacter cloacae subsp. cloacae	98.37
GN02616	SAMN03732719	Enterobacter cloacae subsp. cloacae	Enterobacter cloacae subsp. cloacae	98.36
50793107	SAMN04158317	Enterobacter cloacae subsp. cloacae	Enterobacter cloacae subsp. cloacae	98.36
M12X01451	SAMN05831100	Enterobacter cloacae subsp. cloacae	Enterobacter cloacae subsp. cloacae	98.36
SMART1093	SAMN04252950	Enterobacter cloacae subsp. cloacae	Enterobacter cloacae subsp. cloacae	98.35
EspIMS6	SAMN07167862	Enterobacter cloacae subsp. cloacae	Enterobacter cloacae subsp. cloacae	98.32
898U	SAMN07571695	Enterobacter cloacae subsp. cloacae	Enterobacter cloacae subsp. cloacae	98.32
6kgm	SAMN03274147	Enterobacter cloacae subsp. cloacae	Enterobacter cloacae subsp. cloacae	98.3
SMART1094	SAMN04252951	Enterobacter cloacae subsp. cloacae	Enterobacter cloacae subsp. cloacae	98.3
UCI102	SAMN04521852	Enterobacter cloacae subsp. cloacae	Enterobacter cloacae subsp. cloacae	98.3
HBZ2347	SAMN05960961	Enterobacter cloacae subsp. cloacae	Enterobacter cloacae subsp. cloacae	98.3
194	SAMN07692767	Enterobacter cloacae subsp. cloacae	Enterobacter cloacae subsp. cloacae	98.3
e1236	SAMEA2273313	Enterobacter cloacae subsp. cloacae	Enterobacter cloacae subsp. cloacae	98.29
SMART1312	SAMN04431005	Enterobacter cloacae subsp. cloacae	Enterobacter cloacae subsp. cloacae	98.27
DS9199	SAMN07448197	Enterobacter cloacae subsp. cloacae	Enterobacter cloacae subsp. cloacae	98.26
SMART313	SAMN04252900	Enterobacter cloacae subsp. cloacae	Enterobacter cloacae subsp. cloacae	98.25
42324	SAMN03283673	Enterobacter cloacae subsp. cloacae	Enterobacter cloacae subsp. cloacae	98.21
DS31788	SAMN07448208	Enterobacter cloacae subsp. cloacae	Enterobacter cloacae subsp. cloacae	98.2
GN02174	SAMN03495972	Enterobacter cloacae subsp. cloacae	Enterobacter cloacae subsp. cloacae	98.18
SMART886	SAMN04252938	Enterobacter cloacae subsp. cloacae	Enterobacter cloacae subsp. cloacae	98.18
DL43	SAMN07167863	Enterobacter cloacae subsp. cloacae	Enterobacter cloacae subsp. cloacae	98.17
DU20756	SAMN07448203	Enterobacter cloacae subsp. cloacae	Enterobacter cloacae subsp. cloacae	98.16
DS31253	SAMN07448207	Enterobacter cloacae subsp. cloacae	Enterobacter cloacae subsp. cloacae	98.16
ST436951358951	SAMN04011460	Enterobacter cloacae subsp. cloacae	Enterobacter cloacae subsp. cloacae	98.15
DS25697	SAMN07448206	Enterobacter cloacae subsp. cloacae	Enterobacter cloacae subsp. cloacae	98.12
SENG6	SAMN04324026	Enterobacter cloacae subsp. cloacae	Enterobacter cloacae subsp. cloacae	98.09
e1340	SAMEA2273337	Enterobacter cloacae subsp. cloacae	Enterobacter cloacae subsp. cloacae	98.04
SMART1493	SAMN04431024	Enterobacter cloacae subsp. cloacae	Enterobacter cloacae subsp. cloacae	97.96
NH52	SAMEA3856670	Enterobacter cloacae subsp. cloacae	Enterobacter cloacae subsp. cloacae	97.94
SMART855	SAMN04252936	Enterobacter cloacae subsp. cloacae	Enterobacter cloacae subsp. cloacae	97.9
SMART628	SAMN04252922	Enterobacter cloacae subsp. cloacae	Enterobacter cloacae subsp. cloacae	97.83
SDM	SAMN02603521	Enterobacter cloacae subsp. dissolvens	Enterobacter cloacae subsp. dissolvens	100
GN02534	SAMN03732712	Enterobacter cloacae subsp. dissolvens	Enterobacter cloacae subsp. dissolvens	99.06
GN05306	SAMN04572598	Enterobacter cloacae subsp. dissolvens	Enterobacter cloacae subsp. dissolvens	98.99
GN05902	SAMN04572694	Enterobacter cloacae subsp. dissolvens	Enterobacter cloacae subsp. dissolvens	98.91
LB2	SAMN03776124	Enterobacter cloacae subsp. dissolvens	Enterobacter cloacae subsp. dissolvens	98.88
CAPREXE7	SAMN06269461	Enterobacter cloacae subsp. dissolvens	Enterobacter cloacae subsp. dissolvens	98.88
CAPREXE22	SAMN06269473	Enterobacter cloacae subsp. dissolvens	Enterobacter cloacae subsp. dissolvens	98.88
170	SAMN07692766	Enterobacter cloacae subsp. dissolvens	Enterobacter cloacae subsp. dissolvens	98.88
B2b	SAMN03145044	Enterobacter cloacae subsp. dissolvens	Enterobacter cloacae subsp. dissolvens	98.87
DSM14563	SAMN05581748	Enterobacter hormaechei subsp. hoffmannii	Enterobacter hormaechei subsp. hoffmannii	100
261ECLO	SAMN03197454	Enterobacter hormaechei subsp. hoffmannii	Enterobacter hormaechei subsp. hoffmannii	98.95
36796	SAMN03283643	Enterobacter hormaechei subsp. hoffmannii	Enterobacter hormaechei subsp. hoffmannii	98.95
e1202	SAMEA2273497	Enterobacter hormaechei subsp. hoffmannii	Enterobacter hormaechei subsp. hoffmannii	98.91
UCICRE9	SAMN02138614	Enterobacter hormaechei subsp. hoffmannii	Enterobacter hormaechei subsp. hoffmannii	98.9
e292	SAMEA2273144	Enterobacter hormaechei subsp. hoffmannii	Enterobacter hormaechei subsp. hoffmannii	98.84
e1347	SAMEA2273341	Enterobacter hormaechei subsp. hoffmannii	Enterobacter hormaechei subsp. hoffmannii	98.84
MGH4	SAMN02138544	Enterobacter hormaechei subsp. hoffmannii	Enterobacter hormaechei subsp. hoffmannii	98.79
MGH26	SAMN02138566	Enterobacter hormaechei subsp. hoffmannii	Enterobacter hormaechei subsp. hoffmannii	98.78
2845	SAMN06704511	Enterobacter hormaechei subsp. hoffmannii	Enterobacter hormaechei subsp. hoffmannii	98.78
e377	SAMEA2273156	Enterobacter hormaechei subsp. hoffmannii	Enterobacter hormaechei subsp. hoffmannii	98.77
e1345	SAMEA2273340	Enterobacter hormaechei subsp. hoffmannii	Enterobacter hormaechei subsp. hoffmannii	98.77
28401	SAMN06703828	Enterobacter hormaechei subsp. hoffmannii	Enterobacter hormaechei subsp. hoffmannii	98.77
Q9	SAMN06703827	Enterobacter hormaechei subsp. hoffmannii	Enterobacter hormaechei subsp. hoffmannii	98.76
101415	SAMN06704512	Enterobacter hormaechei subsp. hoffmannii	Enterobacter hormaechei subsp. hoffmannii	98.76
TUM10693	SAMD00089486	Enterobacter hormaechei subsp. hoffmannii	Enterobacter hormaechei subsp. hoffmannii	98.75
TUM10694	SAMD00089487	Enterobacter hormaechei subsp. hoffmannii	Enterobacter hormaechei subsp. hoffmannii	98.75
e1132	SAMEA2273302	Enterobacter hormaechei subsp. hoffmannii	Enterobacter hormaechei subsp. hoffmannii	98.75
e1219	SAMEA2273309	Enterobacter hormaechei subsp. hoffmannii	Enterobacter hormaechei subsp. hoffmannii	98.75
e1265	SAMEA2273320	Enterobacter hormaechei subsp. hoffmannii	Enterobacter hormaechei subsp. hoffmannii	98.75
e2549	SAMEA2273461	Enterobacter hormaechei subsp. hoffmannii	Enterobacter hormaechei subsp. hoffmannii	98.74
e2550	SAMEA2273462	Enterobacter hormaechei subsp. hoffmannii	Enterobacter hormaechei subsp. hoffmannii	98.74
e2575	SAMEA2273463	Enterobacter hormaechei subsp. hoffmannii	Enterobacter hormaechei subsp. hoffmannii	98.74
e888	SAMEA2273483	Enterobacter hormaechei subsp. hoffmannii	Enterobacter hormaechei subsp. hoffmannii	98.74
MGH13	SAMN02138553	Enterobacter hormaechei subsp. hoffmannii	Enterobacter hormaechei subsp. hoffmannii	98.74
TUM10662	SAMD00089456	Enterobacter hormaechei subsp. hoffmannii	Enterobacter hormaechei subsp. hoffmannii	98.73
TUM10663	SAMD00089457	Enterobacter hormaechei subsp. hoffmannii	Enterobacter hormaechei subsp. hoffmannii	98.73
TUM10695	SAMD00089488	Enterobacter hormaechei subsp. hoffmannii	Enterobacter hormaechei subsp. hoffmannii	98.73
e967	SAMEA2273273	Enterobacter hormaechei subsp. hoffmannii	Enterobacter hormaechei subsp. hoffmannii	98.73
e2273	SAMEA2273447	Enterobacter hormaechei subsp. hoffmannii	Enterobacter hormaechei subsp. hoffmannii	98.73
TUM10670	SAMD00089464	Enterobacter hormaechei subsp. hoffmannii	Enterobacter hormaechei subsp. hoffmannii	98.72
TUM10678	SAMD00089472	Enterobacter hormaechei subsp. hoffmannii	Enterobacter hormaechei subsp. hoffmannii	98.72
TUM10679	SAMD00089473	Enterobacter hormaechei subsp. hoffmannii	Enterobacter hormaechei subsp. hoffmannii	98.72
TUM10684	SAMD00089477	Enterobacter hormaechei subsp. hoffmannii	Enterobacter hormaechei subsp. hoffmannii	98.72
TUM10685	SAMD00089478	Enterobacter hormaechei subsp. hoffmannii	Enterobacter hormaechei subsp. hoffmannii	98.72
e970	SAMEA2273275	Enterobacter hormaechei subsp. hoffmannii	Enterobacter hormaechei subsp. hoffmannii	98.72
e722	SAMEA2273226	Enterobacter hormaechei subsp. hoffmannii	Enterobacter hormaechei subsp. hoffmannii	98.71
e880	SAMEA2273259	Enterobacter hormaechei subsp. hoffmannii	Enterobacter hormaechei subsp. hoffmannii	98.71
e1562	SAMEA2273380	Enterobacter hormaechei subsp. hoffmannii	Enterobacter hormaechei subsp. hoffmannii	98.71
e2346	SAMEA2273451	Enterobacter hormaechei subsp. hoffmannii	Enterobacter hormaechei subsp. hoffmannii	98.71
SMART309	SAMN04252898	Enterobacter hormaechei subsp. hoffmannii	Enterobacter hormaechei subsp. hoffmannii	98.71
TUM10669	SAMD00089463	Enterobacter hormaechei subsp. hoffmannii	Enterobacter hormaechei subsp. hoffmannii	98.7
TUM10680	SAMD00089474	Enterobacter hormaechei subsp. hoffmannii	Enterobacter hormaechei subsp. hoffmannii	98.7
e1603	SAMEA2273387	Enterobacter hormaechei subsp. hoffmannii	Enterobacter hormaechei subsp. hoffmannii	98.7
e1714	SAMEA2273403	Enterobacter hormaechei subsp. hoffmannii	Enterobacter hormaechei subsp. hoffmannii	98.7
e575	SAMEA2273494	Enterobacter hormaechei subsp. hoffmannii	Enterobacter hormaechei subsp. hoffmannii	98.7
ECNIH17	SAMN06921699	Enterobacter hormaechei subsp. hoffmannii	Enterobacter hormaechei subsp. hoffmannii	98.7
TUM10665	SAMD00089459	Enterobacter hormaechei subsp. hoffmannii	Enterobacter hormaechei subsp. hoffmannii	98.69
TUM10673	SAMD00089467	Enterobacter hormaechei subsp. hoffmannii	Enterobacter hormaechei subsp. hoffmannii	98.69
ECNIH5	SAMN02821151	Enterobacter hormaechei subsp. hoffmannii	Enterobacter hormaechei subsp. hoffmannii	98.69
TUM10676	SAMD00089470	Enterobacter hormaechei subsp. hoffmannii	Enterobacter hormaechei subsp. hoffmannii	98.68
e2090	SAMEA2273439	Enterobacter hormaechei subsp. hoffmannii	Enterobacter hormaechei subsp. hoffmannii	98.68
35014	SAMN03283618	Enterobacter hormaechei subsp. hoffmannii	Enterobacter hormaechei subsp. hoffmannii	98.68
35030	SAMN03283636	Enterobacter hormaechei subsp. hoffmannii	Enterobacter hormaechei subsp. hoffmannii	98.68
GN02768	SAMN03732726	Enterobacter hormaechei subsp. hoffmannii	Enterobacter hormaechei subsp. hoffmannii	98.68
TUM10666	SAMD00089460	Enterobacter hormaechei subsp. hoffmannii	Enterobacter hormaechei subsp. hoffmannii	98.67
TUM10691	SAMD00089484	Enterobacter hormaechei subsp. hoffmannii	Enterobacter hormaechei subsp. hoffmannii	98.67
TUM10692	SAMD00089485	Enterobacter hormaechei subsp. hoffmannii	Enterobacter hormaechei subsp. hoffmannii	98.67
TUM10696	SAMD00089489	Enterobacter hormaechei subsp. hoffmannii	Enterobacter hormaechei subsp. hoffmannii	98.67
e1586	SAMEA2273384	Enterobacter hormaechei subsp. hoffmannii	Enterobacter hormaechei subsp. hoffmannii	98.67
e1587	SAMEA2273385	Enterobacter hormaechei subsp. hoffmannii	Enterobacter hormaechei subsp. hoffmannii	98.67
e1889	SAMEA2273423	Enterobacter hormaechei subsp. hoffmannii	Enterobacter hormaechei subsp. hoffmannii	98.67
35025	SAMN03283634	Enterobacter hormaechei subsp. hoffmannii	Enterobacter hormaechei subsp. hoffmannii	98.67
e261	SAMEA2273135	Enterobacter hormaechei subsp. hoffmannii	Enterobacter hormaechei subsp. hoffmannii	98.66
e1319	SAMEA2273330	Enterobacter hormaechei subsp. hoffmannii	Enterobacter hormaechei subsp. hoffmannii	98.66
e2752	SAMEA2273467	Enterobacter hormaechei subsp. hoffmannii	Enterobacter hormaechei subsp. hoffmannii	98.66
MGH9	SAMN02138549	Enterobacter hormaechei subsp. hoffmannii	Enterobacter hormaechei subsp. hoffmannii	98.66
BWH39	SAMN02138601	Enterobacter hormaechei subsp. hoffmannii	Enterobacter hormaechei subsp. hoffmannii	98.66
TUM10664	SAMD00089458	Enterobacter hormaechei subsp. hoffmannii	Enterobacter hormaechei subsp. hoffmannii	98.65
TUM10690	SAMD00089483	Enterobacter hormaechei subsp. hoffmannii	Enterobacter hormaechei subsp. hoffmannii	98.65
e482	SAMEA2273176	Enterobacter hormaechei subsp. hoffmannii	Enterobacter hormaechei subsp. hoffmannii	98.65
e513	SAMEA2273181	Enterobacter hormaechei subsp. hoffmannii	Enterobacter hormaechei subsp. hoffmannii	98.65
e2430	SAMEA2273457	Enterobacter hormaechei subsp. hoffmannii	Enterobacter hormaechei subsp. hoffmannii	98.65
35032	SAMN03283635	Enterobacter hormaechei subsp. hoffmannii	Enterobacter hormaechei subsp. hoffmannii	98.65
TUM10675	SAMD00089469	Enterobacter hormaechei subsp. hoffmannii	Enterobacter hormaechei subsp. hoffmannii	98.64
e435	SAMEA2273166	Enterobacter hormaechei subsp. hoffmannii	Enterobacter hormaechei subsp. hoffmannii	98.64
e1089	SAMEA2273208	Enterobacter hormaechei subsp. hoffmannii	Enterobacter hormaechei subsp. hoffmannii	98.64
e595	SAMEA2273492	Enterobacter hormaechei subsp. hoffmannii	Enterobacter hormaechei subsp. hoffmannii	98.64
e405	SAMEA2273496	Enterobacter hormaechei subsp. hoffmannii	Enterobacter hormaechei subsp. hoffmannii	98.64
TUM10671	SAMD00089465	Enterobacter hormaechei subsp. hoffmannii	Enterobacter hormaechei subsp. hoffmannii	98.62
TUM10674	SAMD00089468	Enterobacter hormaechei subsp. hoffmannii	Enterobacter hormaechei subsp. hoffmannii	98.62
TUM10677	SAMD00089471	Enterobacter hormaechei subsp. hoffmannii	Enterobacter hormaechei subsp. hoffmannii	98.62
TUM10683	SAMD00089476	Enterobacter hormaechei subsp. hoffmannii	Enterobacter hormaechei subsp. hoffmannii	98.62
TUM10687	SAMD00089480	Enterobacter hormaechei subsp. hoffmannii	Enterobacter hormaechei subsp. hoffmannii	98.62
TUM11136	SAMD00089517	Enterobacter hormaechei subsp. hoffmannii	Enterobacter hormaechei subsp. hoffmannii	98.62
e404	SAMEA2273163	Enterobacter hormaechei subsp. hoffmannii	Enterobacter hormaechei subsp. hoffmannii	98.62
ECR091	SAMN02713646	Enterobacter hormaechei subsp. hoffmannii	Enterobacter hormaechei subsp. hoffmannii	98.62
MGH85	SAMN03280181	Enterobacter hormaechei subsp. hoffmannii	Enterobacter hormaechei subsp. hoffmannii	98.62
MGH127	SAMN03280185	Enterobacter hormaechei subsp. hoffmannii	Enterobacter hormaechei subsp. hoffmannii	98.62
MRSN11248	SAMN03486506	Enterobacter hormaechei subsp. hoffmannii	Enterobacter hormaechei subsp. hoffmannii	98.62
GN02358	SAMN03732699	Enterobacter hormaechei subsp. hoffmannii	Enterobacter hormaechei subsp. hoffmannii	98.62
AR0050	SAMN04014891	Enterobacter hormaechei subsp. hoffmannii	Enterobacter hormaechei subsp. hoffmannii	98.62
TUM10661	SAMD00089455	Enterobacter hormaechei subsp. hoffmannii	Enterobacter hormaechei subsp. hoffmannii	98.61
TUM10672	SAMD00089466	Enterobacter hormaechei subsp. hoffmannii	Enterobacter hormaechei subsp. hoffmannii	98.61
TUM10686	SAMD00089479	Enterobacter hormaechei subsp. hoffmannii	Enterobacter hormaechei subsp. hoffmannii	98.61
e316	SAMEA2273147	Enterobacter hormaechei subsp. hoffmannii	Enterobacter hormaechei subsp. hoffmannii	98.61
e1488	SAMEA2273364	Enterobacter hormaechei subsp. hoffmannii	Enterobacter hormaechei subsp. hoffmannii	98.61
e2300	SAMEA2273450	Enterobacter hormaechei subsp. hoffmannii	Enterobacter hormaechei subsp. hoffmannii	98.61
MGH5	SAMN02138545	Enterobacter hormaechei subsp. hoffmannii	Enterobacter hormaechei subsp. hoffmannii	98.61
MGH12	SAMN02138552	Enterobacter hormaechei subsp. hoffmannii	Enterobacter hormaechei subsp. hoffmannii	98.61
UCI50	SAMN02356630	Enterobacter hormaechei subsp. hoffmannii	Enterobacter hormaechei subsp. hoffmannii	98.61
MNCRE55	SAMN03333177	Enterobacter hormaechei subsp. hoffmannii	Enterobacter hormaechei subsp. hoffmannii	98.61
SMART1105	SAMN04252953	Enterobacter hormaechei subsp. hoffmannii	Enterobacter hormaechei subsp. hoffmannii	98.61
TUM10689	SAMD00089482	Enterobacter hormaechei subsp. hoffmannii	Enterobacter hormaechei subsp. hoffmannii	98.6
TUM11042	SAMD00089495	Enterobacter hormaechei subsp. hoffmannii	Enterobacter hormaechei subsp. hoffmannii	98.6
TUM11137	SAMD00089518	Enterobacter hormaechei subsp. hoffmannii	Enterobacter hormaechei subsp. hoffmannii	98.6
e317	SAMEA2273148	Enterobacter hormaechei subsp. hoffmannii	Enterobacter hormaechei subsp. hoffmannii	98.6
e400	SAMEA2273161	Enterobacter hormaechei subsp. hoffmannii	Enterobacter hormaechei subsp. hoffmannii	98.6
e953	SAMEA2273271	Enterobacter hormaechei subsp. hoffmannii	Enterobacter hormaechei subsp. hoffmannii	98.6
MGH8	SAMN02138548	Enterobacter hormaechei subsp. hoffmannii	Enterobacter hormaechei subsp. hoffmannii	98.6
MGH11	SAMN02138551	Enterobacter hormaechei subsp. hoffmannii	Enterobacter hormaechei subsp. hoffmannii	98.6
UCICRE3	SAMN02138608	Enterobacter hormaechei subsp. hoffmannii	Enterobacter hormaechei subsp. hoffmannii	98.6
ST145950180354	SAMN04011424	Enterobacter hormaechei subsp. hoffmannii	Enterobacter hormaechei subsp. hoffmannii	98.6
SMART1259	SAMN04431014	Enterobacter hormaechei subsp. hoffmannii	Enterobacter hormaechei subsp. hoffmannii	98.6
TUM10698	SAMD00089491	Enterobacter hormaechei subsp. hoffmannii	Enterobacter hormaechei subsp. hoffmannii	98.59
TUM10699	SAMD00089492	Enterobacter hormaechei subsp. hoffmannii	Enterobacter hormaechei subsp. hoffmannii	98.59
TUM11053	SAMD00089506	Enterobacter hormaechei subsp. hoffmannii	Enterobacter hormaechei subsp. hoffmannii	98.59
e1336	SAMEA2273334	Enterobacter hormaechei subsp. hoffmannii	Enterobacter hormaechei subsp. hoffmannii	98.59
e1985	SAMEA2273430	Enterobacter hormaechei subsp. hoffmannii	Enterobacter hormaechei subsp. hoffmannii	98.59
35683	SAMN03283686	Enterobacter hormaechei subsp. hoffmannii	Enterobacter hormaechei subsp. hoffmannii	98.59
SMART272	SAMN04252894	Enterobacter hormaechei subsp. hoffmannii	Enterobacter hormaechei subsp. hoffmannii	98.59
TUM13743	SAMD00080817	Enterobacter hormaechei subsp. hoffmannii	Enterobacter hormaechei subsp. hoffmannii	98.58
TUM10660	SAMD00089454	Enterobacter hormaechei subsp. hoffmannii	Enterobacter hormaechei subsp. hoffmannii	98.58
TUM11041	SAMD00089494	Enterobacter hormaechei subsp. hoffmannii	Enterobacter hormaechei subsp. hoffmannii	98.58
TUM11043	SAMD00089496	Enterobacter hormaechei subsp. hoffmannii	Enterobacter hormaechei subsp. hoffmannii	98.58
TUM11044	SAMD00089497	Enterobacter hormaechei subsp. hoffmannii	Enterobacter hormaechei subsp. hoffmannii	98.58
TUM11049	SAMD00089502	Enterobacter hormaechei subsp. hoffmannii	Enterobacter hormaechei subsp. hoffmannii	98.58
e698	SAMEA2273222	Enterobacter hormaechei subsp. hoffmannii	Enterobacter hormaechei subsp. hoffmannii	98.58
e841	SAMEA2273250	Enterobacter hormaechei subsp. hoffmannii	Enterobacter hormaechei subsp. hoffmannii	98.58
e1387	SAMEA2273346	Enterobacter hormaechei subsp. hoffmannii	Enterobacter hormaechei subsp. hoffmannii	98.58
TUM10667	SAMD00089461	Enterobacter hormaechei subsp. hoffmannii	Enterobacter hormaechei subsp. hoffmannii	98.57
TUM11045	SAMD00089498	Enterobacter hormaechei subsp. hoffmannii	Enterobacter hormaechei subsp. hoffmannii	98.57
TUM11046	SAMD00089499	Enterobacter hormaechei subsp. hoffmannii	Enterobacter hormaechei subsp. hoffmannii	98.57
TUM11047	SAMD00089500	Enterobacter hormaechei subsp. hoffmannii	Enterobacter hormaechei subsp. hoffmannii	98.57
TUM11048	SAMD00089501	Enterobacter hormaechei subsp. hoffmannii	Enterobacter hormaechei subsp. hoffmannii	98.57
TUM11050	SAMD00089503	Enterobacter hormaechei subsp. hoffmannii	Enterobacter hormaechei subsp. hoffmannii	98.57
e147	SAMEA2273130	Enterobacter hormaechei subsp. hoffmannii	Enterobacter hormaechei subsp. hoffmannii	98.57
e458	SAMEA2273172	Enterobacter hormaechei subsp. hoffmannii	Enterobacter hormaechei subsp. hoffmannii	98.57
e2282	SAMEA2273448	Enterobacter hormaechei subsp. hoffmannii	Enterobacter hormaechei subsp. hoffmannii	98.57
SMART266	SAMN04252889	Enterobacter hormaechei subsp. hoffmannii	Enterobacter hormaechei subsp. hoffmannii	98.57
SMART271	SAMN04252893	Enterobacter hormaechei subsp. hoffmannii	Enterobacter hormaechei subsp. hoffmannii	98.57
SMART575	SAMN04252917	Enterobacter hormaechei subsp. hoffmannii	Enterobacter hormaechei subsp. hoffmannii	98.57
e395	SAMEA2273159	Enterobacter hormaechei subsp. hoffmannii	Enterobacter hormaechei subsp. hoffmannii	98.56
e1213	SAMEA2273307	Enterobacter hormaechei subsp. hoffmannii	Enterobacter hormaechei subsp. hoffmannii	98.56
e1464	SAMEA2273357	Enterobacter hormaechei subsp. hoffmannii	Enterobacter hormaechei subsp. hoffmannii	98.56
e1563	SAMEA2273381	Enterobacter hormaechei subsp. hoffmannii	Enterobacter hormaechei subsp. hoffmannii	98.56
ECC3137	SAMN06767791	Enterobacter hormaechei subsp. hoffmannii	Enterobacter hormaechei subsp. hoffmannii	98.56
TUM10697	SAMD00089490	Enterobacter hormaechei subsp. hoffmannii	Enterobacter hormaechei subsp. hoffmannii	98.55
E987	SAMN07359424	Enterobacter hormaechei subsp. hoffmannii	Enterobacter hormaechei subsp. hoffmannii	98.55
e318	SAMEA2273149	Enterobacter hormaechei subsp. hoffmannii	Enterobacter hormaechei subsp. hoffmannii	98.54
e745	SAMEA2273229	Enterobacter hormaechei subsp. hoffmannii	Enterobacter hormaechei subsp. hoffmannii	98.54
ECNIH3	SAMN02713683	Enterobacter hormaechei subsp. hoffmannii	Enterobacter hormaechei subsp. hoffmannii	98.54
e484	SAMEA2273178	Enterobacter hormaechei subsp. hoffmannii	Enterobacter hormaechei subsp. hoffmannii	98.53
e1155	SAMEA2273298	Enterobacter hormaechei subsp. hoffmannii	Enterobacter hormaechei subsp. hoffmannii	98.53
e1517	SAMEA2273366	Enterobacter hormaechei subsp. hoffmannii	Enterobacter hormaechei subsp. hoffmannii	98.53
ECNIH12	SAMN06040404	Enterobacter hormaechei subsp. hoffmannii	Enterobacter hormaechei subsp. hoffmannii	98.53
e487	SAMEA2273179	Enterobacter hormaechei subsp. hoffmannii	Enterobacter hormaechei subsp. hoffmannii	98.52
e703	SAMEA2273223	Enterobacter hormaechei subsp. hoffmannii	Enterobacter hormaechei subsp. hoffmannii	98.52
TUM11051	SAMD00089504	Enterobacter hormaechei subsp. hoffmannii	Enterobacter hormaechei subsp. hoffmannii	98.5
e659	SAMEA2273215	Enterobacter hormaechei subsp. hoffmannii	Enterobacter hormaechei subsp. hoffmannii	98.49
e1214	SAMEA2273308	Enterobacter hormaechei subsp. hoffmannii	Enterobacter hormaechei subsp. hoffmannii	98.47
BWH27	SAMN02138592	Enterobacter hormaechei subsp. hoffmannii	Enterobacter hormaechei subsp. hoffmannii	98.43
MGH2	SAMN02138542	Enterobacter hormaechei subsp. hoffmannii	Enterobacter hormaechei subsp. hoffmannii	98.42
e1105	SAMEA2273213	Enterobacter hormaechei subsp. hoffmannii	Enterobacter hormaechei subsp. hoffmannii	98.41
e742	SAMEA2273228	Enterobacter hormaechei subsp. hoffmannii	Enterobacter hormaechei subsp. hoffmannii	98.4
ECC1840	SAMN06767790	Enterobacter hormaechei subsp. hoffmannii	Enterobacter hormaechei subsp. hoffmannii	98.4
SMART28	SAMN04252886	Enterobacter hormaechei subsp. hoffmannii	Enterobacter hormaechei subsp. hoffmannii	98.38
e854	SAMEA2273253	Enterobacter hormaechei subsp. hoffmannii	Enterobacter hormaechei subsp. hoffmannii	98.37
e1770	SAMEA2273412	Enterobacter hormaechei subsp. hoffmannii	Enterobacter hormaechei subsp. hoffmannii	98.07
ATCC49162	SAMN05787340	Enterobacter hormaechei subsp. hormaechei	Enterobacter hormaechei subsp. hormaechei	100
YDC518	SAMN07974466	Enterobacter hormaechei subsp. hormaechei	Enterobacter hormaechei subsp. hormaechei	99.24
YDC498	SAMN07974465	Enterobacter hormaechei subsp. hormaechei	Enterobacter hormaechei subsp. hormaechei	99.22
34983	SAMN03067416	Enterobacter hormaechei subsp. hormaechei	Enterobacter hormaechei subsp. hormaechei	99.13
35027	SAMN03283631	Enterobacter hormaechei subsp. hormaechei	Enterobacter hormaechei subsp. hormaechei	99.1
35666	SAMN03283654	Enterobacter hormaechei subsp. hormaechei	Enterobacter hormaechei subsp. hormaechei	98.98
GN02315	SAMN03732694	Enterobacter hormaechei subsp. hormaechei	Enterobacter hormaechei subsp. hormaechei	98.47
DSM16687	SAMN05581749	Enterobacter hormaechei subsp. oharae	Enterobacter hormaechei subsp. oharae	100
e1337	SAMEA2273335	Enterobacter hormaechei subsp. oharae	Enterobacter hormaechei subsp. oharae	99.84
e272	SAMEA2273474	Enterobacter hormaechei subsp. oharae	Enterobacter hormaechei subsp. oharae	99.81
e633	SAMEA2273204	Enterobacter hormaechei subsp. oharae	Enterobacter hormaechei subsp. oharae	99.71
e247	SAMEA2273473	Enterobacter hormaechei subsp. oharae	Enterobacter hormaechei subsp. oharae	99.71
921ECLO	SAMN03198137	Enterobacter hormaechei subsp. oharae	Enterobacter hormaechei subsp. oharae	99.71
e894	SAMEA2273261	Enterobacter hormaechei subsp. oharae	Enterobacter hormaechei subsp. oharae	99.7
e289	SAMEA2273143	Enterobacter hormaechei subsp. oharae	Enterobacter hormaechei subsp. oharae	99.69
e965	SAMEA2273272	Enterobacter hormaechei subsp. oharae	Enterobacter hormaechei subsp. oharae	99.65
e1518	SAMEA2273367	Enterobacter hormaechei subsp. oharae	Enterobacter hormaechei subsp. oharae	99.65
GN02032	SAMN03495965	Enterobacter hormaechei subsp. oharae	Enterobacter hormaechei subsp. oharae	99.65
GN04225	SAMN04407785	Enterobacter hormaechei subsp. oharae	Enterobacter hormaechei subsp. oharae	99.65
e985	SAMEA2273279	Enterobacter hormaechei subsp. oharae	Enterobacter hormaechei subsp. oharae	99.64
e978	SAMEA2273278	Enterobacter hormaechei subsp. oharae	Enterobacter hormaechei subsp. oharae	99.63
e1198	SAMEA2273306	Enterobacter hormaechei subsp. oharae	Enterobacter hormaechei subsp. oharae	99.63
e1154	SAMEA2273297	Enterobacter hormaechei subsp. oharae	Enterobacter hormaechei subsp. oharae	99.62
e341	SAMEA2273153	Enterobacter hormaechei subsp. oharae	Enterobacter hormaechei subsp. oharae	99.61
e1764	SAMEA2273411	Enterobacter hormaechei subsp. oharae	Enterobacter hormaechei subsp. oharae	99.6
e1331	SAMEA2273498	Enterobacter hormaechei subsp. oharae	Enterobacter hormaechei subsp. oharae	99.6
GN04369	SAMN04407790	Enterobacter hormaechei subsp. oharae	Enterobacter hormaechei subsp. oharae	99.6
e559	SAMEA2273190	Enterobacter hormaechei subsp. oharae	Enterobacter hormaechei subsp. oharae	99.59
e1285	SAMEA2273323	Enterobacter hormaechei subsp. oharae	Enterobacter hormaechei subsp. oharae	99.58
e1028	SAMEA2273486	Enterobacter hormaechei subsp. oharae	Enterobacter hormaechei subsp. oharae	99.58
e2024	SAMEA2273433	Enterobacter hormaechei subsp. oharae	Enterobacter hormaechei subsp. oharae	99.56
e1083	SAMEA2273487	Enterobacter hormaechei subsp. oharae	Enterobacter hormaechei subsp. oharae	99.55
e1227	SAMEA2273507	Enterobacter hormaechei subsp. oharae	Enterobacter hormaechei subsp. oharae	99.55
e1222	SAMEA2273310	Enterobacter hormaechei subsp. oharae	Enterobacter hormaechei subsp. oharae	99.54
e1251	SAMEA2273317	Enterobacter hormaechei subsp. oharae	Enterobacter hormaechei subsp. oharae	99.53
e1772	SAMEA2273514	Enterobacter hormaechei subsp. oharae	Enterobacter hormaechei subsp. oharae	99.52
e1386	SAMEA2273345	Enterobacter hormaechei subsp. oharae	Enterobacter hormaechei subsp. oharae	99.5
e1774	SAMEA2273413	Enterobacter hormaechei subsp. oharae	Enterobacter hormaechei subsp. oharae	99.48
e2276	SAMEA2273509	Enterobacter hormaechei subsp. oharae	Enterobacter hormaechei subsp. oharae	99.47
e774	SAMEA2273234	Enterobacter hormaechei subsp. oharae	Enterobacter hormaechei subsp. oharae	99.46
e813	SAMEA2273482	Enterobacter hormaechei subsp. oharae	Enterobacter hormaechei subsp. oharae	99.46
1202ECLO	SAMN03197164	Enterobacter hormaechei subsp. oharae	Enterobacter hormaechei subsp. oharae	99.4
SMART267	SAMN04252890	Enterobacter hormaechei subsp. oharae	Enterobacter hormaechei subsp. oharae	99.4
SMART1260	SAMN04430990	Enterobacter hormaechei subsp. oharae	Enterobacter hormaechei subsp. oharae	99.4
ST108941726609	SAMN04011429	Enterobacter hormaechei subsp. oharae	Enterobacter hormaechei subsp. oharae	99.39
SMART268	SAMN04252891	Enterobacter hormaechei subsp. oharae	Enterobacter hormaechei subsp. oharae	99.39
e452	SAMEA2273170	Enterobacter hormaechei subsp. oharae	Enterobacter hormaechei subsp. oharae	99.37
e939	SAMEA2273484	Enterobacter hormaechei subsp. oharae	Enterobacter hormaechei subsp. oharae	99.31
NFIX45	SAMN03159368	Enterobacter hormaechei subsp. oharae	Enterobacter hormaechei subsp. oharae	98.57
e1284	SAMEA2273322	Enterobacter hormaechei subsp. oharae	Enterobacter hormaechei subsp. oharae	98.16
e1286	SAMEA2273324	Enterobacter hormaechei subsp. oharae	Enterobacter hormaechei subsp. oharae	98.16
e2071	SAMEA2273438	Enterobacter hormaechei subsp. oharae	Enterobacter hormaechei subsp. oharae	98.09
e287	SAMEA2273141	Enterobacter hormaechei subsp. oharae	Enterobacter hormaechei subsp. oharae	98.06
e288	SAMEA2273142	Enterobacter hormaechei subsp. oharae	Enterobacter hormaechei subsp. oharae	98.06
e532	SAMEA2273183	Enterobacter hormaechei subsp. oharae	Enterobacter hormaechei subsp. oharae	98.06
e1521	SAMEA2273371	Enterobacter hormaechei subsp. oharae	Enterobacter hormaechei subsp. oharae	98.06
e242	SAMEA2273133	Enterobacter hormaechei subsp. oharae	Enterobacter hormaechei subsp. oharae	98.03
e282	SAMEA2273139	Enterobacter hormaechei subsp. oharae	Enterobacter hormaechei subsp. oharae	98.03
e352	SAMEA2273155	Enterobacter hormaechei subsp. oharae	Enterobacter hormaechei subsp. oharae	98.03
e751	SAMEA2273230	Enterobacter hormaechei subsp. oharae	Enterobacter hormaechei subsp. oharae	98.02
e856	SAMEA2273254	Enterobacter hormaechei subsp. oharae	Enterobacter hormaechei subsp. oharae	98.01
e1487	SAMEA2273363	Enterobacter hormaechei subsp. oharae	Enterobacter hormaechei subsp. oharae	98.01
e533	SAMEA2273184	Enterobacter hormaechei subsp. oharae	Enterobacter hormaechei subsp. oharae	98
e534	SAMEA2273185	Enterobacter hormaechei subsp. oharae	Enterobacter hormaechei subsp. oharae	98
e302	SAMEA2273211	Enterobacter hormaechei subsp. oharae	Enterobacter hormaechei subsp. oharae	98
e1032	SAMEA2273282	Enterobacter hormaechei subsp. oharae	Enterobacter hormaechei subsp. oharae	98
e1101	SAMEA2273212	Enterobacter hormaechei subsp. oharae	Enterobacter hormaechei subsp. oharae	97.99
e1109	SAMEA2273300	Enterobacter hormaechei subsp. oharae	Enterobacter hormaechei subsp. oharae	97.99
e1351	SAMEA2273342	Enterobacter hormaechei subsp. oharae	Enterobacter hormaechei subsp. oharae	97.99
e11	SAMEA2273117	Enterobacter hormaechei subsp. oharae	Enterobacter hormaechei subsp. oharae	97.98
e786	SAMEA2273481	Enterobacter hormaechei subsp. oharae	Enterobacter hormaechei subsp. oharae	97.98
e17	SAMEA2273118	Enterobacter hormaechei subsp. oharae	Enterobacter hormaechei subsp. oharae	97.97
e351	SAMEA2273154	Enterobacter hormaechei subsp. oharae	Enterobacter hormaechei subsp. oharae	97.96
e2487	SAMEA2273459	Enterobacter hormaechei subsp. oharae	Enterobacter hormaechei subsp. oharae	97.93
e301	SAMEA2273146	Enterobacter hormaechei subsp. oharae	Enterobacter hormaechei subsp. oharae	97.91
DSM16691	SAMN05581751	Enterobacter hormaechei subsp. steigerwaltii	Enterobacter hormaechei subsp. steigerwaltii	100
e248	SAMEA2273134	Enterobacter hormaechei subsp. steigerwaltii	Enterobacter hormaechei subsp. steigerwaltii	99.53
e2129	SAMEA2273441	Enterobacter hormaechei subsp. steigerwaltii	Enterobacter hormaechei subsp. steigerwaltii	99.48
e1832	SAMEA2273419	Enterobacter hormaechei subsp. steigerwaltii	Enterobacter hormaechei subsp. steigerwaltii	99.46
e2284	SAMEA2273449	Enterobacter hormaechei subsp. steigerwaltii	Enterobacter hormaechei subsp. steigerwaltii	99.44
e2743	SAMEA2273466	Enterobacter hormaechei subsp. steigerwaltii	Enterobacter hormaechei subsp. steigerwaltii	99.44
e1837	SAMEA2273420	Enterobacter hormaechei subsp. steigerwaltii	Enterobacter hormaechei subsp. steigerwaltii	99.43
e298	SAMEA2273475	Enterobacter hormaechei subsp. steigerwaltii	Enterobacter hormaechei subsp. steigerwaltii	99.43
e2793	SAMEA2273505	Enterobacter hormaechei subsp. steigerwaltii	Enterobacter hormaechei subsp. steigerwaltii	99.42
INSali10	SAMN04497990	Enterobacter hormaechei subsp. steigerwaltii	Enterobacter hormaechei subsp. steigerwaltii	99.41
e2352	SAMEA2273453	Enterobacter hormaechei subsp. steigerwaltii	Enterobacter hormaechei subsp. steigerwaltii	99.4
UAH2S629	SAMN04430998	Enterobacter hormaechei subsp. steigerwaltii	Enterobacter hormaechei subsp. steigerwaltii	99.4
e795	SAMEA2273237	Enterobacter hormaechei subsp. steigerwaltii	Enterobacter hormaechei subsp. steigerwaltii	99.39
e1356	SAMEA2273343	Enterobacter hormaechei subsp. steigerwaltii	Enterobacter hormaechei subsp. steigerwaltii	99.38
e2144	SAMEA2273510	Enterobacter hormaechei subsp. steigerwaltii	Enterobacter hormaechei subsp. steigerwaltii	99.37
SMART1118	SAMN04252957	Enterobacter hormaechei subsp. steigerwaltii	Enterobacter hormaechei subsp. steigerwaltii	99.36
K130	SAMN06106888	Enterobacter hormaechei subsp. steigerwaltii	Enterobacter hormaechei subsp. steigerwaltii	99.35
22ES	SAMN07452566	Enterobacter hormaechei subsp. steigerwaltii	Enterobacter hormaechei subsp. steigerwaltii	99.35
e2260	SAMEA2273446	Enterobacter hormaechei subsp. steigerwaltii	Enterobacter hormaechei subsp. steigerwaltii	99.34
SMART1291	SAMN04430991	Enterobacter hormaechei subsp. steigerwaltii	Enterobacter hormaechei subsp. steigerwaltii	99.33
KOO6	SAMN06106854	Enterobacter hormaechei subsp. steigerwaltii	Enterobacter hormaechei subsp. steigerwaltii	99.33
e884	SAMEA2273260	Enterobacter hormaechei subsp. steigerwaltii	Enterobacter hormaechei subsp. steigerwaltii	99.31
ST234K063	SAMN06106860	Enterobacter hormaechei subsp. steigerwaltii	Enterobacter hormaechei subsp. steigerwaltii	99.3
TUM11059	SAMD00089510	Enterobacter hormaechei subsp. steigerwaltii	Enterobacter hormaechei subsp. steigerwaltii	99.29
TUM11060	SAMD00089511	Enterobacter hormaechei subsp. steigerwaltii	Enterobacter hormaechei subsp. steigerwaltii	99.29
TUM11061	SAMD00089512	Enterobacter hormaechei subsp. steigerwaltii	Enterobacter hormaechei subsp. steigerwaltii	99.29
TUM11055	SAMD00089507	Enterobacter hormaechei subsp. steigerwaltii	Enterobacter hormaechei subsp. steigerwaltii	99.28
TUM11058	SAMD00089509	Enterobacter hormaechei subsp. steigerwaltii	Enterobacter hormaechei subsp. steigerwaltii	99.28
TUM11052	SAMD00089505	Enterobacter hormaechei subsp. steigerwaltii	Enterobacter hormaechei subsp. steigerwaltii	99.26
TUM11057	SAMD00089508	Enterobacter hormaechei subsp. steigerwaltii	Enterobacter hormaechei subsp. steigerwaltii	99.25
TUM11063	SAMD00089513	Enterobacter hormaechei subsp. steigerwaltii	Enterobacter hormaechei subsp. steigerwaltii	99.24
ECC1950	SAMN06767780	Enterobacter hormaechei subsp. steigerwaltii	Enterobacter hormaechei subsp. steigerwaltii	99.24
SMART610	SAMN04252921	Enterobacter hormaechei subsp. steigerwaltii	Enterobacter hormaechei subsp. steigerwaltii	99.23
MS7884A	SAMN06765483	Enterobacter hormaechei subsp. steigerwaltii	Enterobacter hormaechei subsp. steigerwaltii	99.23
Ecl1	SAMN03013105	Enterobacter hormaechei subsp. steigerwaltii	Enterobacter hormaechei subsp. steigerwaltii	99.22
GN05911	SAMN04572696	Enterobacter hormaechei subsp. steigerwaltii	Enterobacter hormaechei subsp. steigerwaltii	99.11
e1150	SAMEA2273295	Enterobacter hormaechei subsp. steigerwaltii	Enterobacter hormaechei subsp. steigerwaltii	99.02
e1690	SAMEA2273398	Enterobacter hormaechei subsp. steigerwaltii	Enterobacter hormaechei subsp. steigerwaltii	99.02
FDAARGOS68	SAMN02934519	Enterobacter hormaechei subsp. steigerwaltii	Enterobacter hormaechei subsp. steigerwaltii	99.01
GN02044	SAMN03495966	Enterobacter hormaechei subsp. steigerwaltii	Enterobacter hormaechei subsp. steigerwaltii	98.95
GN02450	SAMN03732706	Enterobacter hormaechei subsp. steigerwaltii	Enterobacter hormaechei subsp. steigerwaltii	98.93
e1343	SAMEA2273339	Enterobacter hormaechei subsp. steigerwaltii	Enterobacter hormaechei subsp. steigerwaltii	98.91
569ECLO	SAMN03197770	Enterobacter hormaechei subsp. steigerwaltii	Enterobacter hormaechei subsp. steigerwaltii	98.91
GN02377	SAMN03732701	Enterobacter hormaechei subsp. steigerwaltii	Enterobacter hormaechei subsp. steigerwaltii	98.9
443ECLO	SAMN03197635	Enterobacter hormaechei subsp. steigerwaltii	Enterobacter hormaechei subsp. steigerwaltii	98.89
SMART503	SAMN04252911	Enterobacter hormaechei subsp. steigerwaltii	Enterobacter hormaechei subsp. steigerwaltii	98.89
MGH184	SAMN04521933	Enterobacter hormaechei subsp. steigerwaltii	Enterobacter hormaechei subsp. steigerwaltii	98.89
GN05420	SAMN04572602	Enterobacter hormaechei subsp. steigerwaltii	Enterobacter hormaechei subsp. steigerwaltii	98.88
e2760	SAMEA2273468	Enterobacter hormaechei subsp. steigerwaltii	Enterobacter hormaechei subsp. steigerwaltii	98.87
CIDEIMsCOL3	SAMN03277190	Enterobacter hormaechei subsp. steigerwaltii	Enterobacter hormaechei subsp. steigerwaltii	98.87
35415	SAMN03283678	Enterobacter hormaechei subsp. steigerwaltii	Enterobacter hormaechei subsp. steigerwaltii	98.87
e1195	SAMEA2273305	Enterobacter hormaechei subsp. steigerwaltii	Enterobacter hormaechei subsp. steigerwaltii	98.86
GN02097	SAMN03495968	Enterobacter hormaechei subsp. steigerwaltii	Enterobacter hormaechei subsp. steigerwaltii	98.86
DG6	SAMN04487932	Enterobacter hormaechei subsp. steigerwaltii	Enterobacter hormaechei subsp. steigerwaltii	98.86
e1234	SAMEA2273311	Enterobacter hormaechei subsp. steigerwaltii	Enterobacter hormaechei subsp. steigerwaltii	98.85
GN02346	SAMN03732698	Enterobacter hormaechei subsp. steigerwaltii	Enterobacter hormaechei subsp. steigerwaltii	98.85
NS7	SAMN03401389	Enterobacter hormaechei subsp. steigerwaltii	Enterobacter hormaechei subsp. steigerwaltii	98.84
NS28	SAMN03401391	Enterobacter hormaechei subsp. steigerwaltii	Enterobacter hormaechei subsp. steigerwaltii	98.84
NS24	SAMN03401393	Enterobacter hormaechei subsp. steigerwaltii	Enterobacter hormaechei subsp. steigerwaltii	98.84
NS75	SAMN03401395	Enterobacter hormaechei subsp. steigerwaltii	Enterobacter hormaechei subsp. steigerwaltii	98.84
NS80	SAMN03401396	Enterobacter hormaechei subsp. steigerwaltii	Enterobacter hormaechei subsp. steigerwaltii	98.84
NS34	SAMN03401401	Enterobacter hormaechei subsp. steigerwaltii	Enterobacter hormaechei subsp. steigerwaltii	98.84
NS49	SAMN03401403	Enterobacter hormaechei subsp. steigerwaltii	Enterobacter hormaechei subsp. steigerwaltii	98.84
NS371	SAMN03401405	Enterobacter hormaechei subsp. steigerwaltii	Enterobacter hormaechei subsp. steigerwaltii	98.84
e391	SAMEA2273160	Enterobacter hormaechei subsp. steigerwaltii	Enterobacter hormaechei subsp. steigerwaltii	98.83
NS23	SAMN03401399	Enterobacter hormaechei subsp. steigerwaltii	Enterobacter hormaechei subsp. steigerwaltii	98.83
NS29	SAMN03401400	Enterobacter hormaechei subsp. steigerwaltii	Enterobacter hormaechei subsp. steigerwaltii	98.83
NS57	SAMN03401402	Enterobacter hormaechei subsp. steigerwaltii	Enterobacter hormaechei subsp. steigerwaltii	98.83
GN03041	SAMN03732730	Enterobacter hormaechei subsp. steigerwaltii	Enterobacter hormaechei subsp. steigerwaltii	98.83
e926	SAMEA2273268	Enterobacter hormaechei subsp. steigerwaltii	Enterobacter hormaechei subsp. steigerwaltii	98.82
NS64	SAMN03401394	Enterobacter hormaechei subsp. steigerwaltii	Enterobacter hormaechei subsp. steigerwaltii	98.82
RSA8	SAMN03401397	Enterobacter hormaechei subsp. steigerwaltii	Enterobacter hormaechei subsp. steigerwaltii	98.82
NS19	SAMN03401398	Enterobacter hormaechei subsp. steigerwaltii	Enterobacter hormaechei subsp. steigerwaltii	98.82
UCI101	SAMN04521851	Enterobacter hormaechei subsp. steigerwaltii	Enterobacter hormaechei subsp. steigerwaltii	98.82
GN04967	SAMN04572596	Enterobacter hormaechei subsp. steigerwaltii	Enterobacter hormaechei subsp. steigerwaltii	98.82
e2054	SAMEA2273437	Enterobacter hormaechei subsp. steigerwaltii	Enterobacter hormaechei subsp. steigerwaltii	98.81
BIDMC93	SAMN03280188	Enterobacter hormaechei subsp. steigerwaltii	Enterobacter hormaechei subsp. steigerwaltii	98.81
TUM10668	SAMD00089462	Enterobacter hormaechei subsp. steigerwaltii	Enterobacter hormaechei subsp. steigerwaltii	98.8
MGH120	SAMN03280184	Enterobacter hormaechei subsp. steigerwaltii	Enterobacter hormaechei subsp. steigerwaltii	98.8
e811	SAMEA2273242	Enterobacter hormaechei subsp. steigerwaltii	Enterobacter hormaechei subsp. steigerwaltii	98.79
GN02227	SAMN03732689	Enterobacter hormaechei subsp. steigerwaltii	Enterobacter hormaechei subsp. steigerwaltii	98.79
SMART685	SAMN04252925	Enterobacter hormaechei subsp. steigerwaltii	Enterobacter hormaechei subsp. steigerwaltii	98.79
e1272	SAMEA2273370	Enterobacter hormaechei subsp. steigerwaltii	Enterobacter hormaechei subsp. steigerwaltii	98.78
MNCRE15	SAMN03333157	Enterobacter hormaechei subsp. steigerwaltii	Enterobacter hormaechei subsp. steigerwaltii	98.78
e85	SAMEA2273128	Enterobacter hormaechei subsp. steigerwaltii	Enterobacter hormaechei subsp. steigerwaltii	98.77
e592	SAMEA2273195	Enterobacter hormaechei subsp. steigerwaltii	Enterobacter hormaechei subsp. steigerwaltii	98.77
e1408	SAMEA2273348	Enterobacter hormaechei subsp. steigerwaltii	Enterobacter hormaechei subsp. steigerwaltii	98.77
34980	SAMN03283633	Enterobacter hormaechei subsp. steigerwaltii	Enterobacter hormaechei subsp. steigerwaltii	98.76
UCI23	SAMN02356603	Enterobacter hormaechei subsp. steigerwaltii	Enterobacter hormaechei subsp. steigerwaltii	98.75
24ECLO	SAMN03197429	Enterobacter hormaechei subsp. steigerwaltii	Enterobacter hormaechei subsp. steigerwaltii	98.75
GN02808	SAMN03732728	Enterobacter hormaechei subsp. steigerwaltii	Enterobacter hormaechei subsp. steigerwaltii	98.75
e915	SAMEA2273266	Enterobacter hormaechei subsp. steigerwaltii	Enterobacter hormaechei subsp. steigerwaltii	98.74
UCI30	SAMN02356610	Enterobacter hormaechei subsp. steigerwaltii	Enterobacter hormaechei subsp. steigerwaltii	98.74
GN05334	SAMN04572599	Enterobacter hormaechei subsp. steigerwaltii	Enterobacter hormaechei subsp. steigerwaltii	98.74
e903	SAMEA2273263	Enterobacter hormaechei subsp. steigerwaltii	Enterobacter hormaechei subsp. steigerwaltii	98.73
GN02767	SAMN03732725	Enterobacter hormaechei subsp. steigerwaltii	Enterobacter hormaechei subsp. steigerwaltii	98.73
e806	SAMEA2273241	Enterobacter hormaechei subsp. steigerwaltii	Enterobacter hormaechei subsp. steigerwaltii	98.72
e1605	SAMEA2273388	Enterobacter hormaechei subsp. steigerwaltii	Enterobacter hormaechei subsp. steigerwaltii	98.72
e1693	SAMEA2273399	Enterobacter hormaechei subsp. steigerwaltii	Enterobacter hormaechei subsp. steigerwaltii	98.72
ST3	SAMN04219575	Enterobacter hormaechei subsp. steigerwaltii	Enterobacter hormaechei subsp. steigerwaltii	98.72
e901	SAMEA2273262	Enterobacter hormaechei subsp. steigerwaltii	Enterobacter hormaechei subsp. steigerwaltii	98.71
e1547	SAMEA2273376	Enterobacter hormaechei subsp. steigerwaltii	Enterobacter hormaechei subsp. steigerwaltii	98.71
e1635	SAMEA2273393	Enterobacter hormaechei subsp. steigerwaltii	Enterobacter hormaechei subsp. steigerwaltii	98.71
YZ1	SAMN02469365	Enterobacter hormaechei subsp. steigerwaltii	Enterobacter hormaechei subsp. steigerwaltii	98.71
YT3	SAMN02469366	Enterobacter hormaechei subsp. steigerwaltii	Enterobacter hormaechei subsp. steigerwaltii	98.71
YT2	SAMN02469368	Enterobacter hormaechei subsp. steigerwaltii	Enterobacter hormaechei subsp. steigerwaltii	98.71
BIDMC87	SAMN03280187	Enterobacter hormaechei subsp. steigerwaltii	Enterobacter hormaechei subsp. steigerwaltii	98.71
e1025	SAMEA2273281	Enterobacter hormaechei subsp. steigerwaltii	Enterobacter hormaechei subsp. steigerwaltii	98.69
GN05811	SAMN04572692	Enterobacter hormaechei subsp. steigerwaltii	Enterobacter hormaechei subsp. steigerwaltii	98.69
e1454	SAMEA2273356	Enterobacter hormaechei subsp. steigerwaltii	Enterobacter hormaechei subsp. steigerwaltii	98.68
UCICRE11	SAMN02138616	Enterobacter hormaechei subsp. steigerwaltii	Enterobacter hormaechei subsp. steigerwaltii	98.68
B2a	SAMN03753639	Enterobacter hormaechei subsp. steigerwaltii	Enterobacter hormaechei subsp. steigerwaltii	98.68
GN05631	SAMN04572685	Enterobacter hormaechei subsp. steigerwaltii	Enterobacter hormaechei subsp. steigerwaltii	98.68
e332	SAMEA2273152	Enterobacter hormaechei subsp. steigerwaltii	Enterobacter hormaechei subsp. steigerwaltii	98.67
e473	SAMEA2273471	Enterobacter hormaechei subsp. steigerwaltii	Enterobacter hormaechei subsp. steigerwaltii	98.67
28940	SAMN03283313	Enterobacter hormaechei subsp. steigerwaltii	Enterobacter hormaechei subsp. steigerwaltii	98.67
B3	SAMN03753640	Enterobacter hormaechei subsp. steigerwaltii	Enterobacter hormaechei subsp. steigerwaltii	98.67
e294	SAMEA2273145	Enterobacter hormaechei subsp. steigerwaltii	Enterobacter hormaechei subsp. steigerwaltii	98.66
e432	SAMEA2273165	Enterobacter hormaechei subsp. steigerwaltii	Enterobacter hormaechei subsp. steigerwaltii	98.66
e638	SAMEA2273488	Enterobacter hormaechei subsp. steigerwaltii	Enterobacter hormaechei subsp. steigerwaltii	98.66
B2DHA	SAMN03777446	Enterobacter hormaechei subsp. steigerwaltii	Enterobacter hormaechei subsp. steigerwaltii	98.66
GN03866	SAMN04407784	Enterobacter hormaechei subsp. steigerwaltii	Enterobacter hormaechei subsp. steigerwaltii	98.66
ECNIH13	SAMN06040406	Enterobacter hormaechei subsp. steigerwaltii	Enterobacter hormaechei subsp. steigerwaltii	98.66
ECNIH15	SAMN06040416	Enterobacter hormaechei subsp. steigerwaltii	Enterobacter hormaechei subsp. steigerwaltii	98.66
e2005	SAMEA2273431	Enterobacter hormaechei subsp. steigerwaltii	Enterobacter hormaechei subsp. steigerwaltii	98.65
36801	SAMN03283657	Enterobacter hormaechei subsp. steigerwaltii	Enterobacter hormaechei subsp. steigerwaltii	98.65
e2049	SAMEA2273436	Enterobacter hormaechei subsp. steigerwaltii	Enterobacter hormaechei subsp. steigerwaltii	98.64
e2770	SAMEA2273470	Enterobacter hormaechei subsp. steigerwaltii	Enterobacter hormaechei subsp. steigerwaltii	98.64
08XA1	SAMN02470984	Enterobacter hormaechei subsp. steigerwaltii	Enterobacter hormaechei subsp. steigerwaltii	98.64
BWH64	SAMN03280180	Enterobacter hormaechei subsp. steigerwaltii	Enterobacter hormaechei subsp. steigerwaltii	98.64
SMART448	SAMN04252908	Enterobacter hormaechei subsp. steigerwaltii	Enterobacter hormaechei subsp. steigerwaltii	98.64
GN06257	SAMN04572703	Enterobacter hormaechei subsp. steigerwaltii	Enterobacter hormaechei subsp. steigerwaltii	98.64
GN06275	SAMN04572704	Enterobacter hormaechei subsp. steigerwaltii	Enterobacter hormaechei subsp. steigerwaltii	98.64
TUM11135	SAMD00089516	Enterobacter hormaechei subsp. steigerwaltii	Enterobacter hormaechei subsp. steigerwaltii	98.63
e2048	SAMEA2273435	Enterobacter hormaechei subsp. steigerwaltii	Enterobacter hormaechei subsp. steigerwaltii	98.63
e2127	SAMEA2273440	Enterobacter hormaechei subsp. steigerwaltii	Enterobacter hormaechei subsp. steigerwaltii	98.63
35638	SAMN03283665	Enterobacter hormaechei subsp. steigerwaltii	Enterobacter hormaechei subsp. steigerwaltii	98.63
SJRPEc9	SAMN06279418	Enterobacter hormaechei subsp. steigerwaltii	Enterobacter hormaechei subsp. steigerwaltii	98.63
e950	SAMEA2273270	Enterobacter hormaechei subsp. steigerwaltii	Enterobacter hormaechei subsp. steigerwaltii	98.62
e1127	SAMEA2273301	Enterobacter hormaechei subsp. steigerwaltii	Enterobacter hormaechei subsp. steigerwaltii	98.62
e1294	SAMEA2273326	Enterobacter hormaechei subsp. steigerwaltii	Enterobacter hormaechei subsp. steigerwaltii	98.62
e1554	SAMEA2273378	Enterobacter hormaechei subsp. steigerwaltii	Enterobacter hormaechei subsp. steigerwaltii	98.62
959ECLO	SAMN03198179	Enterobacter hormaechei subsp. steigerwaltii	Enterobacter hormaechei subsp. steigerwaltii	98.62
MGH86	SAMN03280182	Enterobacter hormaechei subsp. steigerwaltii	Enterobacter hormaechei subsp. steigerwaltii	98.62
GN04892	SAMN04572593	Enterobacter hormaechei subsp. steigerwaltii	Enterobacter hormaechei subsp. steigerwaltii	98.62
ESP151	SAMN08380934	Enterobacter hormaechei subsp. steigerwaltii	Enterobacter hormaechei subsp. steigerwaltii	98.62
e1831	SAMEA2273418	Enterobacter hormaechei subsp. steigerwaltii	Enterobacter hormaechei subsp. steigerwaltii	98.61
UCICRE5	SAMN02138610	Enterobacter hormaechei subsp. steigerwaltii	Enterobacter hormaechei subsp. steigerwaltii	98.61
34999	SAMN03283630	Enterobacter hormaechei subsp. steigerwaltii	Enterobacter hormaechei subsp. steigerwaltii	98.61
GN02382	SAMN03732702	Enterobacter hormaechei subsp. steigerwaltii	Enterobacter hormaechei subsp. steigerwaltii	98.61
GN05643	SAMN04572686	Enterobacter hormaechei subsp. steigerwaltii	Enterobacter hormaechei subsp. steigerwaltii	98.61
OS040261	SAMN04606413	Enterobacter hormaechei subsp. steigerwaltii	Enterobacter hormaechei subsp. steigerwaltii	98.61
e572	SAMEA2273192	Enterobacter hormaechei subsp. steigerwaltii	Enterobacter hormaechei subsp. steigerwaltii	98.6
e783	SAMEA2273235	Enterobacter hormaechei subsp. steigerwaltii	Enterobacter hormaechei subsp. steigerwaltii	98.6
e1531	SAMEA2273373	Enterobacter hormaechei subsp. steigerwaltii	Enterobacter hormaechei subsp. steigerwaltii	98.6
e1395	SAMEA2273499	Enterobacter hormaechei subsp. steigerwaltii	Enterobacter hormaechei subsp. steigerwaltii	98.6
BIDMC27	SAMN02138657	Enterobacter hormaechei subsp. steigerwaltii	Enterobacter hormaechei subsp. steigerwaltii	98.6
ND15	SAMN03012834	Enterobacter hormaechei subsp. steigerwaltii	Enterobacter hormaechei subsp. steigerwaltii	98.6
1309ECLO	SAMN03197285	Enterobacter hormaechei subsp. steigerwaltii	Enterobacter hormaechei subsp. steigerwaltii	98.6
GN02320	SAMN03732695	Enterobacter hormaechei subsp. steigerwaltii	Enterobacter hormaechei subsp. steigerwaltii	98.6
GN04697	SAMN04572592	Enterobacter hormaechei subsp. steigerwaltii	Enterobacter hormaechei subsp. steigerwaltii	98.6
479	SAMN02983088	Enterobacter hormaechei subsp. steigerwaltii	Enterobacter hormaechei subsp. steigerwaltii	98.59
BIDMC109	SAMN03280192	Enterobacter hormaechei subsp. steigerwaltii	Enterobacter hormaechei subsp. steigerwaltii	98.59
e67	SAMEA2273124	Enterobacter hormaechei subsp. steigerwaltii	Enterobacter hormaechei subsp. steigerwaltii	98.58
e1069	SAMEA2273286	Enterobacter hormaechei subsp. steigerwaltii	Enterobacter hormaechei subsp. steigerwaltii	98.58
e1632	SAMEA2273392	Enterobacter hormaechei subsp. steigerwaltii	Enterobacter hormaechei subsp. steigerwaltii	98.58
e2140	SAMEA2273442	Enterobacter hormaechei subsp. steigerwaltii	Enterobacter hormaechei subsp. steigerwaltii	98.58
AR0065	SAMN04014906	Enterobacter hormaechei subsp. steigerwaltii	Enterobacter hormaechei subsp. steigerwaltii	98.58
e380	SAMEA2273157	Enterobacter hormaechei subsp. steigerwaltii	Enterobacter hormaechei subsp. steigerwaltii	98.57
e840	SAMEA2273249	Enterobacter hormaechei subsp. steigerwaltii	Enterobacter hormaechei subsp. steigerwaltii	98.57
e1163	SAMEA2273299	Enterobacter hormaechei subsp. steigerwaltii	Enterobacter hormaechei subsp. steigerwaltii	98.57
e1267	SAMEA2273369	Enterobacter hormaechei subsp. steigerwaltii	Enterobacter hormaechei subsp. steigerwaltii	98.57
MGH1	SAMN02138541	Enterobacter hormaechei subsp. steigerwaltii	Enterobacter hormaechei subsp. steigerwaltii	98.57
MGH33	SAMN02138573	Enterobacter hormaechei subsp. steigerwaltii	Enterobacter hormaechei subsp. steigerwaltii	98.57
BIDMC99	SAMN03280190	Enterobacter hormaechei subsp. steigerwaltii	Enterobacter hormaechei subsp. steigerwaltii	98.57
35002	SAMN03283619	Enterobacter hormaechei subsp. steigerwaltii	Enterobacter hormaechei subsp. steigerwaltii	98.57
SMART1009	SAMN04252945	Enterobacter hormaechei subsp. steigerwaltii	Enterobacter hormaechei subsp. steigerwaltii	98.57
GN04311	SAMN04407787	Enterobacter hormaechei subsp. steigerwaltii	Enterobacter hormaechei subsp. steigerwaltii	98.57
e798	SAMEA2273238	Enterobacter hormaechei subsp. steigerwaltii	Enterobacter hormaechei subsp. steigerwaltii	98.56
e660	SAMEA2273480	Enterobacter hormaechei subsp. steigerwaltii	Enterobacter hormaechei subsp. steigerwaltii	98.56
44589	SAMN03283648	Enterobacter hormaechei subsp. steigerwaltii	Enterobacter hormaechei subsp. steigerwaltii	98.56
39379	SAMN03283652	Enterobacter hormaechei subsp. steigerwaltii	Enterobacter hormaechei subsp. steigerwaltii	98.56
GN02486	SAMN03732711	Enterobacter hormaechei subsp. steigerwaltii	Enterobacter hormaechei subsp. steigerwaltii	98.56
SMART398	SAMN04252903	Enterobacter hormaechei subsp. steigerwaltii	Enterobacter hormaechei subsp. steigerwaltii	98.56
SMART1306	SAMN04430988	Enterobacter hormaechei subsp. steigerwaltii	Enterobacter hormaechei subsp. steigerwaltii	98.56
TUM11139	SAMD00089519	Enterobacter hormaechei subsp. steigerwaltii	Enterobacter hormaechei subsp. steigerwaltii	98.55
e1421	SAMEA2273350	Enterobacter hormaechei subsp. steigerwaltii	Enterobacter hormaechei subsp. steigerwaltii	98.55
MGH6	SAMN02138546	Enterobacter hormaechei subsp. steigerwaltii	Enterobacter hormaechei subsp. steigerwaltii	98.55
GN06223	SAMN04572701	Enterobacter hormaechei subsp. steigerwaltii	Enterobacter hormaechei subsp. steigerwaltii	98.55
TUM11140	SAMD00089520	Enterobacter hormaechei subsp. steigerwaltii	Enterobacter hormaechei subsp. steigerwaltii	98.54
TUM11141	SAMD00089521	Enterobacter hormaechei subsp. steigerwaltii	Enterobacter hormaechei subsp. steigerwaltii	98.54
TUM11142	SAMD00089522	Enterobacter hormaechei subsp. steigerwaltii	Enterobacter hormaechei subsp. steigerwaltii	98.54
TUM11143	SAMD00089523	Enterobacter hormaechei subsp. steigerwaltii	Enterobacter hormaechei subsp. steigerwaltii	98.54
e833	SAMEA2273248	Enterobacter hormaechei subsp. steigerwaltii	Enterobacter hormaechei subsp. steigerwaltii	98.54
BIDMC28	SAMN02138658	Enterobacter hormaechei subsp. steigerwaltii	Enterobacter hormaechei subsp. steigerwaltii	98.54
MGH53	SAMN02581385	Enterobacter hormaechei subsp. steigerwaltii	Enterobacter hormaechei subsp. steigerwaltii	98.54
353ECLO	SAMN03197543	Enterobacter hormaechei subsp. steigerwaltii	Enterobacter hormaechei subsp. steigerwaltii	98.54
35013	SAMN03283622	Enterobacter hormaechei subsp. steigerwaltii	Enterobacter hormaechei subsp. steigerwaltii	98.54
GN02232	SAMN03732690	Enterobacter hormaechei subsp. steigerwaltii	Enterobacter hormaechei subsp. steigerwaltii	98.54
GN02413	SAMN03732703	Enterobacter hormaechei subsp. steigerwaltii	Enterobacter hormaechei subsp. steigerwaltii	98.54
GN02553	SAMN03732714	Enterobacter hormaechei subsp. steigerwaltii	Enterobacter hormaechei subsp. steigerwaltii	98.54
GN02555	SAMN03732715	Enterobacter hormaechei subsp. steigerwaltii	Enterobacter hormaechei subsp. steigerwaltii	98.54
CAV1311	SAMN03733748	Enterobacter hormaechei subsp. steigerwaltii	Enterobacter hormaechei subsp. steigerwaltii	98.54
CAV1411	SAMN03733769	Enterobacter hormaechei subsp. steigerwaltii	Enterobacter hormaechei subsp. steigerwaltii	98.54
CAV1668	SAMN03733827	Enterobacter hormaechei subsp. steigerwaltii	Enterobacter hormaechei subsp. steigerwaltii	98.54
CAV1669	SAMN03733830	Enterobacter hormaechei subsp. steigerwaltii	Enterobacter hormaechei subsp. steigerwaltii	98.54
BWH70	SAMN04521877	Enterobacter hormaechei subsp. steigerwaltii	Enterobacter hormaechei subsp. steigerwaltii	98.54
e267	SAMEA2273137	Enterobacter hormaechei subsp. steigerwaltii	Enterobacter hormaechei subsp. steigerwaltii	98.53
e1269	SAMEA2273321	Enterobacter hormaechei subsp. steigerwaltii	Enterobacter hormaechei subsp. steigerwaltii	98.53
e615	SAMEA2273489	Enterobacter hormaechei subsp. steigerwaltii	Enterobacter hormaechei subsp. steigerwaltii	98.53
35703	SAMN03283658	Enterobacter hormaechei subsp. steigerwaltii	Enterobacter hormaechei subsp. steigerwaltii	98.53
GN02414	SAMN03732704	Enterobacter hormaechei subsp. steigerwaltii	Enterobacter hormaechei subsp. steigerwaltii	98.53
CAV1176	SAMN03733727	Enterobacter hormaechei subsp. steigerwaltii	Enterobacter hormaechei subsp. steigerwaltii	98.53
SMART1414	SAMN04431021	Enterobacter hormaechei subsp. steigerwaltii	Enterobacter hormaechei subsp. steigerwaltii	98.53
HBZ2180	SAMN05960959	Enterobacter hormaechei subsp. steigerwaltii	Enterobacter hormaechei subsp. steigerwaltii	98.53
e78	SAMEA2273127	Enterobacter hormaechei subsp. steigerwaltii	Enterobacter hormaechei subsp. steigerwaltii	98.52
e1391	SAMEA2273347	Enterobacter hormaechei subsp. steigerwaltii	Enterobacter hormaechei subsp. steigerwaltii	98.52
e1589	SAMEA2273386	Enterobacter hormaechei subsp. steigerwaltii	Enterobacter hormaechei subsp. steigerwaltii	98.52
e1795	SAMEA2273416	Enterobacter hormaechei subsp. steigerwaltii	Enterobacter hormaechei subsp. steigerwaltii	98.52
SMART557	SAMN04252915	Enterobacter hormaechei subsp. steigerwaltii	Enterobacter hormaechei subsp. steigerwaltii	98.52
INSali2	SAMN04497989	Enterobacter hormaechei subsp. steigerwaltii	Enterobacter hormaechei subsp. steigerwaltii	98.52
EcHK001	SAMN07832852	Enterobacter hormaechei subsp. steigerwaltii	Enterobacter hormaechei subsp. steigerwaltii	98.52
e1238	SAMEA2273314	Enterobacter hormaechei subsp. steigerwaltii	Enterobacter hormaechei subsp. steigerwaltii	98.51
e1963	SAMEA2273428	Enterobacter hormaechei subsp. steigerwaltii	Enterobacter hormaechei subsp. steigerwaltii	98.51
CIDEIMsCOL16	SAMN03277203	Enterobacter hormaechei subsp. steigerwaltii	Enterobacter hormaechei subsp. steigerwaltii	98.51
GN02001	SAMN03495964	Enterobacter hormaechei subsp. steigerwaltii	Enterobacter hormaechei subsp. steigerwaltii	98.51
GN03193	SAMN04407771	Enterobacter hormaechei subsp. steigerwaltii	Enterobacter hormaechei subsp. steigerwaltii	98.51
e521	SAMEA2273182	Enterobacter hormaechei subsp. steigerwaltii	Enterobacter hormaechei subsp. steigerwaltii	98.5
e1697	SAMEA2273400	Enterobacter hormaechei subsp. steigerwaltii	Enterobacter hormaechei subsp. steigerwaltii	98.5
CIDEIMsCOL14	SAMN03277201	Enterobacter hormaechei subsp. steigerwaltii	Enterobacter hormaechei subsp. steigerwaltii	98.5
CIDEIMsCOL15	SAMN03277202	Enterobacter hormaechei subsp. steigerwaltii	Enterobacter hormaechei subsp. steigerwaltii	98.5
GN02773	SAMN03732727	Enterobacter hormaechei subsp. steigerwaltii	Enterobacter hormaechei subsp. steigerwaltii	98.5
SMART539	SAMN04252913	Enterobacter hormaechei subsp. steigerwaltii	Enterobacter hormaechei subsp. steigerwaltii	98.5
SMART1139	SAMN04252958	Enterobacter hormaechei subsp. steigerwaltii	Enterobacter hormaechei subsp. steigerwaltii	98.5
SMART1348	SAMN04430993	Enterobacter hormaechei subsp. steigerwaltii	Enterobacter hormaechei subsp. steigerwaltii	98.5
SMART1411	SAMN04431006	Enterobacter hormaechei subsp. steigerwaltii	Enterobacter hormaechei subsp. steigerwaltii	98.5
e600	SAMEA2273197	Enterobacter hormaechei subsp. steigerwaltii	Enterobacter hormaechei subsp. steigerwaltii	98.49
e1082	SAMEA2273479	Enterobacter hormaechei subsp. steigerwaltii	Enterobacter hormaechei subsp. steigerwaltii	98.49
e1655	SAMEA2273513	Enterobacter hormaechei subsp. steigerwaltii	Enterobacter hormaechei subsp. steigerwaltii	98.49
AR0163	SAMN04015004	Enterobacter hormaechei subsp. steigerwaltii	Enterobacter hormaechei subsp. steigerwaltii	98.49
SMART312	SAMN04252899	Enterobacter hormaechei subsp. steigerwaltii	Enterobacter hormaechei subsp. steigerwaltii	98.49
SMART1286	SAMN04430999	Enterobacter hormaechei subsp. steigerwaltii	Enterobacter hormaechei subsp. steigerwaltii	98.49
SMART1287	SAMN04431000	Enterobacter hormaechei subsp. steigerwaltii	Enterobacter hormaechei subsp. steigerwaltii	98.49
GN05035	SAMN04572597	Enterobacter hormaechei subsp. steigerwaltii	Enterobacter hormaechei subsp. steigerwaltii	98.49
e818	SAMEA2273245	Enterobacter hormaechei subsp. steigerwaltii	Enterobacter hormaechei subsp. steigerwaltii	98.48
e1639	SAMEA2273394	Enterobacter hormaechei subsp. steigerwaltii	Enterobacter hormaechei subsp. steigerwaltii	98.48
34977	SAMN03067414	Enterobacter hormaechei subsp. steigerwaltii	Enterobacter hormaechei subsp. steigerwaltii	98.48
CIDEIMsCOL11	SAMN03277198	Enterobacter hormaechei subsp. steigerwaltii	Enterobacter hormaechei subsp. steigerwaltii	98.48
BIDMC110	SAMN03280193	Enterobacter hormaechei subsp. steigerwaltii	Enterobacter hormaechei subsp. steigerwaltii	98.48
TUM11134	SAMD00089515	Enterobacter hormaechei subsp. steigerwaltii	Enterobacter hormaechei subsp. steigerwaltii	98.47
e71	SAMEA2273125	Enterobacter hormaechei subsp. steigerwaltii	Enterobacter hormaechei subsp. steigerwaltii	98.47
e320	SAMEA2273151	Enterobacter hormaechei subsp. steigerwaltii	Enterobacter hormaechei subsp. steigerwaltii	98.47
e554	SAMEA2273188	Enterobacter hormaechei subsp. steigerwaltii	Enterobacter hormaechei subsp. steigerwaltii	98.47
e597	SAMEA2273196	Enterobacter hormaechei subsp. steigerwaltii	Enterobacter hormaechei subsp. steigerwaltii	98.47
e1091	SAMEA2273209	Enterobacter hormaechei subsp. steigerwaltii	Enterobacter hormaechei subsp. steigerwaltii	98.47
e1092	SAMEA2273210	Enterobacter hormaechei subsp. steigerwaltii	Enterobacter hormaechei subsp. steigerwaltii	98.47
e914	SAMEA2273265	Enterobacter hormaechei subsp. steigerwaltii	Enterobacter hormaechei subsp. steigerwaltii	98.47
e1784	SAMEA2273415	Enterobacter hormaechei subsp. steigerwaltii	Enterobacter hormaechei subsp. steigerwaltii	98.47
e598	SAMEA2273491	Enterobacter hormaechei subsp. steigerwaltii	Enterobacter hormaechei subsp. steigerwaltii	98.47
FDAARGOS69	SAMN02934520	Enterobacter hormaechei subsp. steigerwaltii	Enterobacter hormaechei subsp. steigerwaltii	98.47
1222ECLO	SAMN03197187	Enterobacter hormaechei subsp. steigerwaltii	Enterobacter hormaechei subsp. steigerwaltii	98.47
CIDEIMsCOL8	SAMN03277195	Enterobacter hormaechei subsp. steigerwaltii	Enterobacter hormaechei subsp. steigerwaltii	98.47
GN02327	SAMN03732696	Enterobacter hormaechei subsp. steigerwaltii	Enterobacter hormaechei subsp. steigerwaltii	98.47
GN02338	SAMN03732697	Enterobacter hormaechei subsp. steigerwaltii	Enterobacter hormaechei subsp. steigerwaltii	98.47
SMART935	SAMN04252943	Enterobacter hormaechei subsp. steigerwaltii	Enterobacter hormaechei subsp. steigerwaltii	98.47
e804	SAMEA2273240	Enterobacter hormaechei subsp. steigerwaltii	Enterobacter hormaechei subsp. steigerwaltii	98.46
e815	SAMEA2273244	Enterobacter hormaechei subsp. steigerwaltii	Enterobacter hormaechei subsp. steigerwaltii	98.46
e843	SAMEA2273252	Enterobacter hormaechei subsp. steigerwaltii	Enterobacter hormaechei subsp. steigerwaltii	98.46
e1070	SAMEA2273287	Enterobacter hormaechei subsp. steigerwaltii	Enterobacter hormaechei subsp. steigerwaltii	98.46
e2761	SAMEA2273469	Enterobacter hormaechei subsp. steigerwaltii	Enterobacter hormaechei subsp. steigerwaltii	98.46
28132	SAMN03283317	Enterobacter hormaechei subsp. steigerwaltii	Enterobacter hormaechei subsp. steigerwaltii	98.46
35010	SAMN03283639	Enterobacter hormaechei subsp. steigerwaltii	Enterobacter hormaechei subsp. steigerwaltii	98.46
SMART599	SAMN04252919	Enterobacter hormaechei subsp. steigerwaltii	Enterobacter hormaechei subsp. steigerwaltii	98.46
SMART1305	SAMN04430987	Enterobacter hormaechei subsp. steigerwaltii	Enterobacter hormaechei subsp. steigerwaltii	98.46
CIDEIMsCOL19	SAMN03277206	Enterobacter hormaechei subsp. steigerwaltii	Enterobacter hormaechei subsp. steigerwaltii	98.45
35661	SAMN03283674	Enterobacter hormaechei subsp. steigerwaltii	Enterobacter hormaechei subsp. steigerwaltii	98.45
SMART1078	SAMN04252949	Enterobacter hormaechei subsp. steigerwaltii	Enterobacter hormaechei subsp. steigerwaltii	98.45
SMART1216	SAMN04431003	Enterobacter hormaechei subsp. steigerwaltii	Enterobacter hormaechei subsp. steigerwaltii	98.45
CIDEIMsCOL13	SAMN03277200	Enterobacter hormaechei subsp. steigerwaltii	Enterobacter hormaechei subsp. steigerwaltii	98.44
ECNIH8	SAMN04287063	Enterobacter hormaechei subsp. steigerwaltii	Enterobacter hormaechei subsp. steigerwaltii	98.44
e1821	SAMEA2273506	Enterobacter hormaechei subsp. steigerwaltii	Enterobacter hormaechei subsp. steigerwaltii	98.43
CIDEIMsCOL6	SAMN03277193	Enterobacter hormaechei subsp. steigerwaltii	Enterobacter hormaechei subsp. steigerwaltii	98.43
CIDEIMsCOL7	SAMN03277194	Enterobacter hormaechei subsp. steigerwaltii	Enterobacter hormaechei subsp. steigerwaltii	98.43
CIDEIMsCOL18	SAMN03277205	Enterobacter hormaechei subsp. steigerwaltii	Enterobacter hormaechei subsp. steigerwaltii	98.43
35681	SAMN03283647	Enterobacter hormaechei subsp. steigerwaltii	Enterobacter hormaechei subsp. steigerwaltii	98.43
SMART1488	SAMN04431023	Enterobacter hormaechei subsp. steigerwaltii	Enterobacter hormaechei subsp. steigerwaltii	98.43
WCHEClY2402	SAMN06076153	Enterobacter hormaechei subsp. steigerwaltii	Enterobacter hormaechei subsp. steigerwaltii	98.43
WCHEClY2403	SAMN06076642	Enterobacter hormaechei subsp. steigerwaltii	Enterobacter hormaechei subsp. steigerwaltii	98.43
WCHECl14653	SAMN06240355	Enterobacter hormaechei subsp. steigerwaltii	Enterobacter hormaechei subsp. steigerwaltii	98.43
e1153	SAMEA2273296	Enterobacter hormaechei subsp. steigerwaltii	Enterobacter hormaechei subsp. steigerwaltii	98.42
e1424	SAMEA2273352	Enterobacter hormaechei subsp. steigerwaltii	Enterobacter hormaechei subsp. steigerwaltii	98.42
e1720	SAMEA2273407	Enterobacter hormaechei subsp. steigerwaltii	Enterobacter hormaechei subsp. steigerwaltii	98.42
MGH10	SAMN02138550	Enterobacter hormaechei subsp. steigerwaltii	Enterobacter hormaechei subsp. steigerwaltii	98.42
665ECLO	SAMN03197869	Enterobacter hormaechei subsp. steigerwaltii	Enterobacter hormaechei subsp. steigerwaltii	98.42
SMART291	SAMN04252897	Enterobacter hormaechei subsp. steigerwaltii	Enterobacter hormaechei subsp. steigerwaltii	98.42
SMART601	SAMN04252920	Enterobacter hormaechei subsp. steigerwaltii	Enterobacter hormaechei subsp. steigerwaltii	98.42
SMART1234	SAMN04430989	Enterobacter hormaechei subsp. steigerwaltii	Enterobacter hormaechei subsp. steigerwaltii	98.42
GN02465	SAMN03732709	Enterobacter hormaechei subsp. steigerwaltii	Enterobacter hormaechei subsp. steigerwaltii	98.41
ARLG2980	SAMN06812668	Enterobacter hormaechei subsp. steigerwaltii	Enterobacter hormaechei subsp. steigerwaltii	98.41
MGH15	SAMN02138555	Enterobacter hormaechei subsp. steigerwaltii	Enterobacter hormaechei subsp. steigerwaltii	98.4
44524	SAMN03283653	Enterobacter hormaechei subsp. steigerwaltii	Enterobacter hormaechei subsp. steigerwaltii	98.4
44517	SAMN03283689	Enterobacter hormaechei subsp. steigerwaltii	Enterobacter hormaechei subsp. steigerwaltii	98.4
GN05792	SAMN04407796	Enterobacter hormaechei subsp. steigerwaltii	Enterobacter hormaechei subsp. steigerwaltii	98.4
SMART1458	SAMN04431001	Enterobacter hormaechei subsp. steigerwaltii	Enterobacter hormaechei subsp. steigerwaltii	98.4
21123143	SAMN08513484	Enterobacter hormaechei subsp. steigerwaltii	Enterobacter hormaechei subsp. steigerwaltii	98.4
SMART1351	SAMN04430994	Enterobacter hormaechei subsp. steigerwaltii	Enterobacter hormaechei subsp. steigerwaltii	98.38
SMART1487	SAMN04431022	Enterobacter hormaechei subsp. steigerwaltii	Enterobacter hormaechei subsp. steigerwaltii	98.38
20113022	SAMN08513492	Enterobacter hormaechei subsp. steigerwaltii	Enterobacter hormaechei subsp. steigerwaltii	98.38
TUM11144	SAMD00089524	Enterobacter hormaechei subsp. steigerwaltii	Enterobacter hormaechei subsp. steigerwaltii	98.37
GN05698	SAMN04572690	Enterobacter hormaechei subsp. steigerwaltii	Enterobacter hormaechei subsp. steigerwaltii	98.36
34998	SAMN03067417	Enterobacter hormaechei subsp. steigerwaltii	Enterobacter hormaechei subsp. steigerwaltii	98.35
44541	SAMN03283664	Enterobacter hormaechei subsp. steigerwaltii	Enterobacter hormaechei subsp. steigerwaltii	98.35
35728	SAMN03283681	Enterobacter hormaechei subsp. steigerwaltii	Enterobacter hormaechei subsp. steigerwaltii	98.34
SMART857	SAMN04252937	Enterobacter hormaechei subsp. steigerwaltii	Enterobacter hormaechei subsp. steigerwaltii	98.34
KPCRETH17	SAMN07450568	Enterobacter hormaechei subsp. steigerwaltii	Enterobacter hormaechei subsp. steigerwaltii	98.34
TREC1	SAMN08156302	Enterobacter hormaechei subsp. steigerwaltii	Enterobacter hormaechei subsp. steigerwaltii	98.34
e440	SAMEA2273495	Enterobacter hormaechei subsp. steigerwaltii	Enterobacter hormaechei subsp. steigerwaltii	98.33
35658	SAMN03283669	Enterobacter hormaechei subsp. steigerwaltii	Enterobacter hormaechei subsp. steigerwaltii	98.33
1200ECLO	SAMN03197162	Enterobacter hormaechei subsp. steigerwaltii	Enterobacter hormaechei subsp. steigerwaltii	98.32
SMART851	SAMN04252935	Enterobacter hormaechei subsp. steigerwaltii	Enterobacter hormaechei subsp. steigerwaltii	98.32
SMART1276	SAMN04431015	Enterobacter hormaechei subsp. steigerwaltii	Enterobacter hormaechei subsp. steigerwaltii	98.32
ECNIH2	SAMN02713682	Enterobacter hormaechei subsp. steigerwaltii	Enterobacter hormaechei subsp. steigerwaltii	98.29
SMART1141	SAMN04252959	Enterobacter hormaechei subsp. steigerwaltii	Enterobacter hormaechei subsp. steigerwaltii	98.26
ECC904	SAMN06767779	Enterobacter hormaechei subsp. steigerwaltii	Enterobacter hormaechei subsp. steigerwaltii	98.26
WCHEH040006	SAMN07816158	Enterobacter hormaechei subsp. steigerwaltii	Enterobacter hormaechei subsp. steigerwaltii	98.25
LMG27195	SAMN05581746	Enterobacter hormaechei subsp. xiangfangensis	Enterobacter hormaechei subsp. xiangfangensis	100
rxiangfangensis	SAMEA104113921	Enterobacter hormaechei subsp. xiangfangensis	Enterobacter hormaechei subsp. xiangfangensis	99.97
MGH128	SAMN03280186	Enterobacter hormaechei subsp. xiangfangensis	Enterobacter hormaechei subsp. xiangfangensis	99.63
e1422	SAMEA2273351	Enterobacter hormaechei subsp. xiangfangensis	Enterobacter hormaechei subsp. xiangfangensis	99.6
SJRPEc13	SAMN06279417	Enterobacter hormaechei subsp. xiangfangensis	Enterobacter hormaechei subsp. xiangfangensis	99.39
SMART405	SAMN04252904	Enterobacter hormaechei subsp. xiangfangensis	Enterobacter hormaechei subsp. xiangfangensis	99.37
ST121950178628	SAMN04011422	Enterobacter hormaechei subsp. xiangfangensis	Enterobacter hormaechei subsp. xiangfangensis	99.29
MGH38	SAMN02138578	Enterobacter hormaechei subsp. xiangfangensis	Enterobacter hormaechei subsp. xiangfangensis	99.23
ECC3422	SAMN06767778	Enterobacter hormaechei subsp. xiangfangensis	Enterobacter hormaechei subsp. xiangfangensis	99.17
Marseille	SAMEA3312983	Enterobacter hormaechei subsp. xiangfangensis	Enterobacter hormaechei subsp. xiangfangensis	99.13
768	SAMN07571741	Enterobacter hormaechei subsp. xiangfangensis	Enterobacter hormaechei subsp. xiangfangensis	99.13
GN03556	SAMN04407775	Enterobacter hormaechei subsp. xiangfangensis	Enterobacter hormaechei subsp. xiangfangensis	99.12
e832	SAMEA2273247	Enterobacter hormaechei subsp. xiangfangensis	Enterobacter hormaechei subsp. xiangfangensis	99.1
RDT3	SAMN04494563	Enterobacter hormaechei subsp. xiangfangensis	Enterobacter hormaechei subsp. xiangfangensis	99.1
SMART1095	SAMN04252952	Enterobacter hormaechei subsp. xiangfangensis	Enterobacter hormaechei subsp. xiangfangensis	99.03
1179	SAMN07571821	Enterobacter hormaechei subsp. xiangfangensis	Enterobacter hormaechei subsp. xiangfangensis	99.02
GN02002	SAMN04407766	Enterobacter hormaechei subsp. xiangfangensis	Enterobacter hormaechei subsp. xiangfangensis	99.01
LB3	SAMN03776151	Enterobacter hormaechei subsp. xiangfangensis	Enterobacter hormaechei subsp. xiangfangensis	99
GN05606	SAMN04572684	Enterobacter hormaechei subsp. xiangfangensis	Enterobacter hormaechei subsp. xiangfangensis	99
FL1283	SAMN04430992	Enterobacter hormaechei subsp. xiangfangensis	Enterobacter hormaechei subsp. xiangfangensis	98.99
41948	SAMN06218067	Enterobacter hormaechei subsp. xiangfangensis	Enterobacter hormaechei subsp. xiangfangensis	98.96
MGH119	SAMN03280183	Enterobacter hormaechei subsp. xiangfangensis	Enterobacter hormaechei subsp. xiangfangensis	98.95
e1718	SAMEA2273405	Enterobacter hormaechei subsp. xiangfangensis	Enterobacter hormaechei subsp. xiangfangensis	98.94
e1719	SAMEA2273406	Enterobacter hormaechei subsp. xiangfangensis	Enterobacter hormaechei subsp. xiangfangensis	98.94
e1947	SAMEA2273426	Enterobacter hormaechei subsp. xiangfangensis	Enterobacter hormaechei subsp. xiangfangensis	98.94
ND19	SAMN03012831	Enterobacter hormaechei subsp. xiangfangensis	Enterobacter hormaechei subsp. xiangfangensis	98.94
ND18	SAMN03012832	Enterobacter hormaechei subsp. xiangfangensis	Enterobacter hormaechei subsp. xiangfangensis	98.94
BWH52	SAMN03280177	Enterobacter hormaechei subsp. xiangfangensis	Enterobacter hormaechei subsp. xiangfangensis	98.94
e1481	SAMEA2273360	Enterobacter hormaechei subsp. xiangfangensis	Enterobacter hormaechei subsp. xiangfangensis	98.93
e1486	SAMEA2273362	Enterobacter hormaechei subsp. xiangfangensis	Enterobacter hormaechei subsp. xiangfangensis	98.93
e1948	SAMEA2273427	Enterobacter hormaechei subsp. xiangfangensis	Enterobacter hormaechei subsp. xiangfangensis	98.93
SMART1160	SAMN04431020	Enterobacter hormaechei subsp. xiangfangensis	Enterobacter hormaechei subsp. xiangfangensis	98.93
MNCRE86	SAMN03333173	Enterobacter hormaechei subsp. xiangfangensis	Enterobacter hormaechei subsp. xiangfangensis	98.92
e929	SAMEA2273269	Enterobacter hormaechei subsp. xiangfangensis	Enterobacter hormaechei subsp. xiangfangensis	98.91
e2433	SAMEA2273458	Enterobacter hormaechei subsp. xiangfangensis	Enterobacter hormaechei subsp. xiangfangensis	98.91
ND10	SAMN03012817	Enterobacter hormaechei subsp. xiangfangensis	Enterobacter hormaechei subsp. xiangfangensis	98.9
ND9	SAMN03012819	Enterobacter hormaechei subsp. xiangfangensis	Enterobacter hormaechei subsp. xiangfangensis	98.9
ND5	SAMN03012821	Enterobacter hormaechei subsp. xiangfangensis	Enterobacter hormaechei subsp. xiangfangensis	98.9
ND1	SAMN03012825	Enterobacter hormaechei subsp. xiangfangensis	Enterobacter hormaechei subsp. xiangfangensis	98.9
MNCRE84	SAMN03333154	Enterobacter hormaechei subsp. xiangfangensis	Enterobacter hormaechei subsp. xiangfangensis	98.9
MNCRE29	SAMN03333161	Enterobacter hormaechei subsp. xiangfangensis	Enterobacter hormaechei subsp. xiangfangensis	98.9
MNCRE83	SAMN03333179	Enterobacter hormaechei subsp. xiangfangensis	Enterobacter hormaechei subsp. xiangfangensis	98.9
MNCRE52	SAMN03333180	Enterobacter hormaechei subsp. xiangfangensis	Enterobacter hormaechei subsp. xiangfangensis	98.9
MNCRE9	SAMN03333181	Enterobacter hormaechei subsp. xiangfangensis	Enterobacter hormaechei subsp. xiangfangensis	98.9
SMART1057	SAMN04252947	Enterobacter hormaechei subsp. xiangfangensis	Enterobacter hormaechei subsp. xiangfangensis	98.9
e812	SAMEA2273243	Enterobacter hormaechei subsp. xiangfangensis	Enterobacter hormaechei subsp. xiangfangensis	98.89
e1775	SAMEA2273414	Enterobacter hormaechei subsp. xiangfangensis	Enterobacter hormaechei subsp. xiangfangensis	98.89
ND4	SAMN03012820	Enterobacter hormaechei subsp. xiangfangensis	Enterobacter hormaechei subsp. xiangfangensis	98.89
NDB	SAMN03012824	Enterobacter hormaechei subsp. xiangfangensis	Enterobacter hormaechei subsp. xiangfangensis	98.89
ND14	SAMN03012827	Enterobacter hormaechei subsp. xiangfangensis	Enterobacter hormaechei subsp. xiangfangensis	98.89
ND23	SAMN03012829	Enterobacter hormaechei subsp. xiangfangensis	Enterobacter hormaechei subsp. xiangfangensis	98.89
ND11	SAMN03012835	Enterobacter hormaechei subsp. xiangfangensis	Enterobacter hormaechei subsp. xiangfangensis	98.89
MRSN11489	SAMN03160298	Enterobacter hormaechei subsp. xiangfangensis	Enterobacter hormaechei subsp. xiangfangensis	98.89
33813	SAMN03283305	Enterobacter hormaechei subsp. xiangfangensis	Enterobacter hormaechei subsp. xiangfangensis	98.89
34986	SAMN03283624	Enterobacter hormaechei subsp. xiangfangensis	Enterobacter hormaechei subsp. xiangfangensis	98.89
35024	SAMN03283627	Enterobacter hormaechei subsp. xiangfangensis	Enterobacter hormaechei subsp. xiangfangensis	98.89
42844	SAMN03283663	Enterobacter hormaechei subsp. xiangfangensis	Enterobacter hormaechei subsp. xiangfangensis	98.89
MNCRE28	SAMN03333151	Enterobacter hormaechei subsp. xiangfangensis	Enterobacter hormaechei subsp. xiangfangensis	98.89
MNCRE30	SAMN03333152	Enterobacter hormaechei subsp. xiangfangensis	Enterobacter hormaechei subsp. xiangfangensis	98.89
MNCRE57	SAMN03333162	Enterobacter hormaechei subsp. xiangfangensis	Enterobacter hormaechei subsp. xiangfangensis	98.89
MNCRE35	SAMN03333172	Enterobacter hormaechei subsp. xiangfangensis	Enterobacter hormaechei subsp. xiangfangensis	98.89
AR0002	SAMN04014843	Enterobacter hormaechei subsp. xiangfangensis	Enterobacter hormaechei subsp. xiangfangensis	98.89
SMART530	SAMN04252912	Enterobacter hormaechei subsp. xiangfangensis	Enterobacter hormaechei subsp. xiangfangensis	98.89
acterhormaechei	SAMEA104353277	Enterobacter hormaechei subsp. xiangfangensis	Enterobacter hormaechei subsp. xiangfangensis	98.88
NDA	SAMN03012816	Enterobacter hormaechei subsp. xiangfangensis	Enterobacter hormaechei subsp. xiangfangensis	98.88
ND8	SAMN03012818	Enterobacter hormaechei subsp. xiangfangensis	Enterobacter hormaechei subsp. xiangfangensis	98.88
NDC	SAMN03012823	Enterobacter hormaechei subsp. xiangfangensis	Enterobacter hormaechei subsp. xiangfangensis	98.88
ND13	SAMN03012826	Enterobacter hormaechei subsp. xiangfangensis	Enterobacter hormaechei subsp. xiangfangensis	98.88
ND20	SAMN03012836	Enterobacter hormaechei subsp. xiangfangensis	Enterobacter hormaechei subsp. xiangfangensis	98.88
31613	SAMN03283307	Enterobacter hormaechei subsp. xiangfangensis	Enterobacter hormaechei subsp. xiangfangensis	98.88
35034	SAMN03283638	Enterobacter hormaechei subsp. xiangfangensis	Enterobacter hormaechei subsp. xiangfangensis	98.88
35019	SAMN03283641	Enterobacter hormaechei subsp. xiangfangensis	Enterobacter hormaechei subsp. xiangfangensis	98.88
MNCRE42	SAMN03333141	Enterobacter hormaechei subsp. xiangfangensis	Enterobacter hormaechei subsp. xiangfangensis	98.88
MNCRE41	SAMN03333142	Enterobacter hormaechei subsp. xiangfangensis	Enterobacter hormaechei subsp. xiangfangensis	98.88
MNCRE51	SAMN03333145	Enterobacter hormaechei subsp. xiangfangensis	Enterobacter hormaechei subsp. xiangfangensis	98.88
MNCRE6	SAMN03333147	Enterobacter hormaechei subsp. xiangfangensis	Enterobacter hormaechei subsp. xiangfangensis	98.88
MNCRE8	SAMN03333149	Enterobacter hormaechei subsp. xiangfangensis	Enterobacter hormaechei subsp. xiangfangensis	98.88
MNCRE25	SAMN03333165	Enterobacter hormaechei subsp. xiangfangensis	Enterobacter hormaechei subsp. xiangfangensis	98.88
MNCRE37	SAMN03333166	Enterobacter hormaechei subsp. xiangfangensis	Enterobacter hormaechei subsp. xiangfangensis	98.88
MNCRE85	SAMN03333171	Enterobacter hormaechei subsp. xiangfangensis	Enterobacter hormaechei subsp. xiangfangensis	98.88
AR0053	SAMN04014894	Enterobacter hormaechei subsp. xiangfangensis	Enterobacter hormaechei subsp. xiangfangensis	98.88
AR0136	SAMN04014977	Enterobacter hormaechei subsp. xiangfangensis	Enterobacter hormaechei subsp. xiangfangensis	98.88
UCI36	SAMN02356616	Enterobacter hormaechei subsp. xiangfangensis	Enterobacter hormaechei subsp. xiangfangensis	98.87
ND21	SAMN03012828	Enterobacter hormaechei subsp. xiangfangensis	Enterobacter hormaechei subsp. xiangfangensis	98.87
35036	SAMN03283640	Enterobacter hormaechei subsp. xiangfangensis	Enterobacter hormaechei subsp. xiangfangensis	98.87
42336	SAMN03283655	Enterobacter hormaechei subsp. xiangfangensis	Enterobacter hormaechei subsp. xiangfangensis	98.87
44888	SAMN03283685	Enterobacter hormaechei subsp. xiangfangensis	Enterobacter hormaechei subsp. xiangfangensis	98.87
MNCRE7	SAMN03333148	Enterobacter hormaechei subsp. xiangfangensis	Enterobacter hormaechei subsp. xiangfangensis	98.87
MNCRE18	SAMN03333150	Enterobacter hormaechei subsp. xiangfangensis	Enterobacter hormaechei subsp. xiangfangensis	98.87
MNCRE48	SAMN03333153	Enterobacter hormaechei subsp. xiangfangensis	Enterobacter hormaechei subsp. xiangfangensis	98.87
MNCRE17	SAMN03333159	Enterobacter hormaechei subsp. xiangfangensis	Enterobacter hormaechei subsp. xiangfangensis	98.87
MNCRE23	SAMN03333164	Enterobacter hormaechei subsp. xiangfangensis	Enterobacter hormaechei subsp. xiangfangensis	98.87
MNCRE38	SAMN03333167	Enterobacter hormaechei subsp. xiangfangensis	Enterobacter hormaechei subsp. xiangfangensis	98.87
MNCRE81	SAMN03333170	Enterobacter hormaechei subsp. xiangfangensis	Enterobacter hormaechei subsp. xiangfangensis	98.87
MNCRE36	SAMN03333175	Enterobacter hormaechei subsp. xiangfangensis	Enterobacter hormaechei subsp. xiangfangensis	98.87
SMART803	SAMN04252932	Enterobacter hormaechei subsp. xiangfangensis	Enterobacter hormaechei subsp. xiangfangensis	98.87
40884	SAMN06218072	Enterobacter hormaechei subsp. xiangfangensis	Enterobacter hormaechei subsp. xiangfangensis	98.87
BIDMC33A	SAMN02138663	Enterobacter hormaechei subsp. xiangfangensis	Enterobacter hormaechei subsp. xiangfangensis	98.86
ND12	SAMN03012830	Enterobacter hormaechei subsp. xiangfangensis	Enterobacter hormaechei subsp. xiangfangensis	98.86
UCI85	SAMN03280175	Enterobacter hormaechei subsp. xiangfangensis	Enterobacter hormaechei subsp. xiangfangensis	98.86
UCI86	SAMN03280176	Enterobacter hormaechei subsp. xiangfangensis	Enterobacter hormaechei subsp. xiangfangensis	98.86
28131	SAMN03283316	Enterobacter hormaechei subsp. xiangfangensis	Enterobacter hormaechei subsp. xiangfangensis	98.86
32600	SAMN03283318	Enterobacter hormaechei subsp. xiangfangensis	Enterobacter hormaechei subsp. xiangfangensis	98.86
43555	SAMN03283651	Enterobacter hormaechei subsp. xiangfangensis	Enterobacter hormaechei subsp. xiangfangensis	98.86
MNCRE39	SAMN03333168	Enterobacter hormaechei subsp. xiangfangensis	Enterobacter hormaechei subsp. xiangfangensis	98.86
MNCRE79	SAMN03333169	Enterobacter hormaechei subsp. xiangfangensis	Enterobacter hormaechei subsp. xiangfangensis	98.86
e829	SAMEA2273246	Enterobacter hormaechei subsp. xiangfangensis	Enterobacter hormaechei subsp. xiangfangensis	98.85
BWH29	SAMN02138594	Enterobacter hormaechei subsp. xiangfangensis	Enterobacter hormaechei subsp. xiangfangensis	98.85
28134	SAMN03283309	Enterobacter hormaechei subsp. xiangfangensis	Enterobacter hormaechei subsp. xiangfangensis	98.85
28585	SAMN03283310	Enterobacter hormaechei subsp. xiangfangensis	Enterobacter hormaechei subsp. xiangfangensis	98.85
34988	SAMN03283628	Enterobacter hormaechei subsp. xiangfangensis	Enterobacter hormaechei subsp. xiangfangensis	98.85
SMART723	SAMN04252928	Enterobacter hormaechei subsp. xiangfangensis	Enterobacter hormaechei subsp. xiangfangensis	98.85
S1CND1	SAMN04532519	Enterobacter hormaechei subsp. xiangfangensis	Enterobacter hormaechei subsp. xiangfangensis	98.85
e1676	SAMEA2273396	Enterobacter hormaechei subsp. xiangfangensis	Enterobacter hormaechei subsp. xiangfangensis	98.84
ND7	SAMN03012822	Enterobacter hormaechei subsp. xiangfangensis	Enterobacter hormaechei subsp. xiangfangensis	98.84
34994	SAMN03283623	Enterobacter hormaechei subsp. xiangfangensis	Enterobacter hormaechei subsp. xiangfangensis	98.84
MNCRE56	SAMN03333176	Enterobacter hormaechei subsp. xiangfangensis	Enterobacter hormaechei subsp. xiangfangensis	98.84
MNCRE71	SAMN03333178	Enterobacter hormaechei subsp. xiangfangensis	Enterobacter hormaechei subsp. xiangfangensis	98.84
e1879	SAMEA2273422	Enterobacter hormaechei subsp. xiangfangensis	Enterobacter hormaechei subsp. xiangfangensis	98.83
e2698	SAMEA2273464	Enterobacter hormaechei subsp. xiangfangensis	Enterobacter hormaechei subsp. xiangfangensis	98.83
32534	SAMN03283314	Enterobacter hormaechei subsp. xiangfangensis	Enterobacter hormaechei subsp. xiangfangensis	98.83
e1333	SAMEA2273333	Enterobacter hormaechei subsp. xiangfangensis	Enterobacter hormaechei subsp. xiangfangensis	98.82
34978	SAMN03067415	Enterobacter hormaechei subsp. xiangfangensis	Enterobacter hormaechei subsp. xiangfangensis	98.82
32594	SAMN03283321	Enterobacter hormaechei subsp. xiangfangensis	Enterobacter hormaechei subsp. xiangfangensis	98.82
34996	SAMN03283621	Enterobacter hormaechei subsp. xiangfangensis	Enterobacter hormaechei subsp. xiangfangensis	98.82
GN03738	SAMN04407779	Enterobacter hormaechei subsp. xiangfangensis	Enterobacter hormaechei subsp. xiangfangensis	98.82
60830776	SAMN07234405	Enterobacter hormaechei subsp. xiangfangensis	Enterobacter hormaechei subsp. xiangfangensis	98.82
indica	SAMN08031325	Enterobacter hormaechei subsp. xiangfangensis	Enterobacter hormaechei subsp. xiangfangensis	98.82
e627	SAMEA2273201	Enterobacter hormaechei subsp. xiangfangensis	Enterobacter hormaechei subsp. xiangfangensis	98.81
GN02645	SAMN03732720	Enterobacter hormaechei subsp. xiangfangensis	Enterobacter hormaechei subsp. xiangfangensis	98.81
50858885	SAMN04158323	Enterobacter hormaechei subsp. xiangfangensis	Enterobacter hormaechei subsp. xiangfangensis	98.81
GN03433	SAMN04407773	Enterobacter hormaechei subsp. xiangfangensis	Enterobacter hormaechei subsp. xiangfangensis	98.81
e590	SAMEA2273194	Enterobacter hormaechei subsp. xiangfangensis	Enterobacter hormaechei subsp. xiangfangensis	98.8
GN04381	SAMN04407791	Enterobacter hormaechei subsp. xiangfangensis	Enterobacter hormaechei subsp. xiangfangensis	98.8
e629	SAMEA2273203	Enterobacter hormaechei subsp. xiangfangensis	Enterobacter hormaechei subsp. xiangfangensis	98.79
e1873	SAMEA2273421	Enterobacter hormaechei subsp. xiangfangensis	Enterobacter hormaechei subsp. xiangfangensis	98.79
UCI35	SAMN02356615	Enterobacter hormaechei subsp. xiangfangensis	Enterobacter hormaechei subsp. xiangfangensis	98.78
CIDEIMsCOL12	SAMN03277199	Enterobacter hormaechei subsp. xiangfangensis	Enterobacter hormaechei subsp. xiangfangensis	98.78
39366	SAMN03283646	Enterobacter hormaechei subsp. xiangfangensis	Enterobacter hormaechei subsp. xiangfangensis	98.78
MNCRE19	SAMN03333160	Enterobacter hormaechei subsp. xiangfangensis	Enterobacter hormaechei subsp. xiangfangensis	98.78
e283	SAMEA2273140	Enterobacter hormaechei subsp. xiangfangensis	Enterobacter hormaechei subsp. xiangfangensis	98.77
SZECL	SAMN04155457	Enterobacter hormaechei subsp. xiangfangensis	Enterobacter hormaechei subsp. xiangfangensis	98.77
GN04900	SAMN04572594	Enterobacter hormaechei subsp. xiangfangensis	Enterobacter hormaechei subsp. xiangfangensis	98.77
e1243	SAMEA2273316	Enterobacter hormaechei subsp. xiangfangensis	Enterobacter hormaechei subsp. xiangfangensis	98.76
SMART488	SAMN04252910	Enterobacter hormaechei subsp. xiangfangensis	Enterobacter hormaechei subsp. xiangfangensis	98.76
GN04366	SAMN04407789	Enterobacter hormaechei subsp. xiangfangensis	Enterobacter hormaechei subsp. xiangfangensis	98.76
ST231Ec009	SAMN06106832	Enterobacter hormaechei subsp. xiangfangensis	Enterobacter hormaechei subsp. xiangfangensis	98.76
35041	SAMN03283677	Enterobacter hormaechei subsp. xiangfangensis	Enterobacter hormaechei subsp. xiangfangensis	98.74
KPC41	SAMN05718081	Enterobacter hormaechei subsp. xiangfangensis	Enterobacter hormaechei subsp. xiangfangensis	98.74
e1130	SAMEA2273292	Enterobacter hormaechei subsp. xiangfangensis	Enterobacter hormaechei subsp. xiangfangensis	98.73
e1713	SAMEA2273402	Enterobacter hormaechei subsp. xiangfangensis	Enterobacter hormaechei subsp. xiangfangensis	98.73
42333	SAMN03283682	Enterobacter hormaechei subsp. xiangfangensis	Enterobacter hormaechei subsp. xiangfangensis	98.73
SMART264	SAMN04252888	Enterobacter hormaechei subsp. xiangfangensis	Enterobacter hormaechei subsp. xiangfangensis	98.73
ST231Ec010	SAMN06106833	Enterobacter hormaechei subsp. xiangfangensis	Enterobacter hormaechei subsp. xiangfangensis	98.73
35722	SAMN03283671	Enterobacter hormaechei subsp. xiangfangensis	Enterobacter hormaechei subsp. xiangfangensis	98.72
GN02108	SAMN03495969	Enterobacter hormaechei subsp. xiangfangensis	Enterobacter hormaechei subsp. xiangfangensis	98.72
SMART1001	SAMN04252944	Enterobacter hormaechei subsp. xiangfangensis	Enterobacter hormaechei subsp. xiangfangensis	98.72
e765	SAMEA2273231	Enterobacter hormaechei subsp. xiangfangensis	Enterobacter hormaechei subsp. xiangfangensis	98.71
MGH7	SAMN02138547	Enterobacter hormaechei subsp. xiangfangensis	Enterobacter hormaechei subsp. xiangfangensis	98.71
1147ECLO	SAMN03197103	Enterobacter hormaechei subsp. xiangfangensis	Enterobacter hormaechei subsp. xiangfangensis	98.71
CIDEIMsCOL20	SAMN03277207	Enterobacter hormaechei subsp. xiangfangensis	Enterobacter hormaechei subsp. xiangfangensis	98.71
SMART1112	SAMN04252955	Enterobacter hormaechei subsp. xiangfangensis	Enterobacter hormaechei subsp. xiangfangensis	98.71
SMART1113	SAMN04252956	Enterobacter hormaechei subsp. xiangfangensis	Enterobacter hormaechei subsp. xiangfangensis	98.71
EC015	SAMN06106852	Enterobacter hormaechei subsp. xiangfangensis	Enterobacter hormaechei subsp. xiangfangensis	98.71
BIDMC94	SAMN03280189	Enterobacter hormaechei subsp. xiangfangensis	Enterobacter hormaechei subsp. xiangfangensis	98.7
EC849	SAMN04431013	Enterobacter hormaechei subsp. xiangfangensis	Enterobacter hormaechei subsp. xiangfangensis	98.7
MGH159	SAMN04521908	Enterobacter hormaechei subsp. xiangfangensis	Enterobacter hormaechei subsp. xiangfangensis	98.7
ST459Ec001	SAMN06106831	Enterobacter hormaechei subsp. xiangfangensis	Enterobacter hormaechei subsp. xiangfangensis	98.7
ARLG2974	SAMN06812614	Enterobacter hormaechei subsp. xiangfangensis	Enterobacter hormaechei subsp. xiangfangensis	98.7
ARLG2967	SAMN06812633	Enterobacter hormaechei subsp. xiangfangensis	Enterobacter hormaechei subsp. xiangfangensis	98.7
21143146	SAMN08513489	Enterobacter hormaechei subsp. xiangfangensis	Enterobacter hormaechei subsp. xiangfangensis	98.7
32595	SAMN03283319	Enterobacter hormaechei subsp. xiangfangensis	Enterobacter hormaechei subsp. xiangfangensis	98.69
SMART286	SAMN04252896	Enterobacter hormaechei subsp. xiangfangensis	Enterobacter hormaechei subsp. xiangfangensis	98.69
SMART1361	SAMN04430997	Enterobacter hormaechei subsp. xiangfangensis	Enterobacter hormaechei subsp. xiangfangensis	98.69
SMART1169	SAMN04431017	Enterobacter hormaechei subsp. xiangfangensis	Enterobacter hormaechei subsp. xiangfangensis	98.69
e1983	SAMEA2273429	Enterobacter hormaechei subsp. xiangfangensis	Enterobacter hormaechei subsp. xiangfangensis	98.68
BIDMC8	SAMN02138629	Enterobacter hormaechei subsp. xiangfangensis	Enterobacter hormaechei subsp. xiangfangensis	98.68
34399	SAMN03067418	Enterobacter hormaechei subsp. xiangfangensis	Enterobacter hormaechei subsp. xiangfangensis	98.68
34992	SAMN03283629	Enterobacter hormaechei subsp. xiangfangensis	Enterobacter hormaechei subsp. xiangfangensis	98.68
e878	SAMEA2273258	Enterobacter hormaechei subsp. xiangfangensis	Enterobacter hormaechei subsp. xiangfangensis	98.67
e1125	SAMEA2273291	Enterobacter hormaechei subsp. xiangfangensis	Enterobacter hormaechei subsp. xiangfangensis	98.67
BWH37	SAMN02138600	Enterobacter hormaechei subsp. xiangfangensis	Enterobacter hormaechei subsp. xiangfangensis	98.67
BWH63	SAMN03280179	Enterobacter hormaechei subsp. xiangfangensis	Enterobacter hormaechei subsp. xiangfangensis	98.67
GN02667	SAMN03732721	Enterobacter hormaechei subsp. xiangfangensis	Enterobacter hormaechei subsp. xiangfangensis	98.67
SMART1342	SAMN04431002	Enterobacter hormaechei subsp. xiangfangensis	Enterobacter hormaechei subsp. xiangfangensis	98.67
ECLO616294SO	SAMN07503715	Enterobacter hormaechei subsp. xiangfangensis	Enterobacter hormaechei subsp. xiangfangensis	98.67
Encl922	SAMN08436979	Enterobacter hormaechei subsp. xiangfangensis	Enterobacter hormaechei subsp. xiangfangensis	98.67
e571	SAMEA2273191	Enterobacter hormaechei subsp. xiangfangensis	Enterobacter hormaechei subsp. xiangfangensis	98.66
e1623	SAMEA2273511	Enterobacter hormaechei subsp. xiangfangensis	Enterobacter hormaechei subsp. xiangfangensis	98.66
MRSN17626	SAMN03316841	Enterobacter hormaechei subsp. xiangfangensis	Enterobacter hormaechei subsp. xiangfangensis	98.66
MGH131	SAMN04521882	Enterobacter hormaechei subsp. xiangfangensis	Enterobacter hormaechei subsp. xiangfangensis	98.66
SJRPEc2	SAMN06279419	Enterobacter hormaechei subsp. xiangfangensis	Enterobacter hormaechei subsp. xiangfangensis	98.66
e628	SAMEA2273202	Enterobacter hormaechei subsp. xiangfangensis	Enterobacter hormaechei subsp. xiangfangensis	98.65
e871	SAMEA2273256	Enterobacter hormaechei subsp. xiangfangensis	Enterobacter hormaechei subsp. xiangfangensis	98.65
MGH3	SAMN02138543	Enterobacter hormaechei subsp. xiangfangensis	Enterobacter hormaechei subsp. xiangfangensis	98.65
34990	SAMN03283617	Enterobacter hormaechei subsp. xiangfangensis	Enterobacter hormaechei subsp. xiangfangensis	98.65
34982	SAMN03283626	Enterobacter hormaechei subsp. xiangfangensis	Enterobacter hormaechei subsp. xiangfangensis	98.65
35012	SAMN03283632	Enterobacter hormaechei subsp. xiangfangensis	Enterobacter hormaechei subsp. xiangfangensis	98.65
e2473	SAMEA2273508	Enterobacter hormaechei subsp. xiangfangensis	Enterobacter hormaechei subsp. xiangfangensis	98.63
44527	SAMN03283690	Enterobacter hormaechei subsp. xiangfangensis	Enterobacter hormaechei subsp. xiangfangensis	98.63
SMART416	SAMN04252906	Enterobacter hormaechei subsp. xiangfangensis	Enterobacter hormaechei subsp. xiangfangensis	98.63
SMART1262	SAMN04431008	Enterobacter hormaechei subsp. xiangfangensis	Enterobacter hormaechei subsp. xiangfangensis	98.63
SMART1263	SAMN04431009	Enterobacter hormaechei subsp. xiangfangensis	Enterobacter hormaechei subsp. xiangfangensis	98.63
SMART1269	SAMN04431010	Enterobacter hormaechei subsp. xiangfangensis	Enterobacter hormaechei subsp. xiangfangensis	98.63
SMART1270	SAMN04431011	Enterobacter hormaechei subsp. xiangfangensis	Enterobacter hormaechei subsp. xiangfangensis	98.63
e716	SAMEA2273225	Enterobacter hormaechei subsp. xiangfangensis	Enterobacter hormaechei subsp. xiangfangensis	98.62
e1728	SAMEA2273409	Enterobacter hormaechei subsp. xiangfangensis	Enterobacter hormaechei subsp. xiangfangensis	98.62
SMART661	SAMN04252924	Enterobacter hormaechei subsp. xiangfangensis	Enterobacter hormaechei subsp. xiangfangensis	98.62
SMART1261	SAMN04431007	Enterobacter hormaechei subsp. xiangfangensis	Enterobacter hormaechei subsp. xiangfangensis	98.62
BIDMC66	SAMN02581287	Enterobacter hormaechei subsp. xiangfangensis	Enterobacter hormaechei subsp. xiangfangensis	98.61
SMART562	SAMN04252916	Enterobacter hormaechei subsp. xiangfangensis	Enterobacter hormaechei subsp. xiangfangensis	98.61
SMART843	SAMN04252934	Enterobacter hormaechei subsp. xiangfangensis	Enterobacter hormaechei subsp. xiangfangensis	98.61
SMART1420	SAMN04431004	Enterobacter hormaechei subsp. xiangfangensis	Enterobacter hormaechei subsp. xiangfangensis	98.61
e1379	SAMEA2273344	Enterobacter hormaechei subsp. xiangfangensis	Enterobacter hormaechei subsp. xiangfangensis	98.6
e1627	SAMEA2273512	Enterobacter hormaechei subsp. xiangfangensis	Enterobacter hormaechei subsp. xiangfangensis	98.6
CIDEIMsCOL2	SAMN03277189	Enterobacter hormaechei subsp. xiangfangensis	Enterobacter hormaechei subsp. xiangfangensis	98.6
SMART1147	SAMN04252960	Enterobacter hormaechei subsp. xiangfangensis	Enterobacter hormaechei subsp. xiangfangensis	98.6
CRENT193	SAMN07944244	Enterobacter hormaechei subsp. xiangfangensis	Enterobacter hormaechei subsp. xiangfangensis	98.59
35673	SAMN03283670	Enterobacter hormaechei subsp. xiangfangensis	Enterobacter hormaechei subsp. xiangfangensis	98.58
39373	SAMN03283687	Enterobacter hormaechei subsp. xiangfangensis	Enterobacter hormaechei subsp. xiangfangensis	98.58
SMART834	SAMN04252933	Enterobacter hormaechei subsp. xiangfangensis	Enterobacter hormaechei subsp. xiangfangensis	98.58
SMART1020	SAMN04252946	Enterobacter hormaechei subsp. xiangfangensis	Enterobacter hormaechei subsp. xiangfangensis	98.58
EN3287	SAMN07345016	Enterobacter hormaechei subsp. xiangfangensis	Enterobacter hormaechei subsp. xiangfangensis	98.58
20433055	SAMN08513487	Enterobacter hormaechei subsp. xiangfangensis	Enterobacter hormaechei subsp. xiangfangensis	98.58
CIDEIMsCOL17	SAMN03277204	Enterobacter hormaechei subsp. xiangfangensis	Enterobacter hormaechei subsp. xiangfangensis	98.57
SMART27	SAMN04252885	Enterobacter hormaechei subsp. xiangfangensis	Enterobacter hormaechei subsp. xiangfangensis	98.57
SMART598	SAMN04252918	Enterobacter hormaechei subsp. xiangfangensis	Enterobacter hormaechei subsp. xiangfangensis	98.57
e319	SAMEA2273150	Enterobacter hormaechei subsp. xiangfangensis	Enterobacter hormaechei subsp. xiangfangensis	98.56
SMART389	SAMN04252902	Enterobacter hormaechei subsp. xiangfangensis	Enterobacter hormaechei subsp. xiangfangensis	98.56
SMART1109	SAMN04252954	Enterobacter hormaechei subsp. xiangfangensis	Enterobacter hormaechei subsp. xiangfangensis	98.56
ARLG2824	SAMN06812647	Enterobacter hormaechei subsp. xiangfangensis	Enterobacter hormaechei subsp. xiangfangensis	98.55
20523072	SAMN08513485	Enterobacter hormaechei subsp. xiangfangensis	Enterobacter hormaechei subsp. xiangfangensis	98.55
20453059	SAMN08513486	Enterobacter hormaechei subsp. xiangfangensis	Enterobacter hormaechei subsp. xiangfangensis	98.55
21143147	SAMN08513488	Enterobacter hormaechei subsp. xiangfangensis	Enterobacter hormaechei subsp. xiangfangensis	98.55
21153148	SAMN08513490	Enterobacter hormaechei subsp. xiangfangensis	Enterobacter hormaechei subsp. xiangfangensis	98.55
e552	SAMEA2273187	Enterobacter hormaechei subsp. xiangfangensis	Enterobacter hormaechei subsp. xiangfangensis	98.54
CCBH10892	SAMN03135815	Enterobacter hormaechei subsp. xiangfangensis	Enterobacter hormaechei subsp. xiangfangensis	98.54
SMART77	SAMN04252887	Enterobacter hormaechei subsp. xiangfangensis	Enterobacter hormaechei subsp. xiangfangensis	98.54
44565	SAMN03283667	Enterobacter hormaechei subsp. xiangfangensis	Enterobacter hormaechei subsp. xiangfangensis	98.53
20233033	SAMN08513491	Enterobacter hormaechei subsp. xiangfangensis	Enterobacter hormaechei subsp. xiangfangensis	98.53
MGH14	SAMN02138554	Enterobacter hormaechei subsp. xiangfangensis	Enterobacter hormaechei subsp. xiangfangensis	98.52
BIDMC100	SAMN03280191	Enterobacter hormaechei subsp. xiangfangensis	Enterobacter hormaechei subsp. xiangfangensis	98.52
SMART409	SAMN04252905	Enterobacter hormaechei subsp. xiangfangensis	Enterobacter hormaechei subsp. xiangfangensis	98.52
SMART887	SAMN04252939	Enterobacter hormaechei subsp. xiangfangensis	Enterobacter hormaechei subsp. xiangfangensis	98.52
BWH71	SAMN04521878	Enterobacter hormaechei subsp. xiangfangensis	Enterobacter hormaechei subsp. xiangfangensis	98.52
e912	SAMEA2273264	Enterobacter hormaechei subsp. xiangfangensis	Enterobacter hormaechei subsp. xiangfangensis	98.51
34984	SAMN03283615	Enterobacter hormaechei subsp. xiangfangensis	Enterobacter hormaechei subsp. xiangfangensis	98.5
SMART710	SAMN04252926	Enterobacter hormaechei subsp. xiangfangensis	Enterobacter hormaechei subsp. xiangfangensis	98.49
19812987	SAMN08513482	Enterobacter hormaechei subsp. xiangfangensis	Enterobacter hormaechei subsp. xiangfangensis	98.46
e1316	SAMEA2273329	Enterobacter hormaechei subsp. xiangfangensis	Enterobacter hormaechei subsp. xiangfangensis	98.45
SMART1168	SAMN04431016	Enterobacter hormaechei subsp. xiangfangensis	Enterobacter hormaechei subsp. xiangfangensis	98.45
SMART278	SAMN04252895	Enterobacter hormaechei subsp. xiangfangensis	Enterobacter hormaechei subsp. xiangfangensis	98.44
SMART716	SAMN04252927	Enterobacter hormaechei subsp. xiangfangensis	Enterobacter hormaechei subsp. xiangfangensis	98.42
MGH177	SAMN04521926	Enterobacter hormaechei subsp. xiangfangensis	Enterobacter hormaechei subsp. xiangfangensis	98.4
HBY	SAMN07355852	Enterobacter hormaechei subsp. xiangfangensis	Enterobacter hormaechei subsp. xiangfangensis	98.19
DSM13645	SAMN05581747	Enterobacter kobei	Enterobacter kobei	100
e1682	SAMEA2273397	Enterobacter kobei	Enterobacter kobei	98.95
61ECLO	SAMN03197810	Enterobacter kobei	Enterobacter kobei	98.94
63ECLO	SAMN03197830	Enterobacter kobei	Enterobacter kobei	98.94
GN03848	SAMN04407783	Enterobacter kobei	Enterobacter kobei	98.93
e448	SAMEA2273169	Enterobacter kobei	Enterobacter kobei	98.9
MNCRE12	SAMN03333155	Enterobacter kobei	Enterobacter kobei	98.86
e647	SAMEA2273205	Enterobacter kobei	Enterobacter kobei	98.81
GN04300	SAMN04407786	Enterobacter kobei	Enterobacter kobei	98.81
44593	SAMN03283676	Enterobacter kobei	Enterobacter kobei	98.73
ENHKU01	SAMN02603959	Enterobacter kobei	Enterobacter kobei	98.65
1034ECLO	SAMN03196999	Enterobacter kobei	Enterobacter kobei	98.62
1049ECLO	SAMN03197015	Enterobacter kobei	Enterobacter kobei	98.62
GN02366	SAMN03732700	Enterobacter kobei	Enterobacter kobei	98.61
GN02618	SAMN04407765	Enterobacter kobei	Enterobacter kobei	98.61
ODB01	SAMN04624399	Enterobacter kobei	Enterobacter kobei	98.55
e1425	SAMEA2273353	Enterobacter kobei	Enterobacter kobei	98.54
1323ECLO	SAMN03197303	Enterobacter kobei	Enterobacter kobei	98.54
467ECLO	SAMN03197661	Enterobacter kobei	Enterobacter kobei	98.54
MGH178	SAMN04521927	Enterobacter kobei	Enterobacter kobei	98.54
MGH22	SAMN02138562	Enterobacter kobei	Enterobacter kobei	98.53
UCI24	SAMN02356604	Enterobacter kobei	Enterobacter kobei	98.53
GN03191	SAMN03732733	Enterobacter kobei	Enterobacter kobei	98.52
MN73R	SAMN06887690	Enterobacter kobei	Enterobacter kobei	98.52
ZOR0014	SAMN03021527	Enterobacter kobei	Enterobacter kobei	98.5
MGH37	SAMN02138577	Enterobacter kobei	Enterobacter kobei	98.49
GN05680	SAMN04572688	Enterobacter kobei	Enterobacter kobei	98.48
MGH25	SAMN02138565	Enterobacter kobei	Enterobacter kobei	98.47
GN02825	SAMN03732729	Enterobacter kobei	Enterobacter kobei	98.47
77ECLO	SAMN03197979	Enterobacter kobei	Enterobacter kobei	98.46
85ECLO	SAMN03198059	Enterobacter kobei	Enterobacter kobei	98.46
GN02186	SAMN03495973	Enterobacter kobei	Enterobacter kobei	98.46
GN02275	SAMN03732692	Enterobacter kobei	Enterobacter kobei	98.46
TUM11131	SAMD00089514	Enterobacter kobei	Enterobacter kobei	98.45
GN02204	SAMN03495974	Enterobacter kobei	Enterobacter kobei	98.45
UCI29	SAMN02356609	Enterobacter kobei	Enterobacter kobei	98.44
BH18	SAMN03135879	Enterobacter kobei	Enterobacter kobei	98.44
e772	SAMEA2273232	Enterobacter kobei	Enterobacter kobei	98.43
ECC3026	SAMN05173313	Enterobacter kobei	Enterobacter kobei	98.42
GN02266	SAMN03732691	Enterobacter kobei	Enterobacter kobei	98.41
8706	SAMN04193740	Enterobacter kobei	Enterobacter kobei	98.41
ECC3018	SAMN05173299	Enterobacter kobei	Enterobacter kobei	98.41
ECC3047	SAMN05176179	Enterobacter kobei	Enterobacter kobei	98.41
ECNIH4	SAMN02821150	Enterobacter kobei	Enterobacter kobei	98.4
GN02225	SAMN03495976	Enterobacter kobei	Enterobacter kobei	98.4
ECNIH9	SAMN06040375	Enterobacter kobei	Enterobacter kobei	98.4
ECNIH10	SAMN06040376	Enterobacter kobei	Enterobacter kobei	98.4
ECC3382	SAMN06767785	Enterobacter kobei	Enterobacter kobei	98.38
ECC3393	SAMN06767786	Enterobacter kobei	Enterobacter kobei	98.38
ECC3408	SAMN06767788	Enterobacter kobei	Enterobacter kobei	98.38
e1326	SAMEA2273332	Enterobacter kobei	Enterobacter kobei	98.37
42202	SAMN03283656	Enterobacter kobei	Enterobacter kobei	98.37
ECNIH6	SAMN03455972	Enterobacter kobei	Enterobacter kobei	98.37
ICBECLAM6	SAMN06349434	Enterobacter kobei	Enterobacter kobei	98.37
ECC3402	SAMN06767787	Enterobacter kobei	Enterobacter kobei	98.37
MGH23	SAMN02138563	Enterobacter kobei	Enterobacter kobei	98.36
ECC3380	SAMN06767784	Enterobacter kobei	Enterobacter kobei	98.36
GN06078	SAMN04572699	Enterobacter kobei	Enterobacter kobei	98.35
BIDMC67	SAMN02581288	Enterobacter kobei	Enterobacter kobei	98.32
GN02457	SAMN03732708	Enterobacter kobei	Enterobacter kobei	98.32
ST54941713674	SAMN04011437	Enterobacter kobei	Enterobacter kobei	98.29
ECC1097	SAMN06767781	Enterobacter kobei	Enterobacter kobei	98.27
ECC1752	SAMN06767782	Enterobacter kobei	Enterobacter kobei	98.27
ECC1875	SAMN06767783	Enterobacter kobei	Enterobacter kobei	98.27
ICBEaBLIII032	SAMN07195210	Enterobacter kobei	Enterobacter kobei	98.27
CB2	SAMN03776116	Enterobacter kobei	Enterobacter kobei	98.25
ST434953099839	SAMN04011456	Enterobacter kobei	Enterobacter kobei	98.25
SMART635	SAMN04252923	Enterobacter kobei	Enterobacter kobei	98.23
3380STDY6027363	SAMEA3181516	Enterobacter kobei	Enterobacter kobei	98.2
35730	SAMN03283662	Enterobacter kobei	Enterobacter kobei	98.19
49530189	SAMN07234400	Enterobacter kobei	Enterobacter kobei	98.16
obacterludwigii	SAMEA104113918	Enterobacter ludwigii	Enterobacter ludwigii	100
EN119	SAMN05787341	Enterobacter ludwigii	Enterobacter ludwigii	100
BIDMC30	SAMN02138660	Enterobacter ludwigii	Enterobacter ludwigii	98.95
UW5	SAMN03743787	Enterobacter ludwigii	Enterobacter ludwigii	98.8
AA4	SAMN06130962	Enterobacter ludwigii	Enterobacter ludwigii	98.78
NCR3	SAMN05462048	Enterobacter ludwigii	Enterobacter ludwigii	98.77
Hanford	SAMN02212350	Enterobacter ludwigii	Enterobacter ludwigii	98.76
BIDMC26	SAMN02138656	Enterobacter ludwigii	Enterobacter ludwigii	98.75
A3203	SAMN05589724	Enterobacter ludwigii	Enterobacter ludwigii	98.75
EcWSU1	SAMN02604307	Enterobacter ludwigii	Enterobacter ludwigii	98.74
GN02226	SAMN03732688	Enterobacter ludwigii	Enterobacter ludwigii	98.71
PDC34	SAMN05428986	Enterobacter ludwigii	Enterobacter ludwigii	98.7
GN02454	SAMN03732707	Enterobacter ludwigii	Enterobacter ludwigii	98.69
608ECLO	SAMN03197808	Enterobacter ludwigii	Enterobacter ludwigii	98.67
AOUC814	SAMN03861996	Enterobacter ludwigii	Enterobacter ludwigii	98.67
MGH160	SAMN04521909	Enterobacter ludwigii	Enterobacter ludwigii	98.66
J49	SAMN05771456	Enterobacter ludwigii	Enterobacter ludwigii	98.65
NFPP41	SAMN03159497	Enterobacter ludwigii	Enterobacter ludwigii	98.62
e864	SAMEA2273255	Enterobacter ludwigii	Enterobacter ludwigii	98.6
e2350	SAMEA2273452	Enterobacter ludwigii	Enterobacter ludwigii	98.6
e1617	SAMEA2273503	Enterobacter ludwigii	Enterobacter ludwigii	98.6
e1026	SAMEA2273485	Enterobacter ludwigii	Enterobacter ludwigii	98.58
GN04920	SAMN04572595	Enterobacter ludwigii	Enterobacter ludwigii	98.58
GN02730	SAMN03732724	Enterobacter ludwigii	Enterobacter ludwigii	98.56
GN03638	SAMN04407776	Enterobacter ludwigii	Enterobacter ludwigii	98.56
e558	SAMEA2273189	Enterobacter ludwigii	Enterobacter ludwigii	98.46
P101	SAMN02641647	Enterobacter ludwigii	Enterobacter ludwigii	98.35
OLC1682	SAMN03292329	Enterobacter ludwigii	Enterobacter ludwigii	98.23
OLC1683	SAMN03292330	Enterobacter ludwigii	Enterobacter ludwigii	98.21
LMG25706	SAMN02471025	Enterobacter mori	Enterobacter mori	100
80072117	SAMN06925306	Enterobacter mori	Enterobacter mori	98.35
ECC1766	SAMN06767796	Enterobacter mori	Enterobacter mori	97.42
DSM16690	SAMN05581750	Enterobacter roggenkampii	Enterobacter roggenkampii	100
GN06520	SAMN04578345	Enterobacter roggenkampii	Enterobacter roggenkampii	98.52
DS23372	SAMN07448199	Enterobacter roggenkampii	Enterobacter roggenkampii	98.52
DS8397	SAMN07448200	Enterobacter roggenkampii	Enterobacter roggenkampii	98.51
R11	SAMN06323809	Enterobacter roggenkampii	Enterobacter roggenkampii	98.46
MGH54	SAMN02581386	Enterobacter roggenkampii	Enterobacter roggenkampii	98.45
54	SAMN02592616	Enterobacter roggenkampii	Enterobacter roggenkampii	98.45
GN04609	SAMN04578338	Enterobacter roggenkampii	Enterobacter roggenkampii	98.43
704SK10	SAMN07260410	Enterobacter roggenkampii	Enterobacter roggenkampii	98.42
GN05647	SAMN04578343	Enterobacter roggenkampii	Enterobacter roggenkampii	98.41
DS05262	SAMN07448196	Enterobacter roggenkampii	Enterobacter roggenkampii	98.38
43444	SAMN03283645	Enterobacter roggenkampii	Enterobacter roggenkampii	98.37
ECC4204	SAMN06767792	Enterobacter roggenkampii	Enterobacter roggenkampii	98.37
ECC4240	SAMN06767793	Enterobacter roggenkampii	Enterobacter roggenkampii	98.37
ECC4241	SAMN06767794	Enterobacter roggenkampii	Enterobacter roggenkampii	98.37
SST3	SAMN02470869	Enterobacter roggenkampii	Enterobacter roggenkampii	98.36
PDA134	SAMN04490973	Enterobacter roggenkampii	Enterobacter roggenkampii	98.36
UCICRE12	SAMN02138617	Enterobacter roggenkampii	Enterobacter roggenkampii	98.35
GN1	SAMN03261526	Enterobacter roggenkampii	Enterobacter roggenkampii	98.3
MGH16	SAMN02138556	Enterobacter roggenkampii	Enterobacter roggenkampii	98.29
MNCRE16	SAMN03333158	Enterobacter roggenkampii	Enterobacter roggenkampii	98.28
GN02440	SAMN03732705	Enterobacter roggenkampii	Enterobacter roggenkampii	98.27
SMART269	SAMN04252892	Enterobacter roggenkampii	Enterobacter roggenkampii	98.27
EC38VIM1	SAMN02194084	Enterobacter roggenkampii	Enterobacter roggenkampii	98.25
UCI39	SAMN02356619	Enterobacter roggenkampii	Enterobacter roggenkampii	98.25
28ECLO	SAMN03197473	Enterobacter roggenkampii	Enterobacter roggenkampii	98.23
29ECLO	SAMN03197483	Enterobacter roggenkampii	Enterobacter roggenkampii	98.23
35731	SAMN03283650	Enterobacter roggenkampii	Enterobacter roggenkampii	98.23
42192	SAMN03283659	Enterobacter roggenkampii	Enterobacter roggenkampii	98.2
35651	SAMN03283680	Enterobacter roggenkampii	Enterobacter roggenkampii	98.2
FB	SAMN03174119	Enterobacter roggenkampii	Enterobacter roggenkampii	98.19
ARLG2968	SAMN06812620	Enterobacter roggenkampii	Enterobacter roggenkampii	98.18
MGH34	SAMN02138574	Enterobacter roggenkampii	Enterobacter roggenkampii	98.16
CHS79	SAMN02581381	Enterobacter roggenkampii	Enterobacter roggenkampii	98.16
20432	SAMN03283306	Enterobacter roggenkampii	Enterobacter roggenkampii	98.16
GN05753	SAMN04407794	Enterobacter roggenkampii	Enterobacter roggenkampii	98.15
ST433953102574	SAMN04011448	Enterobacter roggenkampii	Enterobacter roggenkampii	98.13
1176ECLO	SAMN03197133	Enterobacter roggenkampii	Enterobacter roggenkampii	98.12
1254ECLO	SAMN03197221	Enterobacter roggenkampii	Enterobacter roggenkampii	98.12
SMART930	SAMN04252942	Enterobacter roggenkampii	Enterobacter roggenkampii	98.12
SMART763	SAMN04252929	Enterobacter roggenkampii	Enterobacter roggenkampii	98.1
35734	SAMN03067419	Enterobacter roggenkampii	Enterobacter roggenkampii	98.09
35618	SAMN03283661	Enterobacter roggenkampii	Enterobacter roggenkampii	98.08
ECNIH14	SAMN06040414	Enterobacter roggenkampii	Enterobacter roggenkampii	98.07
e54	SAMEA2273122	Enterobacter roggenkampii	Enterobacter roggenkampii	98.06
35009	SAMN03283637	Enterobacter roggenkampii	Enterobacter roggenkampii	98.04
GN02141	SAMN03495971	Enterobacter roggenkampii	Enterobacter roggenkampii	98.03
SMART454	SAMN04252909	Enterobacter roggenkampii	Enterobacter roggenkampii	98.03
e917	SAMEA2273267	Enterobacter roggenkampii	Enterobacter roggenkampii	98.01
GN02693	SAMN04407767	Enterobacter roggenkampii	Enterobacter roggenkampii	98.01
MGH132	SAMN04521883	Enterobacter roggenkampii	Enterobacter roggenkampii	98.01
e1942	SAMEA2273425	Enterobacter roggenkampii	Enterobacter roggenkampii	97.96
HMSC16D10	SAMN03287031	Enterobacter roggenkampii	Enterobacter roggenkampii	97.94
e2161	SAMEA2273443	Enterobacter roggenkampii	Enterobacter roggenkampii	97.91
GN02692	SAMN03732722	Enterobacter roggenkampii	Enterobacter roggenkampii	97.87
e264	SAMEA2273136	Enterobacter roggenkampii	Enterobacter roggenkampii	97.86
GN02570	SAMN03732716	Enterobacter roggenkampii	Enterobacter roggenkampii	97.86
41952	SAMN06218064	Enterobacter roggenkampii	Enterobacter roggenkampii	97.85
1000ECLO	SAMN03196962	Enterobacter roggenkampii	Enterobacter roggenkampii	97.8
1001ECLO	SAMN03196963	Enterobacter roggenkampii	Enterobacter roggenkampii	97.8
R8E	SAMN05383896	Enterobacter roggenkampii	Enterobacter roggenkampii	97.76
R2A	SAMN05413078	Enterobacter roggenkampii	Enterobacter roggenkampii	97.74
GN04673	SAMN04578339	Enterobacter roggenkampii	Enterobacter roggenkampii	97.7
KINANG	SAMD00019157	Enterobacter roggenkampii	Enterobacter roggenkampii	97.62
GN02208	SAMN03495975	Enterobacter roggenkampii	Enterobacter roggenkampii	97.01
e362	SAMEA2273477	Enterobacter roggenkampii	Enterobacter roggenkampii	96
NFIX58	SAMN03159286	Enterobacter roggenkampii	Enterobacter roggenkampii	95.84
kubf2	SAMN05526267	Enterobacter roggenkampii	Enterobacter roggenkampii	95.76
CIDEIMsCOL1	SAMN03277188	Enterobacter roggenkampii	Enterobacter roggenkampii	95.75
WCHECl1060	SAMN03771262	Enterobacter roggenkampii	Enterobacter roggenkampii	95.62
nterobactersoli	SAMEA104113920	Enterobacter soli	Enterobacter soli	100
LF7a	SAMN02232020	Enterobacter soli	Enterobacter soli	99.99
ATCCBAA2102	SAMN04875425	Enterobacter soli	Enterobacter soli	99.99
