# Supplementary material for: Enterobacter hormaechei subsp. hoffmannii subsp. nov., Enterobacter hormaechei subsp. xiangfangensis comb. nov., Enterobacter roggenkampii sp. nov., and Enterobacter muelleri is a later heterotypic synonym of Enterobacter asburiae based on computational analysis of sequenced Enterobacter genomes
Source: F1000Res. 2018 Jun 29;7:521. Originally published 2018 May 1. [Version 2] doi: 10.12688/f1000research.14566.2 (PMC6097438; doi:10.12688/f1000research.14566.2)
Supplement: Supplementary file 2 [file f1000research-7-16861-s0001.tgz › 2f7cc2c7-b6a6-4b9b-9f9c-fa5e08083f1c.xlsx]

## Sheet: questionable_enterobacter
Short ID	BioSample ID	Full MASH Organism Type Name	MASH Assigned Name	MASH ANI
FY07	SAMN03941339	Kosakonia oryzendophytica (enterobacteria)	Kosakonia oryzendophytica	99.26
NFIX09	SAMN03159294	Kosakonia radicincitans DSM 16656 (enterobacteria)	Kosakonia radicincitans	99.08
NFIX03	SAMN03159436	Kosakonia radicincitans DSM 16656 (enterobacteria)	Kosakonia radicincitans	99.01
NFIX04	SAMN03159468	Kosakonia radicincitans DSM 16656 (enterobacteria)	Kosakonia radicincitans	99.01
NFIX06	SAMN03159428	Kosakonia radicincitans DSM 16656 (enterobacteria)	Kosakonia radicincitans	99.01
NFIX08	SAMN03159514	Kosakonia radicincitans DSM 16656 (enterobacteria)	Kosakonia radicincitans	99
HMSC055A11	SAMN04495801	Klebsiella oxytoca NBRC 105695 (enterobacteria)	Klebsiella oxytoca	98.92
10ECLO	SAMN03196960	Klebsiella pneumoniae subsp. pneumoniae NBRC 14940 (enterobacteria)	Klebsiella pneumoniae subsp. pneumoniae	98.65
1240ECLO	SAMN03197206	Klebsiella pneumoniae subsp. pneumoniae (enterobacteria)	Klebsiella pneumoniae subsp. pneumoniae	98.6
e1034	SAMEA2273283	Klebsiella aerogenes KCTC 2190 (enterobacteria)	Klebsiella aerogenes	98.27
NFR05	SAMN03159434	Kluyvera intestini (enterobacteria)	Kluyvera intestini	98.18
GN02600	SAMN03732718	Citrobacter braakii (enterobacteria)	Citrobacter braakii	98.16
Bisph2	SAMN03271815	Kluyvera intestini (enterobacteria)	Kluyvera intestini	98.12
e438	SAMEA2273167	Citrobacter portucalensis (enterobacteria)	Citrobacter portucalensis	97.27
e381	SAMEA2273158	Klebsiella aerogenes KCTC 2190 (enterobacteria)	Klebsiella aerogenes	97.09
S611	SAMN02470260	Kosakonia cowanii (enterobacteria)	Kosakonia cowanii	95.79
R4368	SAMN02603907	Kosakonia sacchari SP1 (enterobacteria)	Kosakonia sp.	94.99
638	SAMN02598394	Lelliottia amnigena NBRC 105700 (enterobacteria)	Lelliottia sp.	94.27
Ag1	SAMN02470680	Cedecea neteri NBRC 105707 = ATCC 33855 (enterobacteria)	Cedecea sp.	91.45
M004	SAMN03105171	Pantoea rodasii (enterobacteria)	Pantoea sp.	90.09
101	SAMN07212159	Raoultella ornithinolytica NBRC 105727 = ATCC 31898 (enterobacteria)	Raoultella sp.	86.94
Bisph1	SAMN03271816	Kosakonia sacchari SP1 (enterobacteria)	Kosakonia sp.	86.58
EnVs6	SAMEA3213010	Pantoea wallisii (enterobacteria)	Pantoea sp.	85.65
LecVs2	SAMEA3213012	Pantoea wallisii (enterobacteria)	Pantoea sp.	85.65
EnVs2	SAMEA3213011	Pantoea rodasii (enterobacteria)	Pantoea sp.	85.42
CH1	SAMN03145046	Enterobacter asburiae (enterobacteria)	Enterobacter sp.	85.3
Sa187	SAMN05967246	Cronobacter dublinensis subsp. lausannensis LMG 23824 (enterobacteria)	Unclassified	84.81
terobacterkobei	SAMEA104113917	Enterobacter hormaechei subsp. oharae (enterobacteria)	Unclassified	84.26
CC12022311	SAMN02744775	Klebsiella michiganensis H1g (enterobacteria)	Unclassified	83.5
KPR6	SAMN04487773	Kosakonia oryzae (enterobacteria)	Unclassified	83.33
