# Supplementary material for: Enterobacter hormaechei subsp. hoffmannii subsp. nov., Enterobacter hormaechei subsp. xiangfangensis comb. nov., Enterobacter roggenkampii sp. nov., and Enterobacter muelleri is a later heterotypic synonym of Enterobacter asburiae based on computational analysis of sequenced Enterobacter genomes
Source: F1000Res. 2018 Jun 29;7:521. Originally published 2018 May 1. [Version 2] doi: 10.12688/f1000research.14566.2 (PMC6097438; doi:10.12688/f1000research.14566.2)
Supplement: Supplementary file 3 [file f1000research-7-16861-s0002.tgz › 211a5b09-c461-4307-a37a-ef71f8dad4d5.xlsx]

## Sheet: matchtable
Cluster	obactermuelleri	ATCC35953	GN06315	L1	PDN3	e1087	EGDAQBF12	GN03667	MNCRE20	33838	GN02709	C7	ARLG2979	1009ECLO	1011EASB	895ECLO	e2414	MNCRE14	e545	e621	1126ECLO	1135ECLO	940PEND	e794	e1044	Crenshaw	e2022	CAV1043	GN03205	e1339	GN02073	GN04222	GN03140	AMA497	AMA590	E20	SMART1470	FDAARGOS77	333ECLO	HK169	e657	BWH31	AMA810	EA75	DC1	e669	e800	1119ECLO	1180ECLO
1
2
3
4
5
6
7
8
9
10
11
12
13
14
15																																									A7W02_RS25845
16
17
18
19
20
21
22
23
24
25
26
27
28
29
30
31
32
33
34
35
36
37
38
39
40
41
42
43
44
45
46
47
48
49
50
51
52
53
54
55
56
57
58
59
60
61
62
63
64
65
66
67
68
69
70
71
72
73
74													CAF89_RS17240					UP00_RS22160								B7P19_RS17250					YA44_RS02550	ABF55_RS00800		AVL36_RS07500	AVL35_RS07965	NI40_RS23215				EnteroDNA1_RS09010			AVL34_RS14795	AXY04_RS18075				AC936_RS00180	AC931_RS21665
75				DI57_RS02010	EX28_RS00485								CAF89_RS17235					UP00_RS18475								B7P19_RS17255					YA44_RS02555	ABF55_RS00805		AVL36_RS07495	AVL35_RS07960	NI40_RS17095				EnteroDNA1_RS09015			AVL34_RS14790	AXY04_RS18070	P346_RS22180			AC936_RS00175	AC931_RS09905
76	CAO44_RS03720		A3N68_RS06120	DI57_RS02000		A4092_RS07015	A9X61_RS15170	AWI17_RS11140	UO97_RS10000	SR74_RS21175	ABF78_RS19175	ABW49_RS20415	CAF89_RS17225	AC961_RS13135	AC958_RS00880	ADJ35_RS19895		UP00_RS18465	A7V66_RS08445	A7V26_RS04080				A7V07_RS03930	A4160_RS10155		A7W44_RS04830		AWI12_RS01400	A4151_RS12430	YA44_RS02565	ABF55_RS00815	ABF83_RS15010			NI40_RS17105	AWS24_RS08060	MC67_RS18875	ADA85_RS05885	EnteroDNA1_RS09025	A7W02_RS18020	L402_RS22845		AXY04_RS18060	P346_RS08840	A7W18_RS10920	A7V20_RS05565
77	CAO44_RS03715		A3N68_RS06115	DI57_RS01995		A4092_RS07020	A9X61_RS15165	AWI17_RS11145	UO97_RS10005	SR74_RS21180	ABF78_RS19170	ABW49_RS20420	CAF89_RS17220	AC961_RS13140	AC958_RS00875	ADJ35_RS19900		UP00_RS18460	A7V66_RS08440	A7V26_RS04085				A7V07_RS03935	A4160_RS10150		A7W44_RS04825		AWI12_RS01395	A4151_RS12435	YA44_RS02570	ABF55_RS00820	ABF83_RS15015			NI40_RS17110	AWS24_RS08055	MC67_RS18870	ADA85_RS05880	EnteroDNA1_RS09030	A7W02_RS18025	L402_RS22840		AXY04_RS18055	P346_RS08845	A7W18_RS10915	A7V20_RS05560
78	CAO44_RS03710		A3N68_RS06110	DI57_RS01990	EX28_RS00495	A4092_RS07025	A9X61_RS15160	AWI17_RS11150	UO97_RS10010	SR74_RS21185	ABF78_RS19165	ABW49_RS20425	CAF89_RS17215	AC961_RS13145	AC958_RS00870	ADJ35_RS19905		UP00_RS18455	A7V66_RS08435	A7V26_RS04090				A7V07_RS03940	A4160_RS10145	B7P19_RS17265	A7W44_RS04820		AWI12_RS12875	A4151_RS12440	YA44_RS02575	ABF55_RS00825	ABF83_RS15020	AVL36_RS07485	AVL35_RS07950	NI40_RS17115	AWS24_RS08050	MC67_RS18865	ADA85_RS05875	EnteroDNA1_RS09035	A7W02_RS18030	L402_RS22835	AVL34_RS14780	AXY04_RS18050	P346_RS08850	A7W18_RS10910	A7V20_RS05555	AC936_RS00165	AC931_RS09915
79	CAO44_RS03705		A3N68_RS06105	DI57_RS01985	EX28_RS00500	A4092_RS07030	A9X61_RS15155	AWI17_RS11155	UO97_RS10015	SR74_RS21190	ABF78_RS19160	ABW49_RS20430	CAF89_RS17210	AC961_RS13150	AC958_RS00865	ADJ35_RS19910	A7W48_RS05410	UP00_RS18450	A7V66_RS08430	A7V26_RS04095	AC941_RS21385	ADM94_RS04905	ADJ24_RS05385	A7V07_RS03945	A4160_RS10140	B7P19_RS17270	A7W44_RS04815		AWI12_RS12880	A4151_RS12445	YA44_RS02580	ABF55_RS00830	ABF83_RS15025	AVL36_RS07480	AVL35_RS07945	NI40_RS17120	AWS24_RS08045	MC67_RS18860	ADA85_RS05870	EnteroDNA1_RS09040	A7W02_RS18035	L402_RS22830	AVL34_RS14775	AXY04_RS18045	P346_RS08855	A7W18_RS10905	A7V20_RS05550	AC936_RS00160	AC931_RS09920
80	CAO44_RS03695		A3N68_RS06095	DI57_RS01980	EX28_RS00505	A4092_RS07035	A9X61_RS15150	AWI17_RS11160	UO97_RS10020	SR74_RS21195	ABF78_RS19155	ABW49_RS20435	CAF89_RS17205	AC961_RS13155	AC958_RS00860	ADJ35_RS19915	A7W48_RS05405	UP00_RS18445	A7V66_RS08425	A7V26_RS04100	AC941_RS21380	ADM94_RS04900	ADJ24_RS05390	A7V07_RS03950	A4160_RS10135	B7P19_RS17275	A7W44_RS04810		AWI12_RS12885	A4151_RS12450	YA44_RS02585	ABF55_RS00835	ABF83_RS15030	AVL36_RS07475	AVL35_RS07940	NI40_RS17125	AWS24_RS08040	MC67_RS18855	ADA85_RS05865	EnteroDNA1_RS09045	A7W02_RS18040	L402_RS22825	AVL34_RS14770	AXY04_RS18040	P346_RS08860	A7W18_RS10900	A7V20_RS05545	AC936_RS00155	AC931_RS09925
81	CAO44_RS03690		A3N68_RS06090	DI57_RS01975	EX28_RS00510	A4092_RS07040	A9X61_RS15145	AWI17_RS11165	UO97_RS10025	SR74_RS21200	ABF78_RS19150	ABW49_RS20440	CAF89_RS17200	AC961_RS13160	AC958_RS00855	ADJ35_RS19920	A7W48_RS05400	UP00_RS18440	A7V66_RS08420	A7V26_RS04105	AC941_RS21375	ADM94_RS04895	ADJ24_RS05395	A7V07_RS03955	A4160_RS10130	B7P19_RS17280	A7W44_RS04805		AWI12_RS12890	A4151_RS12455	YA44_RS02590	ABF55_RS00840	ABF83_RS15035	AVL36_RS07470	AVL35_RS07935	NI40_RS17130	AWS24_RS08035	MC67_RS18850	ADA85_RS05860	EnteroDNA1_RS09050	A7W02_RS18045	L402_RS22820	AVL34_RS14765	AXY04_RS18035	P346_RS08865	A7W18_RS10895	A7V20_RS05540	AC936_RS00150	AC931_RS09930
82	CAO44_RS03685		A3N68_RS06085	DI57_RS01970	EX28_RS00515	A4092_RS07045	A9X61_RS15140	AWI17_RS11170	UO97_RS10030	SR74_RS21205	ABF78_RS19145	ABW49_RS20445	CAF89_RS17195	AC961_RS13165	AC958_RS00850	ADJ35_RS19925	A7W48_RS05395	UP00_RS18435	A7V66_RS08415	A7V26_RS04110	AC941_RS21370	ADM94_RS04890	ADJ24_RS05400	A7V07_RS03960	A4160_RS10125	B7P19_RS17285	A7W44_RS04800		AWI12_RS12895	A4151_RS12460	YA44_RS02595	ABF55_RS00845	ABF83_RS15040	AVL36_RS07465	AVL35_RS07930	NI40_RS17135	AWS24_RS08030	MC67_RS18845	ADA85_RS05855	EnteroDNA1_RS09055	A7W02_RS18050	L402_RS22815	AVL34_RS14760	AXY04_RS18030	P346_RS08870	A7W18_RS10890	A7V20_RS05535	AC936_RS00145	AC931_RS09935
83	CAO44_RS03680		A3N68_RS06080	DI57_RS01965	EX28_RS00520	A4092_RS07050	A9X61_RS15135	AWI17_RS11175	UO97_RS10035	SR74_RS21210	ABF78_RS19140	ABW49_RS15030	CAF89_RS17190	AC961_RS13170	AC958_RS00845	ADJ35_RS19930	A7W48_RS05390	UP00_RS18430	A7V66_RS08410	A7V26_RS04115	AC941_RS21365	ADM94_RS04885	ADJ24_RS05405	A7V07_RS03965	A4160_RS10120	B7P19_RS17290	A7W44_RS04795		AWI12_RS12900	A4151_RS12465	YA44_RS02600	ABF55_RS00850	ABF83_RS15045	AVL36_RS07460	AVL35_RS07925	NI40_RS17140	AWS24_RS08025	MC67_RS18840	ADA85_RS05850	EnteroDNA1_RS09060	A7W02_RS18055	L402_RS22810	AVL34_RS14755	AXY04_RS18025	P346_RS08875	A7W18_RS10885	A7V20_RS05530	AC936_RS00140	AC931_RS09940
84	CAO44_RS03675		A3N68_RS06075	DI57_RS01960	EX28_RS00525	A4092_RS07055	A9X61_RS15130	AWI17_RS11180	UO97_RS10040	SR74_RS21215	ABF78_RS19135	ABW49_RS15035	CAF89_RS17185	AC961_RS13175	AC958_RS00840	ADJ35_RS19935	A7W48_RS05385	UP00_RS18425	A7V66_RS08405	A7V26_RS04120	AC941_RS21360	ADM94_RS04880	ADJ24_RS05410	A7V07_RS03970	A4160_RS10115	B7P19_RS17295	A7W44_RS04790		AWI12_RS12905	A4151_RS12470	YA44_RS02605	ABF55_RS00855	ABF83_RS15050	AVL36_RS07455	AVL35_RS07920	NI40_RS17145	AWS24_RS08020	MC67_RS18835	ADA85_RS05845	EnteroDNA1_RS09065	A7W02_RS18060	L402_RS22805	AVL34_RS14750	AXY04_RS18020	P346_RS08880	A7W18_RS10880	A7V20_RS05525	AC936_RS00135	AC931_RS09945
85	CAO44_RS03670		A3N68_RS06070	DI57_RS01955	EX28_RS00530	A4092_RS07060	A9X61_RS15125	AWI17_RS11185	UO97_RS10045	SR74_RS21220	ABF78_RS19130	ABW49_RS15040	CAF89_RS17180	AC961_RS13180	AC958_RS00835	ADJ35_RS19940	A7W48_RS05380	UP00_RS18420	A7V66_RS08400	A7V26_RS04125	AC941_RS21355	ADM94_RS04875	ADJ24_RS05415	A7V07_RS03975	A4160_RS10110	B7P19_RS17300	A7W44_RS04785		AWI12_RS12910	A4151_RS12475	YA44_RS02610	ABF55_RS00860	ABF83_RS15055	AVL36_RS07450	AVL35_RS07915	NI40_RS17150	AWS24_RS08015	MC67_RS18830	ADA85_RS05840	EnteroDNA1_RS09070	A7W02_RS18065	L402_RS22800	AVL34_RS14745	AXY04_RS18015	P346_RS08885	A7W18_RS10875	A7V20_RS05520	AC936_RS00130	AC931_RS09950
86	CAO44_RS03665		A3N68_RS06065	DI57_RS01950	EX28_RS00535	A4092_RS07065	A9X61_RS15120	AWI17_RS11190	UO97_RS10050	SR74_RS21225	ABF78_RS19125	ABW49_RS15045	CAF89_RS17175	AC961_RS13185	AC958_RS00830	ADJ35_RS19945	A7W48_RS05375	UP00_RS18415	A7V66_RS08395	A7V26_RS04130	AC941_RS21350	ADM94_RS04870	ADJ24_RS05420	A7V07_RS03980	A4160_RS10105	B7P19_RS17305	A7W44_RS04780		AWI12_RS12915	A4151_RS12480	YA44_RS02615	ABF55_RS00865	ABF83_RS15060	AVL36_RS07445	AVL35_RS07910	NI40_RS17155	AWS24_RS08010	MC67_RS18825	ADA85_RS05835	EnteroDNA1_RS09075	A7W02_RS18070	L402_RS22795	AVL34_RS14740	AXY04_RS18010	P346_RS08890	A7W18_RS10870	A7V20_RS05515	AC936_RS00125	AC931_RS09955
87	CAO44_RS03660		A3N68_RS06060	DI57_RS01945	EX28_RS00540	A4092_RS07070	A9X61_RS15115	AWI17_RS11195	UO97_RS10055	SR74_RS21230	ABF78_RS19120	ABW49_RS15050	CAF89_RS17170	AC961_RS13190	AC958_RS00825	ADJ35_RS19950	A7W48_RS05370	UP00_RS18410	A7V66_RS08390	A7V26_RS04135	AC941_RS21345	ADM94_RS04865	ADJ24_RS05425	A7V07_RS03985	A4160_RS10100	B7P19_RS17310	A7W44_RS04775		AWI12_RS12920	A4151_RS12485	YA44_RS02620	ABF55_RS00870	ABF83_RS15065	AVL36_RS07440	AVL35_RS07905	NI40_RS17160	AWS24_RS08005	MC67_RS18820	ADA85_RS05830	EnteroDNA1_RS09080	A7W02_RS18075	L402_RS22790	AVL34_RS14735	AXY04_RS18005	P346_RS08895	A7W18_RS10865	A7V20_RS05510	AC936_RS00120	AC931_RS09960
88	CAO44_RS03655		A3N68_RS06055	DI57_RS01940	EX28_RS00545	A4092_RS07075	A9X61_RS15110	AWI17_RS11200	UO97_RS10060	SR74_RS21235	ABF78_RS19115	ABW49_RS15055	CAF89_RS17165	AC961_RS13195	AC958_RS00820	ADJ35_RS19955	A7W48_RS05365	UP00_RS18405	A7V66_RS08385	A7V26_RS04140	AC941_RS21340	ADM94_RS04860	ADJ24_RS05430	A7V07_RS03990	A4160_RS10095	B7P19_RS17315	A7W44_RS04770		AWI12_RS12925	A4151_RS12490	YA44_RS02625	ABF55_RS00875	ABF83_RS15070	AVL36_RS07435	AVL35_RS07900	NI40_RS17165	AWS24_RS08000	MC67_RS18815	ADA85_RS05825	EnteroDNA1_RS09085	A7W02_RS18080	L402_RS22785	AVL34_RS14730	AXY04_RS18000	P346_RS08900	A7W18_RS10860	A7V20_RS05505	AC936_RS00115	AC931_RS09965
89	CAO44_RS03650	ACJ69_RS22480	A3N68_RS06050	DI57_RS01935	EX28_RS00550	A4092_RS07080	A9X61_RS15105	AWI17_RS11205	UO97_RS10065	SR74_RS21240	ABF78_RS19110	ABW49_RS15060	CAF89_RS17160	AC961_RS13200	AC958_RS00815	ADJ35_RS19960	A7W48_RS05360	UP00_RS18400	A7V66_RS08380	A7V26_RS04145	AC941_RS21335	ADM94_RS04855	ADJ24_RS05435	A7V07_RS03995	A4160_RS10090	B7P19_RS17320	A7W44_RS04765	AB190_RS21905	AWI12_RS12930	A4151_RS12495	YA44_RS02630	ABF55_RS00880	ABF83_RS15075	AVL36_RS07430	AVL35_RS07895	NI40_RS17170	AWS24_RS07995	MC67_RS18810	ADA85_RS05820	EnteroDNA1_RS09090	A7W02_RS18085	L402_RS22780	AVL34_RS14725	AXY04_RS17995	P346_RS08905	A7W18_RS10855	A7V20_RS05500	AC936_RS00110	AC931_RS09970
90	CAO44_RS03645	ACJ69_RS22475	A3N68_RS06045	DI57_RS01930	EX28_RS00555	A4092_RS07085	A9X61_RS15100	AWI17_RS11210	UO97_RS10070	SR74_RS21245	ABF78_RS19105	ABW49_RS15065	CAF89_RS17155	AC961_RS13205	AC958_RS00810	ADJ35_RS19965	A7W48_RS05355	UP00_RS18395	A7V66_RS08375	A7V26_RS04150	AC941_RS21330	ADM94_RS04850	ADJ24_RS05440	A7V07_RS04000	A4160_RS10085	B7P19_RS17325	A7W44_RS04760	AB190_RS21900	AWI12_RS12935	A4151_RS12500	YA44_RS02635	ABF55_RS00885	ABF83_RS15080	AVL36_RS07425	AVL35_RS07890	NI40_RS23220	AWS24_RS07990	MC67_RS18805	ADA85_RS05815	EnteroDNA1_RS09095	A7W02_RS18090	L402_RS22775	AVL34_RS14720	AXY04_RS17990	P346_RS08910	A7W18_RS10850	A7V20_RS05495	AC936_RS00105	AC931_RS09975
91	CAO44_RS03640	ACJ69_RS22470	A3N68_RS06040	DI57_RS01925	EX28_RS00560	A4092_RS07090	A9X61_RS15095	AWI17_RS11215	UO97_RS10075	SR74_RS21250	ABF78_RS19100	ABW49_RS15070	CAF89_RS17150	AC961_RS13210	AC958_RS00805	ADJ35_RS19970	A7W48_RS05350	UP00_RS18390	A7V66_RS08370	A7V26_RS04155	AC941_RS21325	ADM94_RS04845	ADJ24_RS05445	A7V07_RS04005	A4160_RS10080	B7P19_RS17330	A7W44_RS04755	AB190_RS21895	AWI12_RS12940	A4151_RS12505	YA44_RS02640	ABF55_RS00890	ABF83_RS15085	AVL36_RS07420	AVL35_RS07885	NI40_RS17175	AWS24_RS07985	MC67_RS18800	ADA85_RS05810	EnteroDNA1_RS09100	A7W02_RS18095	L402_RS22770	AVL34_RS14715	AXY04_RS17985	P346_RS08915	A7W18_RS10845	A7V20_RS05490	AC936_RS00100	AC931_RS09980
92	CAO44_RS03635	ACJ69_RS22465	A3N68_RS06035	DI57_RS01920	EX28_RS00565	A4092_RS07095	A9X61_RS15090	AWI17_RS11220	UO97_RS10080	SR74_RS21255	ABF78_RS19095	ABW49_RS15075	CAF89_RS17145	AC961_RS13215	AC958_RS00800	ADJ35_RS19975	A7W48_RS05345	UP00_RS18385	A7V66_RS08365	A7V26_RS04160	AC941_RS21320	ADM94_RS04840	ADJ24_RS05450	A7V07_RS04010	A4160_RS10075	B7P19_RS17335	A7W44_RS04750	AB190_RS21890	AWI12_RS12945	A4151_RS12510	YA44_RS02645	ABF55_RS00895	ABF83_RS15090	AVL36_RS07415	AVL35_RS07880	NI40_RS17180	AWS24_RS07980	MC67_RS18795	ADA85_RS05805	EnteroDNA1_RS09105	A7W02_RS18100	L402_RS22765	AVL34_RS14710	AXY04_RS17980	P346_RS08920	A7W18_RS10840	A7V20_RS05485	AC936_RS00095	AC931_RS09985
93	CAO44_RS03630	ACJ69_RS22460	A3N68_RS06030	DI57_RS01915	EX28_RS00570	A4092_RS07100	A9X61_RS15085	AWI17_RS11225	UO97_RS10085	SR74_RS21260	ABF78_RS19090	ABW49_RS15080	CAF89_RS17140	AC961_RS13220	AC958_RS00795	ADJ35_RS19980	A7W48_RS05340	UP00_RS18380	A7V66_RS08360	A7V26_RS04165	AC941_RS21315	ADM94_RS04835	ADJ24_RS05455	A7V07_RS04015	A4160_RS10070	B7P19_RS17340	A7W44_RS04745	AB190_RS21885	AWI12_RS12950	A4151_RS12515	YA44_RS02650	ABF55_RS00900	ABF83_RS15095	AVL36_RS07410	AVL35_RS07875	NI40_RS17185	AWS24_RS07975	MC67_RS18790	ADA85_RS05800	EnteroDNA1_RS09110	A7W02_RS18105	L402_RS22760	AVL34_RS14705	AXY04_RS17975	P346_RS08925	A7W18_RS10835	A7V20_RS05480	AC936_RS00090	AC931_RS09990
94	CAO44_RS03625	ACJ69_RS22455	A3N68_RS06025	DI57_RS01910	EX28_RS00575	A4092_RS07105	A9X61_RS15080	AWI17_RS11230	UO97_RS10090	SR74_RS21265	ABF78_RS19085	ABW49_RS15085	CAF89_RS17135	AC961_RS13225	AC958_RS00790	ADJ35_RS19985	A7W48_RS05335	UP00_RS18375	A7V66_RS08355	A7V26_RS04170	AC941_RS21310	ADM94_RS04830	ADJ24_RS05460	A7V07_RS04020	A4160_RS10065	B7P19_RS17345	A7W44_RS04740	AB190_RS21880	AWI12_RS12955	A4151_RS12520	YA44_RS02655	ABF55_RS00905	ABF83_RS15100	AVL36_RS07405	AVL35_RS07870	NI40_RS17190	AWS24_RS07970	MC67_RS18785	ADA85_RS05795	EnteroDNA1_RS09115	A7W02_RS18110	L402_RS22755	AVL34_RS14700	AXY04_RS17970	P346_RS08930	A7W18_RS10830	A7V20_RS05475	AC936_RS00085	AC931_RS09995
95	CAO44_RS03620	ACJ69_RS22450	A3N68_RS06020	DI57_RS01905	EX28_RS00580	A4092_RS07110	A9X61_RS15075	AWI17_RS11235	UO97_RS10095	SR74_RS21270	ABF78_RS19080	ABW49_RS15090	CAF89_RS17130	AC961_RS13230	AC958_RS00785	ADJ35_RS19990	A7W48_RS05330	UP00_RS18370	A7V66_RS08350	A7V26_RS04175	AC941_RS21305	ADM94_RS04825	ADJ24_RS05465	A7V07_RS04025	A4160_RS10060	B7P19_RS17350	A7W44_RS04735	AB190_RS21875	AWI12_RS12960	A4151_RS12525	YA44_RS02660	ABF55_RS00910	ABF83_RS15105	AVL36_RS07400	AVL35_RS07865	NI40_RS17195	AWS24_RS07965	MC67_RS18780	ADA85_RS05790	EnteroDNA1_RS09120	A7W02_RS18115	L402_RS22750	AVL34_RS14695	AXY04_RS17965	P346_RS08935	A7W18_RS10825	A7V20_RS05470	AC936_RS00080	AC931_RS10000
96	CAO44_RS03615	ACJ69_RS22445	A3N68_RS06015	DI57_RS01900	EX28_RS00585	A4092_RS07115	A9X61_RS15070	AWI17_RS11240	UO97_RS10100	SR74_RS21275	ABF78_RS19075	ABW49_RS15095	CAF89_RS17125	AC961_RS13235	AC958_RS00780	ADJ35_RS19995	A7W48_RS05325	UP00_RS18365	A7V66_RS08345	A7V26_RS04180	AC941_RS21300	ADM94_RS04820	ADJ24_RS05470	A7V07_RS04030	A4160_RS10055	B7P19_RS17355	A7W44_RS04730	AB190_RS21870	AWI12_RS12965	A4151_RS12530	YA44_RS02665	ABF55_RS00915	ABF83_RS15110	AVL36_RS07395	AVL35_RS07860	NI40_RS17200	AWS24_RS07960	MC67_RS18775	ADA85_RS05785	EnteroDNA1_RS09125	A7W02_RS18120	L402_RS22745	AVL34_RS14690	AXY04_RS17960	P346_RS08940	A7W18_RS10820	A7V20_RS05465	AC936_RS00075	AC931_RS10005
97	CAO44_RS03610	ACJ69_RS22440	A3N68_RS06010	DI57_RS01895	EX28_RS00590	A4092_RS07120	A9X61_RS15065	AWI17_RS11245	UO97_RS10105	SR74_RS21280	ABF78_RS19070	ABW49_RS15100	CAF89_RS17120	AC961_RS13240	AC958_RS00775	ADJ35_RS20000	A7W48_RS05320	UP00_RS18360	A7V66_RS08340	A7V26_RS04185	AC941_RS21295	ADM94_RS04815	ADJ24_RS05475	A7V07_RS04035	A4160_RS10050	B7P19_RS17360	A7W44_RS04725	AB190_RS21865	AWI12_RS12970	A4151_RS12535	YA44_RS02670	ABF55_RS00920	ABF83_RS15115	AVL36_RS07390	AVL35_RS07855	NI40_RS17205	AWS24_RS07955	MC67_RS18770	ADA85_RS05780	EnteroDNA1_RS09130	A7W02_RS18125	L402_RS22740	AVL34_RS14685	AXY04_RS17955	P346_RS08945	A7W18_RS10815	A7V20_RS05460	AC936_RS00070	AC931_RS10010
98	CAO44_RS03605	ACJ69_RS22435	A3N68_RS06005	DI57_RS01890	EX28_RS00595	A4092_RS07125	A9X61_RS15060	AWI17_RS11250	UO97_RS10110	SR74_RS21285	ABF78_RS19065	ABW49_RS15105	CAF89_RS17115	AC961_RS13245	AC958_RS00770	ADJ35_RS20005	A7W48_RS05315	UP00_RS18355	A7V66_RS08335	A7V26_RS04190	AC941_RS21290	ADM94_RS04810	ADJ24_RS05480	A7V07_RS04040	A4160_RS10045	B7P19_RS17365	A7W44_RS04720	AB190_RS21860	AWI12_RS12975	A4151_RS12540	YA44_RS02675	ABF55_RS00925	ABF83_RS15120	AVL36_RS07385	AVL35_RS07850	NI40_RS17210	AWS24_RS07950	MC67_RS18765	ADA85_RS05775	EnteroDNA1_RS09135	A7W02_RS18130	L402_RS22735	AVL34_RS14680	AXY04_RS17950	P346_RS08950	A7W18_RS10810	A7V20_RS05455	AC936_RS00065	AC931_RS10015
99	CAO44_RS03600	ACJ69_RS22430	A3N68_RS06000	DI57_RS01885	EX28_RS00600	A4092_RS07130	A9X61_RS15055	AWI17_RS11255	UO97_RS10115	SR74_RS21290	ABF78_RS19060	ABW49_RS15110	CAF89_RS17110	AC961_RS13250	AC958_RS00765	ADJ35_RS20010	A7W48_RS05310	UP00_RS18350	A7V66_RS08330	A7V26_RS04195	AC941_RS21285	ADM94_RS04805	ADJ24_RS05485	A7V07_RS04045	A4160_RS10040	B7P19_RS17370	A7W44_RS04715	AB190_RS21855	AWI12_RS12980	A4151_RS12545	YA44_RS02680	ABF55_RS00930	ABF83_RS15125	AVL36_RS07380	AVL35_RS07845	NI40_RS17215	AWS24_RS07945	MC67_RS18760	ADA85_RS05770	EnteroDNA1_RS09140	A7W02_RS18135	L402_RS22730	AVL34_RS14675	AXY04_RS17945	P346_RS08955	A7W18_RS10805	A7V20_RS05450	AC936_RS00060	AC931_RS10020
100	CAO44_RS03595	ACJ69_RS22425	A3N68_RS05995	DI57_RS01880	EX28_RS00605	A4092_RS07135	A9X61_RS15050	AWI17_RS11260	UO97_RS10120	SR74_RS21295	ABF78_RS19055	ABW49_RS15115	CAF89_RS17105	AC961_RS13255	AC958_RS00760	ADJ35_RS20015	A7W48_RS05305	UP00_RS18345	A7V66_RS08325	A7V26_RS04200	AC941_RS21280	ADM94_RS04800	ADJ24_RS05490	A7V07_RS04050	A4160_RS10035	B7P19_RS17375	A7W44_RS04710	AB190_RS21850	AWI12_RS12985	A4151_RS12550	YA44_RS02685	ABF55_RS00935	ABF83_RS15130	AVL36_RS07375	AVL35_RS07840	NI40_RS17220	AWS24_RS07940	MC67_RS18755	ADA85_RS05765	EnteroDNA1_RS09145	A7W02_RS18140	L402_RS22725	AVL34_RS14670	AXY04_RS17940	P346_RS08960	A7W18_RS10800	A7V20_RS05445	AC936_RS00055	AC931_RS10025
101	CAO44_RS03590	ACJ69_RS22420	A3N68_RS05990	DI57_RS01875	EX28_RS00610	A4092_RS07140	A9X61_RS15045	AWI17_RS11265	UO97_RS10125	SR74_RS21300	ABF78_RS19050	ABW49_RS15120	CAF89_RS17100	AC961_RS13260	AC958_RS00755	ADJ35_RS20020	A7W48_RS05300	UP00_RS18340	A7V66_RS08320	A7V26_RS04205	AC941_RS21275	ADM94_RS04795	ADJ24_RS05495	A7V07_RS04055	A4160_RS10030	B7P19_RS17380	A7W44_RS04705	AB190_RS21845	AWI12_RS12990	A4151_RS12555	YA44_RS02690	ABF55_RS00940	ABF83_RS15135	AVL36_RS07370	AVL35_RS07835	NI40_RS17225	AWS24_RS07935	MC67_RS18750	ADA85_RS05760	EnteroDNA1_RS09150	A7W02_RS18145	L402_RS22720	AVL34_RS14665	AXY04_RS17935	P346_RS08965	A7W18_RS10795	A7V20_RS05440	AC936_RS00050	AC931_RS10030
102	CAO44_RS03585	ACJ69_RS22415	A3N68_RS05985	DI57_RS01870	EX28_RS00615	A4092_RS07145	A9X61_RS15040	AWI17_RS11270	UO97_RS10130	SR74_RS21305	ABF78_RS19045	ABW49_RS15125	CAF89_RS17095	AC961_RS13265	AC958_RS00750	ADJ35_RS20025	A7W48_RS05295	UP00_RS18335	A7V66_RS08315	A7V26_RS04210	AC941_RS21270	ADM94_RS04790	ADJ24_RS05500	A7V07_RS04060	A4160_RS10025	B7P19_RS17385	A7W44_RS04700	AB190_RS21840	AWI12_RS12995	A4151_RS12560	YA44_RS02695	ABF55_RS00945	ABF83_RS15140	AVL36_RS07365	AVL35_RS07830	NI40_RS17230	AWS24_RS07930	MC67_RS18745	ADA85_RS05755	EnteroDNA1_RS09155	A7W02_RS18150	L402_RS22715	AVL34_RS14660	AXY04_RS17930	P346_RS08970	A7W18_RS10790	A7V20_RS05435	AC936_RS00045	AC931_RS10035
103	CAO44_RS03580	ACJ69_RS22410	A3N68_RS05980	DI57_RS01865	EX28_RS00620	A4092_RS07150	A9X61_RS15035	AWI17_RS11275	UO97_RS10135	SR74_RS21310	ABF78_RS19040	ABW49_RS15130	CAF89_RS17090	AC961_RS13270	AC958_RS00745	ADJ35_RS20030	A7W48_RS05290	UP00_RS22155	A7V66_RS08310	A7V26_RS04215	AC941_RS21265	ADM94_RS04785	ADJ24_RS05505	A7V07_RS04065	A4160_RS10020	B7P19_RS17390	A7W44_RS04695	AB190_RS21835	AWI12_RS13000	A4151_RS12565	YA44_RS02700	ABF55_RS00950	ABF83_RS15145	AVL36_RS07360	AVL35_RS07825	NI40_RS17235	AWS24_RS07925	MC67_RS18740	ADA85_RS05750	EnteroDNA1_RS09160	A7W02_RS18155	L402_RS22710	AVL34_RS14655	AXY04_RS17925	P346_RS08975	A7W18_RS10785	A7V20_RS05430	AC936_RS21245	AC931_RS10040
104	CAO44_RS03575	ACJ69_RS22405	A3N68_RS05975	DI57_RS01860	EX28_RS00625	A4092_RS07155	A9X61_RS15030	AWI17_RS11280	UO97_RS10140	SR74_RS21315	ABF78_RS19035	ABW49_RS15135	CAF89_RS17085	AC961_RS13275	AC958_RS00740	ADJ35_RS20035	A7W48_RS05285		A7V66_RS08305	A7V26_RS04220	AC941_RS21260	ADM94_RS04780	ADJ24_RS05510	A7V07_RS04070	A4160_RS10015	B7P19_RS17395	A7W44_RS04690	AB190_RS21830	AWI12_RS13005	A4151_RS12570	YA44_RS02705	ABF55_RS00955	ABF83_RS15150	AVL36_RS07355	AVL35_RS07820	NI40_RS17240	AWS24_RS07920	MC67_RS18735	ADA85_RS05745	EnteroDNA1_RS09165	A7W02_RS18160	L402_RS22705	AVL34_RS14650	AXY04_RS17920	P346_RS08980	A7W18_RS10780	A7V20_RS05425		AC931_RS10045
105	CAO44_RS03570	ACJ69_RS22400	A3N68_RS05970	DI57_RS01855	EX28_RS00630	A4092_RS07160	A9X61_RS15025	AWI17_RS11285	UO97_RS10145	SR74_RS21320	ABF78_RS19030	ABW49_RS15140	CAF89_RS17080	AC961_RS13280	AC958_RS00735	ADJ35_RS20040	A7W48_RS05280	UP00_RS18320	A7V66_RS08300	A7V26_RS04225	AC941_RS21255	ADM94_RS04775	ADJ24_RS05515	A7V07_RS04075	A4160_RS10010	B7P19_RS17400	A7W44_RS04685	AB190_RS21825	AWI12_RS13010	A4151_RS12575	YA44_RS02710	ABF55_RS00960	ABF83_RS15155	AVL36_RS07350	AVL35_RS07815	NI40_RS17245	AWS24_RS19390	MC67_RS18730	ADA85_RS05740	EnteroDNA1_RS09170	A7W02_RS11640	L402_RS22700	AVL34_RS14645	AXY04_RS17915	P346_RS08985	A7W18_RS10775	A7V20_RS05420	AC936_RS00030	AC931_RS10050
106	CAO44_RS03565	ACJ69_RS22395	A3N68_RS05965	DI57_RS01850	EX28_RS00635	A4092_RS07165	A9X61_RS15020	AWI17_RS11290	UO97_RS10150	SR74_RS21325	ABF78_RS19025	ABW49_RS15145	CAF89_RS17075	AC961_RS13285	AC958_RS00730	ADJ35_RS20045	A7W48_RS05275	UP00_RS18315	A7V66_RS08295	A7V26_RS04230	AC941_RS21250	ADM94_RS04770	ADJ24_RS05520	A7V07_RS04080	A4160_RS10005	B7P19_RS17405	A7W44_RS04680	AB190_RS21820	AWI12_RS13015	A4151_RS12580	YA44_RS02715	ABF55_RS00965	ABF83_RS15160	AVL36_RS07345	AVL35_RS07810	NI40_RS17250	AWS24_RS19395	MC67_RS18725	ADA85_RS05735	EnteroDNA1_RS09175	A7W02_RS11645	L402_RS22695	AVL34_RS14640	AXY04_RS17910	P346_RS08990	A7W18_RS10770	A7V20_RS05415	AC936_RS00025	AC931_RS10055
107	CAO44_RS03560	ACJ69_RS22390	A3N68_RS05960	DI57_RS01845	EX28_RS00640	A4092_RS07170	A9X61_RS15015	AWI17_RS11295	UO97_RS10155	SR74_RS21330	ABF78_RS19020	ABW49_RS15150	CAF89_RS17070	AC961_RS13290	AC958_RS00725	ADJ35_RS20050	A7W48_RS05270	UP00_RS18310	A7V66_RS08290	A7V26_RS04235	AC941_RS21245	ADM94_RS04765	ADJ24_RS05525	A7V07_RS04085	A4160_RS10000	B7P19_RS17410	A7W44_RS04675	AB190_RS21815	AWI12_RS13020	A4151_RS12585	YA44_RS02720	ABF55_RS00970	ABF83_RS15165	AVL36_RS07340	AVL35_RS07805	NI40_RS17255	AWS24_RS19400	MC67_RS18720	ADA85_RS05730	EnteroDNA1_RS09180	A7W02_RS11650	L402_RS22690	AVL34_RS14635	AXY04_RS17905	P346_RS08995	A7W18_RS10765	A7V20_RS05410	AC936_RS00020	AC931_RS10060
108	CAO44_RS03555	ACJ69_RS22385	A3N68_RS05955	DI57_RS01840	EX28_RS00645	A4092_RS07175	A9X61_RS15010	AWI17_RS11300	UO97_RS10160	SR74_RS21335	ABF78_RS19015	ABW49_RS15155	CAF89_RS17065	AC961_RS13295	AC958_RS00720	ADJ35_RS20055	A7W48_RS05265	UP00_RS18305	A7V66_RS08285	A7V26_RS04240	AC941_RS21240	ADM94_RS04760	ADJ24_RS05530	A7V07_RS04090	A4160_RS09995	B7P19_RS17415	A7W44_RS04670	AB190_RS21810	AWI12_RS13025	A4151_RS12590	YA44_RS02725	ABF55_RS00975	ABF83_RS15170	AVL36_RS07335	AVL35_RS07800	NI40_RS17260	AWS24_RS19405	MC67_RS18715	ADA85_RS05725	EnteroDNA1_RS09185	A7W02_RS11655	L402_RS22685	AVL34_RS14630	AXY04_RS17900	P346_RS09000	A7W18_RS10760	A7V20_RS05405	AC936_RS00015	AC931_RS10065
109	CAO44_RS03550	ACJ69_RS22380	A3N68_RS05950	DI57_RS01835	EX28_RS00650	A4092_RS07180	A9X61_RS15005	AWI17_RS11305	UO97_RS10165	SR74_RS21340	ABF78_RS19010	ABW49_RS15160	CAF89_RS17060	AC961_RS13300	AC958_RS00715	ADJ35_RS20060	A7W48_RS05260	UP00_RS18300	A7V66_RS08280	A7V26_RS04245	AC941_RS21235	ADM94_RS04755	ADJ24_RS05535	A7V07_RS04095	A4160_RS09990	B7P19_RS17420	A7W44_RS04665	AB190_RS21805	AWI12_RS13030	A4151_RS12595	YA44_RS02730	ABF55_RS00980	ABF83_RS15175	AVL36_RS07330	AVL35_RS07795	NI40_RS17265	AWS24_RS19410	MC67_RS18710	ADA85_RS05720	EnteroDNA1_RS09190	A7W02_RS11660	L402_RS22680	AVL34_RS14625	AXY04_RS17895	P346_RS09005	A7W18_RS10755	A7V20_RS05400	AC936_RS00010	AC931_RS10070
110	CAO44_RS03545	ACJ69_RS22375	A3N68_RS05945	DI57_RS01830	EX28_RS00655	A4092_RS07185	A9X61_RS15000	AWI17_RS11310	UO97_RS10170	SR74_RS21345	ABF78_RS19005	ABW49_RS15165	CAF89_RS17055	AC961_RS13305	AC958_RS00710	ADJ35_RS20065	A7W48_RS05255	UP00_RS18295	A7V66_RS08275	A7V26_RS04250	AC941_RS21230	ADM94_RS04750	ADJ24_RS05540	A7V07_RS04100	A4160_RS09985	B7P19_RS17425	A7W44_RS04660	AB190_RS21800	AWI12_RS13035	A4151_RS12600	YA44_RS02735	ABF55_RS00985	ABF83_RS15180	AVL36_RS07325	AVL35_RS07790	NI40_RS17270	AWS24_RS19415	MC67_RS18705	ADA85_RS05715	EnteroDNA1_RS09195	A7W02_RS11665	L402_RS22675	AVL34_RS14620	AXY04_RS17890	P346_RS09010	A7W18_RS10750	A7V20_RS05395	AC936_RS00005	AC931_RS21395
111	CAO44_RS03540	ACJ69_RS22370	A3N68_RS05940	DI57_RS01825	EX28_RS00660	A4092_RS07190	A9X61_RS14995	AWI17_RS11315	UO97_RS10175	SR74_RS21350	ABF78_RS19000	ABW49_RS15170	CAF89_RS17050	AC961_RS13310	AC958_RS00705	ADJ35_RS20070	A7W48_RS05250	UP00_RS18290	A7V66_RS08270	A7V26_RS04255	AC941_RS21225	ADM94_RS04745	ADJ24_RS05545	A7V07_RS04105	A4160_RS09980	B7P19_RS17430	A7W44_RS04655	AB190_RS21795	AWI12_RS13040	A4151_RS12605	YA44_RS02740	ABF55_RS00990	ABF83_RS15185	AVL36_RS07320	AVL35_RS07785	NI40_RS17275	AWS24_RS19420	MC67_RS18700	ADA85_RS05710	EnteroDNA1_RS09200	A7W02_RS11670	L402_RS22670	AVL34_RS14615	AXY04_RS17885	P346_RS09015	A7W18_RS10745	A7V20_RS05390	AC936_RS15090	AC931_RS03885
112	CAO44_RS03535	ACJ69_RS22365	A3N68_RS05935	DI57_RS01820	EX28_RS00665	A4092_RS07195	A9X61_RS14990	AWI17_RS11320	UO97_RS10180	SR74_RS21355	ABF78_RS18995	ABW49_RS15175	CAF89_RS17045	AC961_RS13315	AC958_RS00700	ADJ35_RS20075	A7W48_RS05245	UP00_RS18285	A7V66_RS08265	A7V26_RS04260	AC941_RS21220	ADM94_RS04740	ADJ24_RS05550	A7V07_RS04110	A4160_RS09975	B7P19_RS17435	A7W44_RS04650	AB190_RS21790	AWI12_RS13045	A4151_RS12610	YA44_RS02745	ABF55_RS00995	ABF83_RS15190	AVL36_RS07315	AVL35_RS07780	NI40_RS17280	AWS24_RS19425	MC67_RS18695	ADA85_RS05705	EnteroDNA1_RS09205	A7W02_RS11675	L402_RS22665	AVL34_RS14610	AXY04_RS17880	P346_RS09020	A7W18_RS10740	A7V20_RS05385	AC936_RS15085	AC931_RS03880
113	CAO44_RS03530	ACJ69_RS22360	A3N68_RS05930	DI57_RS01815	EX28_RS00670	A4092_RS07200	A9X61_RS14985	AWI17_RS11325	UO97_RS10185	SR74_RS21360	ABF78_RS18990	ABW49_RS15180	CAF89_RS17040	AC961_RS13320	AC958_RS00695	ADJ35_RS20080	A7W48_RS05240	UP00_RS18280	A7V66_RS08260	A7V26_RS04265	AC941_RS21215	ADM94_RS04735	ADJ24_RS05555	A7V07_RS04115	A4160_RS09970	B7P19_RS17440	A7W44_RS04645	AB190_RS21785	AWI12_RS13050	A4151_RS12615	YA44_RS02750	ABF55_RS01000	ABF83_RS15195	AVL36_RS07310	AVL35_RS07775	NI40_RS17285	AWS24_RS19430	MC67_RS18690	ADA85_RS05700	EnteroDNA1_RS09210	A7W02_RS11680	L402_RS22660	AVL34_RS14605	AXY04_RS17875	P346_RS09025	A7W18_RS10735	A7V20_RS05380	AC936_RS15080	AC931_RS03875
114	CAO44_RS03525	ACJ69_RS22355	A3N68_RS05925	DI57_RS01810	EX28_RS00675	A4092_RS07205	A9X61_RS14980	AWI17_RS11330	UO97_RS10190	SR74_RS21365	ABF78_RS18985	ABW49_RS15185	CAF89_RS17035	AC961_RS13325	AC958_RS00690	ADJ35_RS20085	A7W48_RS05235	UP00_RS18275	A7V66_RS08255	A7V26_RS04270	AC941_RS21210	ADM94_RS04730	ADJ24_RS05560	A7V07_RS04120	A4160_RS09965	B7P19_RS17445	A7W44_RS04640	AB190_RS21780	AWI12_RS13055	A4151_RS12620	YA44_RS02755	ABF55_RS01005	ABF83_RS15200	AVL36_RS07305	AVL35_RS07770	NI40_RS17290	AWS24_RS19435	MC67_RS18685	ADA85_RS05695	EnteroDNA1_RS09215	A7W02_RS11685	L402_RS22655	AVL34_RS14600	AXY04_RS17870	P346_RS09030	A7W18_RS10730	A7V20_RS05375	AC936_RS15075	AC931_RS03870
115	CAO44_RS03520	ACJ69_RS22350	A3N68_RS05920	DI57_RS01805	EX28_RS00680	A4092_RS07210	A9X61_RS14975	AWI17_RS11335	UO97_RS10195	SR74_RS12860	ABF78_RS18980		CAF89_RS17030				A7W48_RS05230	UP00_RS18270	A7V66_RS08250	A7V26_RS04275				A7V07_RS04125	A4160_RS09960	B7P19_RS17450	A7W44_RS04635	AB190_RS21775	AWI12_RS13060	A4151_RS12625	YA44_RS02760	ABF55_RS01010	ABF83_RS01950	AVL36_RS07300	AVL35_RS07765	NI40_RS17295	AWS24_RS19440	MC67_RS18680		EnteroDNA1_RS09220	A7W02_RS11690	L402_RS22650	AVL34_RS14595	AXY04_RS17865	P346_RS09035	A7W18_RS10725	A7V20_RS05370
116	CAO44_RS03515	ACJ69_RS22345		DI57_RS01800	EX28_RS00685	A4092_RS07215	A9X61_RS14970	AWI17_RS11340	UO97_RS10200		ABF78_RS18975		CAF89_RS17025				A7W48_RS05225		A7V66_RS08245						A4160_RS09955	B7P19_RS17455	A7W44_RS04630	AB190_RS21770	AWI12_RS13065	A4151_RS12630	YA44_RS05930	ABF55_RS05500		AVL36_RS07295	AVL35_RS07760	NI40_RS17300	AWS24_RS19445	MC67_RS18675		EnteroDNA1_RS09225	A7W02_RS11695		AVL34_RS14590	AXY04_RS17860	P346_RS09040		A7V20_RS05365
117	CAO44_RS03510	ACJ69_RS22340		DI57_RS01795			A9X61_RS14965		UO97_RS10205				CAF89_RS17020													B7P19_RS17460		AB190_RS21765			YA44_RS05935			AVL36_RS07290	AVL35_RS07755	NI40_RS17305	AWS24_RS23935	MC67_RS18670		EnteroDNA1_RS09230			AVL34_RS14585		P346_RS09045
118	CAO44_RS03505	ACJ69_RS22335		DI57_RS01790	EX28_RS00690	A4092_RS07220	A9X61_RS14960	AWI17_RS11345	UO97_RS10210		ABF78_RS18970		CAF89_RS17015				A7W48_RS05220	UP00_RS18265	A7V66_RS08240	A7V26_RS04280				A7V07_RS04130	A4160_RS09950	B7P19_RS17465	A7W44_RS04625	AB190_RS21760	AWI12_RS13070	A4151_RS12635	YA44_RS05940	ABF55_RS05505		AVL36_RS07285	AVL35_RS07750	NI40_RS17310	AWS24_RS23940	MC67_RS18665		EnteroDNA1_RS09235	A7W02_RS11700		AVL34_RS14580	AXY04_RS17855	P346_RS09050	A7W18_RS10720	A7V20_RS05360
119	CAO44_RS03500	ACJ69_RS22330	A3N68_RS05915	DI57_RS01785	EX28_RS00695	A4092_RS07225	A9X61_RS14955	AWI17_RS11350	UO97_RS10215	SR74_RS12855	ABF78_RS18965	ABW49_RS18795	CAF89_RS17010	AC961_RS23015	AC958_RS06235	ADJ35_RS06835	A7W48_RS05215	UP00_RS09790	A7V66_RS08235	A7V26_RS04285	AC941_RS01425	ADM94_RS04910	ADJ24_RS15605	A7V07_RS04135	A4160_RS09945	B7P19_RS17470	A7W44_RS04620	AB190_RS21755	AWI12_RS13075	A4151_RS12640	YA44_RS05945	ABF55_RS05510	ABF83_RS01955	AVL36_RS07280	AVL35_RS07745	NI40_RS17315	AWS24_RS23945	MC67_RS18660	ADA85_RS13775	EnteroDNA1_RS09240	A7W02_RS11705	L402_RS22645	AVL34_RS14575	AXY04_RS17850	P346_RS09055	A7W18_RS10715	A7V20_RS05355	AC936_RS06260	AC931_RS06220
120	CAO44_RS03495	ACJ69_RS22325	A3N68_RS05910	DI57_RS01780	EX28_RS00700	A4092_RS07230	A9X61_RS14950	AWI17_RS11355	UO97_RS10220	SR74_RS12850	ABF78_RS18960	ABW49_RS18790	CAF89_RS17005	AC961_RS23010	AC958_RS06230	ADJ35_RS06840	A7W48_RS05210	UP00_RS09785	A7V66_RS08230	A7V26_RS04290	AC941_RS01430	ADM94_RS04915	ADJ24_RS15600	A7V07_RS04140	A4160_RS09940	B7P19_RS17475	A7W44_RS04615	AB190_RS21750	AWI12_RS13080	A4151_RS12645	YA44_RS05950	ABF55_RS05515	ABF83_RS01960	AVL36_RS07275	AVL35_RS07740	NI40_RS17320	AWS24_RS23950	MC67_RS18655	ADA85_RS13770	EnteroDNA1_RS09245	A7W02_RS11710	L402_RS22640	AVL34_RS14570	AXY04_RS17845	P346_RS09060	A7W18_RS10710	A7V20_RS05350	AC936_RS06265	AC931_RS06215
121	CAO44_RS03490	ACJ69_RS22320	A3N68_RS05905	DI57_RS01775	EX28_RS00705	A4092_RS07235	A9X61_RS14945	AWI17_RS11360	UO97_RS10225	SR74_RS12845	ABF78_RS18955	ABW49_RS18785	CAF89_RS17000	AC961_RS23005	AC958_RS06225	ADJ35_RS06845	A7W48_RS05205	UP00_RS09780	A7V66_RS08225	A7V26_RS04295	AC941_RS01435	ADM94_RS04920	ADJ24_RS15595	A7V07_RS04145	A4160_RS09935	B7P19_RS17480	A7W44_RS04610	AB190_RS21745	AWI12_RS13085	A4151_RS12650	YA44_RS05955	ABF55_RS05520	ABF83_RS01965	AVL36_RS07270	AVL35_RS07735	NI40_RS17325	AWS24_RS23955	MC67_RS18650	ADA85_RS13765	EnteroDNA1_RS09250	A7W02_RS11715	L402_RS22635	AVL34_RS14565	AXY04_RS17840	P346_RS09065	A7W18_RS10705	A7V20_RS05345	AC936_RS06270	AC931_RS06210
122	CAO44_RS03485	ACJ69_RS22315	A3N68_RS05900	DI57_RS01770	EX28_RS00710	A4092_RS07240	A9X61_RS14940	AWI17_RS11365	UO97_RS10230	SR74_RS12840	ABF78_RS18950	ABW49_RS18780	CAF89_RS16995	AC961_RS23000	AC958_RS06220	ADJ35_RS06850	A7W48_RS05200	UP00_RS09775	A7V66_RS08220	A7V26_RS04300	AC941_RS01440	ADM94_RS04925	ADJ24_RS15590	A7V07_RS04150	A4160_RS09930	B7P19_RS17485	A7W44_RS04605	AB190_RS21740	AWI12_RS13090	A4151_RS12655	YA44_RS05960	ABF55_RS05525	ABF83_RS01970	AVL36_RS07265	AVL35_RS07730	NI40_RS17330	AWS24_RS23960	MC67_RS18645	ADA85_RS13760	EnteroDNA1_RS09255	A7W02_RS11720	L402_RS22630	AVL34_RS14560	AXY04_RS17835	P346_RS09070	A7W18_RS10700	A7V20_RS05340	AC936_RS06275	AC931_RS06205
123	CAO44_RS03480	ACJ69_RS22310	A3N68_RS05895	DI57_RS01765	EX28_RS00715	A4092_RS07245	A9X61_RS14935	AWI17_RS11370	UO97_RS10235	SR74_RS12835	ABF78_RS18945	ABW49_RS18775	CAF89_RS16990	AC961_RS22995	AC958_RS06215	ADJ35_RS06855	A7W48_RS05195	UP00_RS09770	A7V66_RS08215	A7V26_RS04305	AC941_RS01445	ADM94_RS04930	ADJ24_RS15585	A7V07_RS04155	A4160_RS09925	B7P19_RS17490	A7W44_RS04600	AB190_RS21735	AWI12_RS13095	A4151_RS12660	YA44_RS05965	ABF55_RS05530	ABF83_RS01975	AVL36_RS07260	AVL35_RS07725	NI40_RS17335	AWS24_RS23965	MC67_RS18640	ADA85_RS13755	EnteroDNA1_RS09260	A7W02_RS11725	L402_RS22625	AVL34_RS14555	AXY04_RS17830	P346_RS09075	A7W18_RS10695	A7V20_RS05335	AC936_RS06280	AC931_RS06200
124	CAO44_RS03475	ACJ69_RS22305	A3N68_RS05890	DI57_RS01760	EX28_RS00720	A4092_RS07250	A9X61_RS14930	AWI17_RS11375	UO97_RS10240	SR74_RS12830	ABF78_RS18940	ABW49_RS18770	CAF89_RS16985	AC961_RS22990	AC958_RS06210	ADJ35_RS06860	A7W48_RS05190	UP00_RS09765	A7V66_RS08210	A7V26_RS04310	AC941_RS01450	ADM94_RS04935	ADJ24_RS15580	A7V07_RS04160	A4160_RS09920	B7P19_RS17495	A7W44_RS04595	AB190_RS21730	AWI12_RS13100	A4151_RS12665	YA44_RS05970	ABF55_RS05535	ABF83_RS01980	AVL36_RS07255	AVL35_RS07720	NI40_RS17340	AWS24_RS23970	MC67_RS18635	ADA85_RS13750	EnteroDNA1_RS09265	A7W02_RS11730	L402_RS22620	AVL34_RS14550	AXY04_RS17825	P346_RS09080	A7W18_RS10690	A7V20_RS05330	AC936_RS06285	AC931_RS06195
125	CAO44_RS03470	ACJ69_RS22300	A3N68_RS05885	DI57_RS01755	EX28_RS00725	A4092_RS07255	A9X61_RS14925	AWI17_RS11380	UO97_RS10245	SR74_RS12825	ABF78_RS18935	ABW49_RS18765	CAF89_RS16980	AC961_RS22985	AC958_RS06205	ADJ35_RS06865	A7W48_RS05185	UP00_RS09760	A7V66_RS08205	A7V26_RS04315	AC941_RS01455	ADM94_RS04940	ADJ24_RS15575	A7V07_RS04165	A4160_RS09915	B7P19_RS17500	A7W44_RS04590	AB190_RS21725	AWI12_RS13105	A4151_RS12670	YA44_RS05975	ABF55_RS05540	ABF83_RS01985	AVL36_RS07250	AVL35_RS07715	NI40_RS17345	AWS24_RS23975	MC67_RS18630	ADA85_RS13745	EnteroDNA1_RS09270	A7W02_RS11735	L402_RS22615	AVL34_RS14545	AXY04_RS17820	P346_RS09085	A7W18_RS10685	A7V20_RS05325	AC936_RS06290	AC931_RS06190
126	CAO44_RS03465	ACJ69_RS22295	A3N68_RS05880	DI57_RS01750	EX28_RS00730	A4092_RS07260	A9X61_RS14920	AWI17_RS11385	UO97_RS10250	SR74_RS12820	ABF78_RS18930	ABW49_RS18760	CAF89_RS16975	AC961_RS22980	AC958_RS06200	ADJ35_RS06870	A7W48_RS05180	UP00_RS09755	A7V66_RS08200	A7V26_RS04320	AC941_RS01460	ADM94_RS04945	ADJ24_RS15570	A7V07_RS04170	A4160_RS09910	B7P19_RS17505	A7W44_RS04585	AB190_RS21720	AWI12_RS13110	A4151_RS12675	YA44_RS05980	ABF55_RS05545	ABF83_RS01990	AVL36_RS07245	AVL35_RS07710	NI40_RS17350	AWS24_RS23980	MC67_RS18625	ADA85_RS13740	EnteroDNA1_RS09275	A7W02_RS11740	L402_RS22610	AVL34_RS14540	AXY04_RS17815	P346_RS09090	A7W18_RS10680	A7V20_RS05320	AC936_RS06295	AC931_RS06185
127	CAO44_RS03460	ACJ69_RS22290	A3N68_RS05875	DI57_RS01745	EX28_RS00735	A4092_RS07265	A9X61_RS14915	AWI17_RS11390	UO97_RS10255	SR74_RS12815	ABF78_RS18925	ABW49_RS18755	CAF89_RS16970	AC961_RS22975	AC958_RS06195	ADJ35_RS06875	A7W48_RS05175	UP00_RS09750	A7V66_RS08195	A7V26_RS04325	AC941_RS01465	ADM94_RS04950	ADJ24_RS15565	A7V07_RS04175	A4160_RS09905	B7P19_RS17510	A7W44_RS04580	AB190_RS21715	AWI12_RS13115	A4151_RS12680	YA44_RS05985	ABF55_RS05550	ABF83_RS01995	AVL36_RS07240	AVL35_RS07705	NI40_RS17355	AWS24_RS23985	MC67_RS18620	ADA85_RS13735	EnteroDNA1_RS09280	A7W02_RS11745	L402_RS22605	AVL34_RS14535	AXY04_RS17810	P346_RS09095	A7W18_RS10675	A7V20_RS05315	AC936_RS06300	AC931_RS06180
128	CAO44_RS03455	ACJ69_RS22285	A3N68_RS05870	DI57_RS01740	EX28_RS00740	A4092_RS07270	A9X61_RS14910	AWI17_RS11395	UO97_RS10260	SR74_RS12810	ABF78_RS18920	ABW49_RS18750	CAF89_RS16965	AC961_RS22970	AC958_RS06190	ADJ35_RS06880	A7W48_RS05170	UP00_RS09745	A7V66_RS08190	A7V26_RS04330	AC941_RS01470	ADM94_RS04955	ADJ24_RS15560	A7V07_RS04180	A4160_RS09900	B7P19_RS17515	A7W44_RS04575	AB190_RS21710	AWI12_RS13120	A4151_RS12685	YA44_RS05990	ABF55_RS05555	ABF83_RS02000	AVL36_RS07235	AVL35_RS07700	NI40_RS17360	AWS24_RS23990	MC67_RS18615	ADA85_RS13730	EnteroDNA1_RS09285	A7W02_RS11750	L402_RS22600	AVL34_RS14530	AXY04_RS17805	P346_RS09100	A7W18_RS10670	A7V20_RS05310	AC936_RS06305	AC931_RS06175
129	CAO44_RS03450	ACJ69_RS22280	A3N68_RS19800	DI57_RS01735	EX28_RS00745	A4092_RS07275	A9X61_RS14905	AWI17_RS11400	UO97_RS10265	SR74_RS12805	ABF78_RS18915	ABW49_RS18745	CAF89_RS16960	AC961_RS22965	AC958_RS06185	ADJ35_RS06885	A7W48_RS05165	UP00_RS09740	A7V66_RS08185	A7V26_RS04335	AC941_RS01475	ADM94_RS04960	ADJ24_RS15555	A7V07_RS04185	A4160_RS09895	B7P19_RS17520	A7W44_RS04570	AB190_RS21705	AWI12_RS13125	A4151_RS12690	YA44_RS05995	ABF55_RS05560	ABF83_RS02005	AVL36_RS07230	AVL35_RS07695	NI40_RS17365	AWS24_RS23995	MC67_RS18610	ADA85_RS13725	EnteroDNA1_RS09290	A7W02_RS11755	L402_RS22595	AVL34_RS14525	AXY04_RS17800	P346_RS09105	A7W18_RS10665	A7V20_RS05305	AC936_RS06310	AC931_RS06170
130	CAO44_RS03445	ACJ69_RS22275	A3N68_RS19795	DI57_RS01730	EX28_RS00750	A4092_RS07280	A9X61_RS14900	AWI17_RS11405	UO97_RS10270	SR74_RS12800	ABF78_RS18910	ABW49_RS18740	CAF89_RS16955	AC961_RS22960	AC958_RS06180	ADJ35_RS06890	A7W48_RS05160	UP00_RS09735	A7V66_RS08180	A7V26_RS04340	AC941_RS01480	ADM94_RS04965	ADJ24_RS15550	A7V07_RS04190	A4160_RS09890	B7P19_RS17525	A7W44_RS04565	AB190_RS21700	AWI12_RS13130	A4151_RS12695	YA44_RS06000	ABF55_RS05565	ABF83_RS02010	AVL36_RS07225	AVL35_RS07690	NI40_RS17370	AWS24_RS24000	MC67_RS18605	ADA85_RS13720	EnteroDNA1_RS09295	A7W02_RS11760	L402_RS22590	AVL34_RS14520	AXY04_RS17795	P346_RS09110	A7W18_RS10660	A7V20_RS05300	AC936_RS06315	AC931_RS06165
131	CAO44_RS03440	ACJ69_RS22270	A3N68_RS19790	DI57_RS01725	EX28_RS00755	A4092_RS07285	A9X61_RS14895	AWI17_RS11410	UO97_RS10275	SR74_RS12795	ABF78_RS18905	ABW49_RS18735	CAF89_RS16950	AC961_RS22955	AC958_RS06175	ADJ35_RS06895	A7W48_RS05155	UP00_RS09730	A7V66_RS08175	A7V26_RS04345	AC941_RS01485	ADM94_RS04970	ADJ24_RS15545	A7V07_RS04195	A4160_RS09885	B7P19_RS17530	A7W44_RS04560	AB190_RS21695	AWI12_RS13135	A4151_RS12700	YA44_RS06005	ABF55_RS05570	ABF83_RS02015	AVL36_RS07220	AVL35_RS07685	NI40_RS17375	AWS24_RS24005	MC67_RS18600	ADA85_RS13715	EnteroDNA1_RS09300	A7W02_RS11765	L402_RS22585	AVL34_RS14515	AXY04_RS17790	P346_RS09115	A7W18_RS10655	A7V20_RS05295	AC936_RS06320	AC931_RS06160
132	CAO44_RS03435	ACJ69_RS22265	A3N68_RS19785	DI57_RS01720	EX28_RS00760	A4092_RS07290	A9X61_RS14890	AWI17_RS11415	UO97_RS10280	SR74_RS12790	ABF78_RS18900	ABW49_RS18730	CAF89_RS16945	AC961_RS22950	AC958_RS06170	ADJ35_RS06900	A7W48_RS05150	UP00_RS09725	A7V66_RS08170	A7V26_RS04350	AC941_RS01490	ADM94_RS04975	ADJ24_RS15540	A7V07_RS04200	A4160_RS09880	B7P19_RS17535	A7W44_RS04555	AB190_RS21690	AWI12_RS13140	A4151_RS12705	YA44_RS06010	ABF55_RS05575	ABF83_RS02020	AVL36_RS07215	AVL35_RS07680	NI40_RS17380	AWS24_RS24010	MC67_RS18595	ADA85_RS13710	EnteroDNA1_RS09305	A7W02_RS11770	L402_RS22580	AVL34_RS14510	AXY04_RS17785	P346_RS09120	A7W18_RS10650	A7V20_RS05290	AC936_RS06325	AC931_RS06155
133	CAO44_RS03430	ACJ69_RS22260	A3N68_RS19780	DI57_RS01715	EX28_RS00765	A4092_RS07295	A9X61_RS14885	AWI17_RS11420	UO97_RS10285	SR74_RS12785	ABF78_RS18895	ABW49_RS18725	CAF89_RS16940	AC961_RS22945	AC958_RS06165	ADJ35_RS06905	A7W48_RS05145	UP00_RS09720	A7V66_RS08165	A7V26_RS04355	AC941_RS01495	ADM94_RS04980	ADJ24_RS15535	A7V07_RS04205	A4160_RS09875	B7P19_RS17540	A7W44_RS04550	AB190_RS21685	AWI12_RS13145	A4151_RS12710	YA44_RS06015	ABF55_RS05580	ABF83_RS02025	AVL36_RS07210	AVL35_RS07675	NI40_RS17385	AWS24_RS24015	MC67_RS18590	ADA85_RS13705	EnteroDNA1_RS09310	A7W02_RS11775	L402_RS22575	AVL34_RS14505	AXY04_RS17780	P346_RS09125	A7W18_RS10645	A7V20_RS05285	AC936_RS06330	AC931_RS06150
134	CAO44_RS03425	ACJ69_RS22255	A3N68_RS19775	DI57_RS01710	EX28_RS00770	A4092_RS07300	A9X61_RS14880	AWI17_RS11425	UO97_RS10290	SR74_RS12780	ABF78_RS18890	ABW49_RS18720	CAF89_RS16935	AC961_RS22940	AC958_RS06160	ADJ35_RS06910	A7W48_RS05140	UP00_RS09715	A7V66_RS08160	A7V26_RS04360	AC941_RS01500	ADM94_RS04985	ADJ24_RS15530	A7V07_RS04210	A4160_RS09870	B7P19_RS17545	A7W44_RS04545	AB190_RS21680	AWI12_RS13150	A4151_RS12715	YA44_RS06020	ABF55_RS05585	ABF83_RS02030	AVL36_RS07205	AVL35_RS07670	NI40_RS17390	AWS24_RS24020	MC67_RS18585	ADA85_RS13700	EnteroDNA1_RS09315	A7W02_RS11780	L402_RS22570	AVL34_RS14500	AXY04_RS17775	P346_RS09130	A7W18_RS10640	A7V20_RS05280	AC936_RS06335	AC931_RS06145
135	CAO44_RS03420	ACJ69_RS22250	A3N68_RS19770	DI57_RS01705	EX28_RS00775	A4092_RS07305	A9X61_RS14875	AWI17_RS11430	UO97_RS10295	SR74_RS12775	ABF78_RS18885	ABW49_RS18715	CAF89_RS16930	AC961_RS22935	AC958_RS06155	ADJ35_RS06915	A7W48_RS05135	UP00_RS09710	A7V66_RS08155	A7V26_RS04365	AC941_RS01505	ADM94_RS04990	ADJ24_RS15525	A7V07_RS04215	A4160_RS09865	B7P19_RS17550	A7W44_RS04540	AB190_RS21675	AWI12_RS13155	A4151_RS12720	YA44_RS06025	ABF55_RS05590	ABF83_RS02035	AVL36_RS07200	AVL35_RS07665	NI40_RS17395	AWS24_RS24025	MC67_RS18580	ADA85_RS13695	EnteroDNA1_RS09320	A7W02_RS11785	L402_RS22565	AVL34_RS14495	AXY04_RS17770	P346_RS09135	A7W18_RS10635	A7V20_RS05275	AC936_RS06340	AC931_RS06140
136	CAO44_RS03415	ACJ69_RS22245	A3N68_RS19765	DI57_RS01700	EX28_RS00780	A4092_RS07310	A9X61_RS14870	AWI17_RS11435	UO97_RS10300	SR74_RS12770	ABF78_RS18880	ABW49_RS18710	CAF89_RS16925	AC961_RS22930	AC958_RS06150	ADJ35_RS06920	A7W48_RS05130	UP00_RS09705	A7V66_RS08150	A7V26_RS04370	AC941_RS01510	ADM94_RS04995	ADJ24_RS15520	A7V07_RS04220	A4160_RS09860	B7P19_RS17555	A7W44_RS04535	AB190_RS21670	AWI12_RS13160	A4151_RS12725	YA44_RS06030	ABF55_RS05595	ABF83_RS02040	AVL36_RS07195	AVL35_RS07660	NI40_RS17400	AWS24_RS24030	MC67_RS18575	ADA85_RS13690	EnteroDNA1_RS09325	A7W02_RS11790	L402_RS22560	AVL34_RS14490	AXY04_RS17765	P346_RS09140	A7W18_RS10630	A7V20_RS05270	AC936_RS06345	AC931_RS06135
137	CAO44_RS03410	ACJ69_RS22240	A3N68_RS19760	DI57_RS01695	EX28_RS00785	A4092_RS07315	A9X61_RS14865	AWI17_RS11440	UO97_RS05400	SR74_RS12765	ABF78_RS18875	ABW49_RS18705	CAF89_RS16920	AC961_RS22925	AC958_RS06145	ADJ35_RS06925	A7W48_RS05125	UP00_RS09700	A7V66_RS08145	A7V26_RS04375	AC941_RS01515	ADM94_RS05000	ADJ24_RS15515	A7V07_RS04225	A4160_RS09855	B7P19_RS17560	A7W44_RS04530	AB190_RS21665	AWI12_RS13165	A4151_RS12730	YA44_RS06035	ABF55_RS05600	ABF83_RS02045	AVL36_RS07190	AVL35_RS07655	NI40_RS17405	AWS24_RS24035	MC67_RS18570	ADA85_RS13685	EnteroDNA1_RS09330	A7W02_RS11795	L402_RS22555	AVL34_RS14485	AXY04_RS17760	P346_RS09145	A7W18_RS10625	A7V20_RS05265	AC936_RS06350	AC931_RS06130
138	CAO44_RS03405	ACJ69_RS22235	A3N68_RS19755	DI57_RS01690	EX28_RS00790	A4092_RS07320	A9X61_RS14860	AWI17_RS11445	UO97_RS05405	SR74_RS12760	ABF78_RS18870	ABW49_RS18700	CAF89_RS16915	AC961_RS22920	AC958_RS06140	ADJ35_RS06930	A7W48_RS05120	UP00_RS09695	A7V66_RS08140	A7V26_RS04380	AC941_RS04625	ADM94_RS05005	ADJ24_RS15510	A7V07_RS04230	A4160_RS09850	B7P19_RS17565	A7W44_RS04525	AB190_RS21660	AWI12_RS13170	A4151_RS12735	YA44_RS06040	ABF55_RS05605	ABF83_RS02050	AVL36_RS07185	AVL35_RS07650	NI40_RS17410	AWS24_RS24040	MC67_RS18565	ADA85_RS13680	EnteroDNA1_RS09335	A7W02_RS11800	L402_RS22550	AVL34_RS14480	AXY04_RS17755	P346_RS09150	A7W18_RS10620	A7V20_RS05260	AC936_RS06355	AC931_RS06125
139
140
141	CAO44_RS03400	ACJ69_RS22230	A3N68_RS19750	DI57_RS01685	EX28_RS00795	A4092_RS07325	A9X61_RS14855	AWI17_RS11450	UO97_RS05410	SR74_RS12755	ABF78_RS18865	ABW49_RS18695	CAF89_RS16910	AC961_RS22915	AC958_RS06135	ADJ35_RS06935	A7W48_RS05115	UP00_RS09690	A7V66_RS08135	A7V26_RS04385	AC941_RS16895	ADM94_RS05010	ADJ24_RS15505	A7V07_RS04235	A4160_RS09845	B7P19_RS17570	A7W44_RS04520	AB190_RS21655	AWI12_RS13175	A4151_RS12740	YA44_RS06045	ABF55_RS05610	ABF83_RS02055	AVL36_RS07180	AVL35_RS07645	NI40_RS17415	AWS24_RS24045	MC67_RS18560	ADA85_RS13675	EnteroDNA1_RS09340	A7W02_RS11805	L402_RS22545	AVL34_RS14475	AXY04_RS17750	P346_RS09155	A7W18_RS10615	A7V20_RS05255	AC936_RS06360	AC931_RS06120
142	CAO44_RS03395	ACJ69_RS22225	A3N68_RS19745	DI57_RS01680	EX28_RS00800	A4092_RS07330	A9X61_RS14850	AWI17_RS11455	UO97_RS05415	SR74_RS12750	ABF78_RS18860	ABW49_RS22350	CAF89_RS16905	AC961_RS22910	AC958_RS06130	ADJ35_RS06940	A7W48_RS05110	UP00_RS09685	A7V66_RS08130	A7V26_RS04390	AC941_RS16890	ADM94_RS05015	ADJ24_RS15500	A7V07_RS04240	A4160_RS09840	B7P19_RS17575	A7W44_RS04515	AB190_RS21650	AWI12_RS13180	A4151_RS12745	YA44_RS06050	ABF55_RS05615	ABF83_RS02060	AVL36_RS07175	AVL35_RS07640	NI40_RS17420	AWS24_RS24050	MC67_RS18555	ADA85_RS13670	EnteroDNA1_RS09345	A7W02_RS11810	L402_RS22540	AVL34_RS14470	AXY04_RS17745	P346_RS09160	A7W18_RS10610	A7V20_RS05250	AC936_RS06365	AC931_RS06115
143	CAO44_RS03390	ACJ69_RS22220	A3N68_RS19740	DI57_RS01675	EX28_RS00805	A4092_RS07335	A9X61_RS14845	AWI17_RS11460	UO97_RS05420	SR74_RS12745	ABF78_RS18855	ABW49_RS22355	CAF89_RS16900	AC961_RS22905	AC958_RS06125	ADJ35_RS06945	A7W48_RS05105	UP00_RS09680	A7V66_RS08125	A7V26_RS04395	AC941_RS16885	ADM94_RS05020	ADJ24_RS15495	A7V07_RS04245	A4160_RS09835	B7P19_RS17580	A7W44_RS04510	AB190_RS21645	AWI12_RS13185	A4151_RS12750	YA44_RS06055	ABF55_RS05620	ABF83_RS02065	AVL36_RS07170	AVL35_RS07635	NI40_RS17425	AWS24_RS24055	MC67_RS18550	ADA85_RS13665	EnteroDNA1_RS09350	A7W02_RS11815	L402_RS22535	AVL34_RS14465	AXY04_RS17740	P346_RS09165	A7W18_RS10605	A7V20_RS05245	AC936_RS06370	AC931_RS06110
144	CAO44_RS03385	ACJ69_RS22215	A3N68_RS19735	DI57_RS01670	EX28_RS00810	A4092_RS07340	A9X61_RS14840	AWI17_RS11465	UO97_RS05425	SR74_RS12740	ABF78_RS18850	ABW49_RS22360	CAF89_RS16895	AC961_RS22900	AC958_RS06120	ADJ35_RS06950	A7W48_RS05100	UP00_RS09675	A7V66_RS08120	A7V26_RS04400	AC941_RS16880	ADM94_RS05025	ADJ24_RS15490	A7V07_RS04250	A4160_RS09830	B7P19_RS17585	A7W44_RS04505	AB190_RS21640	AWI12_RS13190	A4151_RS12755	YA44_RS06060	ABF55_RS05625	ABF83_RS02070	AVL36_RS07165	AVL35_RS07630	NI40_RS17430	AWS24_RS24060	MC67_RS18545	ADA85_RS13660	EnteroDNA1_RS09355	A7W02_RS11820	L402_RS22530	AVL34_RS14460	AXY04_RS17735	P346_RS09170	A7W18_RS10600	A7V20_RS05240	AC936_RS06375	AC931_RS06105
145	CAO44_RS03380	ACJ69_RS22210	A3N68_RS19730	DI57_RS01665	EX28_RS00815	A4092_RS07345	A9X61_RS14835	AWI17_RS11470	UO97_RS05430	SR74_RS12735	ABF78_RS18845	ABW49_RS22365	CAF89_RS16890	AC961_RS22895	AC958_RS06115	ADJ35_RS06955	A7W48_RS05095	UP00_RS09670	A7V66_RS08115	A7V26_RS04405	AC941_RS16875	ADM94_RS05030	ADJ24_RS15485	A7V07_RS04255	A4160_RS09825	B7P19_RS17590	A7W44_RS04500	AB190_RS21635	AWI12_RS13195	A4151_RS12760	YA44_RS06065	ABF55_RS05630	ABF83_RS02075	AVL36_RS07160	AVL35_RS07625	NI40_RS17435	AWS24_RS24065	MC67_RS18540	ADA85_RS13655	EnteroDNA1_RS09360	A7W02_RS11825	L402_RS22525	AVL34_RS14455	AXY04_RS17730	P346_RS09175	A7W18_RS10595	A7V20_RS05235	AC936_RS06380	AC931_RS06100
146	CAO44_RS03375	ACJ69_RS22205	A3N68_RS19725	DI57_RS01660	EX28_RS00820	A4092_RS07350	A9X61_RS14830	AWI17_RS11475	UO97_RS05435	SR74_RS12730	ABF78_RS18840	ABW49_RS22370	CAF89_RS16885	AC961_RS22890	AC958_RS06110	ADJ35_RS06960	A7W48_RS05090	UP00_RS09665	A7V66_RS08110	A7V26_RS04410	AC941_RS16870	ADM94_RS05035	ADJ24_RS15480	A7V07_RS04260	A4160_RS09820	B7P19_RS17595	A7W44_RS04495	AB190_RS21630	AWI12_RS13200	A4151_RS12765	YA44_RS06070	ABF55_RS05635	ABF83_RS02080	AVL36_RS07155	AVL35_RS07620	NI40_RS17440	AWS24_RS24070	MC67_RS18535	ADA85_RS13650	EnteroDNA1_RS09365	A7W02_RS11830	L402_RS22520	AVL34_RS14450	AXY04_RS17725	P346_RS09180	A7W18_RS10590	A7V20_RS05230	AC936_RS06385	AC931_RS06095
147	CAO44_RS03370	ACJ69_RS22200	A3N68_RS19720	DI57_RS01655	EX28_RS00825	A4092_RS07355	A9X61_RS14825	AWI17_RS11480	UO97_RS05440	SR74_RS12725	ABF78_RS18835	ABW49_RS10750	CAF89_RS16880	AC961_RS22885	AC958_RS06105	ADJ35_RS06965	A7W48_RS05085	UP00_RS09660	A7V66_RS08105	A7V26_RS04415	AC941_RS16865	ADM94_RS05040	ADJ24_RS15475	A7V07_RS04265	A4160_RS09815	B7P19_RS17600	A7W44_RS04490	AB190_RS21625	AWI12_RS13205	A4151_RS12770	YA44_RS06075	ABF55_RS05640	ABF83_RS02085	AVL36_RS07150	AVL35_RS07615	NI40_RS17445	AWS24_RS24075	MC67_RS18530	ADA85_RS13645	EnteroDNA1_RS09370	A7W02_RS11835	L402_RS22515	AVL34_RS14445	AXY04_RS17720	P346_RS09185	A7W18_RS10585	A7V20_RS05225	AC936_RS06390	AC931_RS06090
148	CAO44_RS03365	ACJ69_RS22195	A3N68_RS19715	DI57_RS01650	EX28_RS00830	A4092_RS07360	A9X61_RS14820	AWI17_RS11485	UO97_RS05445	SR74_RS12720	ABF78_RS18830	ABW49_RS10745	CAF89_RS16875	AC961_RS22880	AC958_RS06100	ADJ35_RS06970	A7W48_RS05080	UP00_RS09655	A7V66_RS08100	A7V26_RS04420	AC941_RS16860	ADM94_RS05045	ADJ24_RS15470	A7V07_RS04270	A4160_RS09810	B7P19_RS17605	A7W44_RS04485	AB190_RS21620	AWI12_RS13210	A4151_RS12775	YA44_RS06080	ABF55_RS05645	ABF83_RS02090	AVL36_RS07145	AVL35_RS07610	NI40_RS17450	AWS24_RS24080	MC67_RS18525	ADA85_RS13640	EnteroDNA1_RS09375	A7W02_RS11840	L402_RS22510	AVL34_RS14440	AXY04_RS17715	P346_RS09190	A7W18_RS10580	A7V20_RS05220	AC936_RS06395	AC931_RS06085
149	CAO44_RS03360	ACJ69_RS22190	A3N68_RS19710	DI57_RS01645	EX28_RS00835	A4092_RS07365	A9X61_RS14815	AWI17_RS11490	UO97_RS05450	SR74_RS12715	ABF78_RS18825	ABW49_RS10740	CAF89_RS16870	AC961_RS22875	AC958_RS06095	ADJ35_RS06975	A7W48_RS05075	UP00_RS09650	A7V66_RS08095	A7V26_RS04425	AC941_RS16855	ADM94_RS05050	ADJ24_RS15465	A7V07_RS04275	A4160_RS09805	B7P19_RS17610	A7W44_RS04480	AB190_RS21615	AWI12_RS13215	A4151_RS12780	YA44_RS06085	ABF55_RS05650	ABF83_RS02095	AVL36_RS07140	AVL35_RS07605	NI40_RS17455	AWS24_RS24085	MC67_RS18520	ADA85_RS13635	EnteroDNA1_RS09380	A7W02_RS11845	L402_RS22505	AVL34_RS14435	AXY04_RS17710	P346_RS09195	A7W18_RS10575	A7V20_RS05215	AC936_RS06400	AC931_RS06080
150	CAO44_RS03355	ACJ69_RS22185	A3N68_RS15795	DI57_RS01640	EX28_RS00840	A4092_RS07370	A9X61_RS14810	AWI17_RS11495	UO97_RS05455	SR74_RS12710	ABF78_RS18820	ABW49_RS10735	CAF89_RS16865	AC961_RS22870	AC958_RS06090	ADJ35_RS06980	A7W48_RS05070	UP00_RS09645	A7V66_RS08090	A7V26_RS04430	AC941_RS16850	ADM94_RS05055	ADJ24_RS15460	A7V07_RS04280	A4160_RS09800	B7P19_RS17615	A7W44_RS04475	AB190_RS21610	AWI12_RS13220	A4151_RS12785	YA44_RS06090	ABF55_RS05655	ABF83_RS02100	AVL36_RS07135	AVL35_RS07600	NI40_RS17460	AWS24_RS24090	MC67_RS18515	ADA85_RS13630	EnteroDNA1_RS09385	A7W02_RS11850	L402_RS22500	AVL34_RS14430	AXY04_RS17705	P346_RS09200	A7W18_RS10570	A7V20_RS05210	AC936_RS06405	AC931_RS06075
151	CAO44_RS03350	ACJ69_RS22180	A3N68_RS15790	DI57_RS01635	EX28_RS00845	A4092_RS07375	A9X61_RS14805	AWI17_RS11500	UO97_RS05460	SR74_RS12705	ABF78_RS18815	ABW49_RS10730	CAF89_RS16860	AC961_RS22865	AC958_RS06085	ADJ35_RS06985	A7W48_RS05065	UP00_RS09640	A7V66_RS08085	A7V26_RS04435	AC941_RS16845	ADM94_RS05060	ADJ24_RS15455	A7V07_RS04285	A4160_RS09795	B7P19_RS17620	A7W44_RS04470	AB190_RS21605	AWI12_RS13225	A4151_RS12790	YA44_RS06095	ABF55_RS05660	ABF83_RS02105	AVL36_RS07130	AVL35_RS07595	NI40_RS17465	AWS24_RS24095	MC67_RS18510	ADA85_RS13625	EnteroDNA1_RS09390	A7W02_RS11855	L402_RS22495	AVL34_RS14425	AXY04_RS17700	P346_RS09205	A7W18_RS10565	A7V20_RS05205	AC936_RS06410	AC931_RS06070
152	CAO44_RS03345	ACJ69_RS22175	A3N68_RS15785	DI57_RS01630	EX28_RS00850	A4092_RS07380	A9X61_RS14800	AWI17_RS11505	UO97_RS05465	SR74_RS12700	ABF78_RS18810	ABW49_RS10725	CAF89_RS16855	AC961_RS22860	AC958_RS06080	ADJ35_RS06990	A7W48_RS05060	UP00_RS09635	A7V66_RS08080	A7V26_RS04440	AC941_RS16840	ADM94_RS05065	ADJ24_RS15450	A7V07_RS04290	A4160_RS09790	B7P19_RS17625	A7W44_RS04465	AB190_RS21600	AWI12_RS13230	A4151_RS12795	YA44_RS06100	ABF55_RS05665	ABF83_RS02110	AVL36_RS07125	AVL35_RS07590	NI40_RS17470	AWS24_RS24100	MC67_RS18505	ADA85_RS13620	EnteroDNA1_RS09395	A7W02_RS11860	L402_RS22490	AVL34_RS14420	AXY04_RS17695	P346_RS09210	A7W18_RS10560	A7V20_RS05200	AC936_RS06415	AC931_RS06065
153	CAO44_RS03340	ACJ69_RS22170	A3N68_RS15780	DI57_RS01625	EX28_RS00855	A4092_RS07385	A9X61_RS14795	AWI17_RS11510	UO97_RS05470	SR74_RS12695	ABF78_RS18805	ABW49_RS10720	CAF89_RS16850	AC961_RS22855	AC958_RS06075	ADJ35_RS06995	A7W48_RS05055	UP00_RS09630	A7V66_RS08075	A7V26_RS04445	AC941_RS16835	ADM94_RS05070	ADJ24_RS15445	A7V07_RS04295	A4160_RS09785	B7P19_RS17630	A7W44_RS04460	AB190_RS21595	AWI12_RS13235	A4151_RS12800	YA44_RS06105	ABF55_RS05670	ABF83_RS02115	AVL36_RS07120	AVL35_RS07585	NI40_RS17475	AWS24_RS24105	MC67_RS18500	ADA85_RS13615	EnteroDNA1_RS09400	A7W02_RS11865	L402_RS22485	AVL34_RS14415	AXY04_RS17690	P346_RS09215	A7W18_RS10555	A7V20_RS05195	AC936_RS06420	AC931_RS06060
154	CAO44_RS03335	ACJ69_RS22165	A3N68_RS15775	DI57_RS01620	EX28_RS00860	A4092_RS07390	A9X61_RS14790	AWI17_RS11515	UO97_RS05475	SR74_RS12690	ABF78_RS18800	ABW49_RS10715	CAF89_RS16845	AC961_RS22850	AC958_RS06070	ADJ35_RS07000	A7W48_RS05050	UP00_RS09625	A7V66_RS08070	A7V26_RS04450	AC941_RS16830	ADM94_RS05075	ADJ24_RS15440	A7V07_RS04300	A4160_RS09780	B7P19_RS17635	A7W44_RS04455	AB190_RS21590	AWI12_RS13240	A4151_RS12805	YA44_RS06110	ABF55_RS05675	ABF83_RS02120	AVL36_RS07115	AVL35_RS07580	NI40_RS17480	AWS24_RS24110	MC67_RS18495	ADA85_RS13610	EnteroDNA1_RS09405	A7W02_RS11870	L402_RS22480	AVL34_RS14410	AXY04_RS17685	P346_RS09220	A7W18_RS10550	A7V20_RS05190	AC936_RS06425	AC931_RS06055
155	CAO44_RS03330	ACJ69_RS22160	A3N68_RS15770	DI57_RS01615	EX28_RS00865	A4092_RS07395	A9X61_RS14785	AWI17_RS11520	UO97_RS05480	SR74_RS12685	ABF78_RS18795	ABW49_RS10710	CAF89_RS16840	AC961_RS22845	AC958_RS06065	ADJ35_RS07005	A7W48_RS05045	UP00_RS09620	A7V66_RS08065	A7V26_RS04455	AC941_RS16825	ADM94_RS05080	ADJ24_RS15435	A7V07_RS04305	A4160_RS09775	B7P19_RS17640	A7W44_RS04450	AB190_RS21585	AWI12_RS13245	A4151_RS12810	YA44_RS06115	ABF55_RS05680	ABF83_RS02125	AVL36_RS07110	AVL35_RS07575	NI40_RS17485	AWS24_RS24115	MC67_RS18490	ADA85_RS13605	EnteroDNA1_RS09410	A7W02_RS11875	L402_RS22475	AVL34_RS14405	AXY04_RS17680	P346_RS09225	A7W18_RS10545	A7V20_RS05185	AC936_RS06430	AC931_RS06050
156	CAO44_RS03325	ACJ69_RS22155	A3N68_RS15765	DI57_RS01610	EX28_RS00870	A4092_RS07400	A9X61_RS14780	AWI17_RS11525	UO97_RS05485	SR74_RS12680	ABF78_RS18790	ABW49_RS10705	CAF89_RS16835	AC961_RS22840	AC958_RS06060	ADJ35_RS07010	A7W48_RS05040	UP00_RS09615	A7V66_RS08060	A7V26_RS04460	AC941_RS16820	ADM94_RS05085	ADJ24_RS15430	A7V07_RS04310	A4160_RS09770	B7P19_RS17645	A7W44_RS04445	AB190_RS21580	AWI12_RS13250	A4151_RS12815	YA44_RS06120	ABF55_RS05685	ABF83_RS02130	AVL36_RS07105	AVL35_RS07570	NI40_RS17490	AWS24_RS24120	MC67_RS18485	ADA85_RS13600	EnteroDNA1_RS09415	A7W02_RS11880	L402_RS22470	AVL34_RS14400	AXY04_RS17675	P346_RS09230	A7W18_RS10540	A7V20_RS05180	AC936_RS06435	AC931_RS06045
157	CAO44_RS03320	ACJ69_RS22150	A3N68_RS15760	DI57_RS01605	EX28_RS00875	A4092_RS07405	A9X61_RS14775	AWI17_RS11530	UO97_RS05490	SR74_RS12675	ABF78_RS18785	ABW49_RS10700	CAF89_RS16830	AC961_RS22835	AC958_RS06055	ADJ35_RS07015	A7W48_RS05035	UP00_RS09610	A7V66_RS08055	A7V26_RS04465	AC941_RS16815	ADM94_RS05090	ADJ24_RS15425	A7V07_RS04315	A4160_RS09765	B7P19_RS17650	A7W44_RS04440	AB190_RS21575	AWI12_RS13255	A4151_RS12820	YA44_RS06125	ABF55_RS05690	ABF83_RS02135	AVL36_RS07100	AVL35_RS07565	NI40_RS17495	AWS24_RS24125	MC67_RS18480	ADA85_RS13595	EnteroDNA1_RS09420	A7W02_RS11885	L402_RS22465	AVL34_RS14395	AXY04_RS17670	P346_RS09235	A7W18_RS10535	A7V20_RS05175	AC936_RS06440	AC931_RS06040
158	CAO44_RS03315	ACJ69_RS22145	A3N68_RS15755	DI57_RS01600	EX28_RS00880	A4092_RS07410	A9X61_RS14770	AWI17_RS11535	UO97_RS05495	SR74_RS12670	ABF78_RS18780	ABW49_RS10695	CAF89_RS16825	AC961_RS22830	AC958_RS06050	ADJ35_RS07020	A7W48_RS05030	UP00_RS09605	A7V66_RS08050	A7V26_RS04470	AC941_RS16810	ADM94_RS05095	ADJ24_RS15420	A7V07_RS04320	A4160_RS09760	B7P19_RS17655	A7W44_RS04435	AB190_RS21570	AWI12_RS13260	A4151_RS12825	YA44_RS06130	ABF55_RS05695	ABF83_RS02140	AVL36_RS07095	AVL35_RS07560	NI40_RS17500	AWS24_RS24130	MC67_RS18475	ADA85_RS13590	EnteroDNA1_RS09425	A7W02_RS11890	L402_RS22460	AVL34_RS14390	AXY04_RS17665	P346_RS09240	A7W18_RS10530	A7V20_RS05170	AC936_RS06445	AC931_RS06035
159	CAO44_RS03310	ACJ69_RS22140	A3N68_RS15750	DI57_RS01595	EX28_RS00885	A4092_RS07415	A9X61_RS14765	AWI17_RS11540	UO97_RS05500	SR74_RS12665	ABF78_RS18775	ABW49_RS10690	CAF89_RS16820	AC961_RS22825	AC958_RS06045	ADJ35_RS07025	A7W48_RS05025	UP00_RS09600	A7V66_RS08045	A7V26_RS04475	AC941_RS16805	ADM94_RS05100	ADJ24_RS15415	A7V07_RS04325	A4160_RS09755	B7P19_RS17660	A7W44_RS04430	AB190_RS21565	AWI12_RS13265	A4151_RS12830	YA44_RS06135	ABF55_RS05700	ABF83_RS02145	AVL36_RS07090	AVL35_RS07555	NI40_RS17505	AWS24_RS24135	MC67_RS18470	ADA85_RS13585	EnteroDNA1_RS09430	A7W02_RS11895	L402_RS22455	AVL34_RS14385	AXY04_RS17660	P346_RS09245	A7W18_RS10525	A7V20_RS05165	AC936_RS06450	AC931_RS06030
160	CAO44_RS03305	ACJ69_RS22135	A3N68_RS15745	DI57_RS01590	EX28_RS00890	A4092_RS07420	A9X61_RS14760	AWI17_RS11545	UO97_RS05505	SR74_RS12660	ABF78_RS18770	ABW49_RS10685	CAF89_RS16815	AC961_RS22820	AC958_RS06040	ADJ35_RS07030	A7W48_RS05020	UP00_RS09595	A7V66_RS08040	A7V26_RS04480	AC941_RS16800	ADM94_RS05105	ADJ24_RS15410	A7V07_RS04330	A4160_RS09750	B7P19_RS17665	A7W44_RS04425	AB190_RS21560	AWI12_RS13270	A4151_RS12835	YA44_RS06140	ABF55_RS05705	ABF83_RS02150	AVL36_RS07085	AVL35_RS07550	NI40_RS17510	AWS24_RS24140	MC67_RS18465	ADA85_RS13580	EnteroDNA1_RS09435	A7W02_RS11900	L402_RS22450	AVL34_RS14380	AXY04_RS17655	P346_RS09250	A7W18_RS10520	A7V20_RS05160	AC936_RS06455	AC931_RS06025
161	CAO44_RS03300	ACJ69_RS22130	A3N68_RS15740	DI57_RS01585	EX28_RS00895	A4092_RS07425	A9X61_RS14755	AWI17_RS11550	UO97_RS05510	SR74_RS12655	ABF78_RS18765	ABW49_RS10680	CAF89_RS16810	AC961_RS22815	AC958_RS06035	ADJ35_RS07035	A7W48_RS05015	UP00_RS09590	A7V66_RS08035	A7V26_RS04485	AC941_RS22730	ADM94_RS05110	ADJ24_RS15405	A7V07_RS04335	A4160_RS09745	B7P19_RS17670	A7W44_RS04420	AB190_RS21555	AWI12_RS13275	A4151_RS12840	YA44_RS06145	ABF55_RS05710	ABF83_RS02155	AVL36_RS07080	AVL35_RS07545	NI40_RS17515	AWS24_RS24145	MC67_RS18460	ADA85_RS13575	EnteroDNA1_RS09440	A7W02_RS11905	L402_RS22445	AVL34_RS14375	AXY04_RS17650	P346_RS09255	A7W18_RS10515	A7V20_RS05155	AC936_RS06460	AC931_RS06020
162	CAO44_RS03295	ACJ69_RS22125	A3N68_RS15735	DI57_RS01580	EX28_RS00900	A4092_RS07430	A9X61_RS14750	AWI17_RS11555	UO97_RS05515	SR74_RS12650	ABF78_RS18760	ABW49_RS10675	CAF89_RS16805					UP00_RS09585	A7V66_RS08030	A7V26_RS04490				A7V07_RS04340	A4160_RS09740	B7P19_RS17675	A7W44_RS04415	AB190_RS21550	AWI12_RS13280	A4151_RS12845	YA44_RS06150	ABF55_RS05715	ABF83_RS02160	AVL36_RS07075	AVL35_RS07540	NI40_RS17520	AWS24_RS24150	MC67_RS18455	ADA85_RS13570	EnteroDNA1_RS09445	A7W02_RS11910		AVL34_RS14370	AXY04_RS17645		A7W18_RS10510	A7V20_RS05150	AC936_RS06465	AC931_RS06015
163	CAO44_RS03290	ACJ69_RS22120	A3N68_RS15730	DI57_RS01575	EX28_RS00905	A4092_RS07435	A9X61_RS14745	AWI17_RS11560	UO97_RS05520	SR74_RS12645	ABF78_RS18755	ABW49_RS10670	CAF89_RS16800					UP00_RS09580	A7V66_RS08025	A7V26_RS04495				A7V07_RS04345	A4160_RS09735	B7P19_RS17680	A7W44_RS04410	AB190_RS21545	AWI12_RS13285	A4151_RS12850	YA44_RS06155	ABF55_RS05720	ABF83_RS02165	AVL36_RS07070	AVL35_RS07535	NI40_RS17525	AWS24_RS24155	MC67_RS18450	ADA85_RS13565	EnteroDNA1_RS09450	A7W02_RS11915		AVL34_RS14365	AXY04_RS17640		A7W18_RS10505	A7V20_RS05145	AC936_RS06470	AC931_RS06010
164	CAO44_RS03285	ACJ69_RS22115	A3N68_RS15725	DI57_RS01570	EX28_RS00910	A4092_RS07440	A9X61_RS14740	AWI17_RS11565	UO97_RS05525	SR74_RS12640	ABF78_RS18750	ABW49_RS10665	CAF89_RS16795					UP00_RS09575	A7V66_RS08020	A7V26_RS04500				A7V07_RS04350	A4160_RS09730	B7P19_RS17685	A7W44_RS04405	AB190_RS21540	AWI12_RS13290	A4151_RS12855	YA44_RS06160	ABF55_RS05725	ABF83_RS02170	AVL36_RS07065	AVL35_RS07530	NI40_RS17530	AWS24_RS24160	MC67_RS18445	ADA85_RS13560	EnteroDNA1_RS09455	A7W02_RS11920		AVL34_RS14360	AXY04_RS17635		A7W18_RS10500	A7V20_RS05140	AC936_RS06475	AC931_RS06005
165	CAO44_RS03280	ACJ69_RS22110	A3N68_RS15720	DI57_RS01565	EX28_RS00915	A4092_RS07445	A9X61_RS14735	AWI17_RS11570	UO97_RS05530	SR74_RS12635	ABF78_RS18745	ABW49_RS10660	CAF89_RS16790					UP00_RS09570	A7V66_RS08015	A7V26_RS04505				A7V07_RS04355	A4160_RS09725	B7P19_RS17690	A7W44_RS04400	AB190_RS21535	AWI12_RS13295	A4151_RS12860	YA44_RS06165	ABF55_RS05730	ABF83_RS02175	AVL36_RS07060	AVL35_RS07525	NI40_RS17535	AWS24_RS24165	MC67_RS18440	ADA85_RS13555	EnteroDNA1_RS09460	A7W02_RS11925		AVL34_RS14355	AXY04_RS17630		A7W18_RS10495	A7V20_RS05135	AC936_RS06480	AC931_RS06000
166	CAO44_RS03275	ACJ69_RS22105	A3N68_RS15715	DI57_RS01560	EX28_RS00920	A4092_RS07450	A9X61_RS14730	AWI17_RS11575	UO97_RS05535	SR74_RS12630	ABF78_RS18740	ABW49_RS10655	CAF89_RS16785	AC961_RS22810	AC958_RS06030	ADJ35_RS07040	A7W48_RS05010	UP00_RS09565	A7V66_RS08010	A7V26_RS04510	AC941_RS22725	ADM94_RS05115	ADJ24_RS15400	A7V07_RS04360	A4160_RS09720	B7P19_RS17695	A7W44_RS04395	AB190_RS21530	AWI12_RS13300	A4151_RS12865	YA44_RS06170	ABF55_RS05735	ABF83_RS02180	AVL36_RS07055	AVL35_RS07520	NI40_RS17540	AWS24_RS24170	MC67_RS18435	ADA85_RS13550	EnteroDNA1_RS09465	A7W02_RS11930	L402_RS22440	AVL34_RS14350	AXY04_RS17625	P346_RS09260	A7W18_RS10490	A7V20_RS05130	AC936_RS06485	AC931_RS05995
167	CAO44_RS03270	ACJ69_RS22100	A3N68_RS15710	DI57_RS01555	EX28_RS00925	A4092_RS07455	A9X61_RS14725	AWI17_RS11580	UO97_RS05540	SR74_RS12625	ABF78_RS18735	ABW49_RS10650	CAF89_RS16780	AC961_RS22805	AC958_RS06025	ADJ35_RS07045	A7W48_RS05005	UP00_RS09560	A7V66_RS08005	A7V26_RS04515	AC941_RS22720	ADM94_RS05120	ADJ24_RS15395	A7V07_RS04365	A4160_RS09715	B7P19_RS17700	A7W44_RS04390	AB190_RS21525	AWI12_RS13305	A4151_RS12870	YA44_RS06175	ABF55_RS05740	ABF83_RS02185	AVL36_RS07050	AVL35_RS07515	NI40_RS17545	AWS24_RS24175	MC67_RS18430	ADA85_RS13545	EnteroDNA1_RS09470	A7W02_RS11935	L402_RS22435	AVL34_RS14345	AXY04_RS17620	P346_RS09265	A7W18_RS10485	A7V20_RS05125	AC936_RS06490	AC931_RS05990
168	CAO44_RS03265	ACJ69_RS21980	A3N68_RS15705	DI57_RS01550	EX28_RS00930	A4092_RS07460	A9X61_RS14720	AWI17_RS11585	UO97_RS05545	SR74_RS12620	ABF78_RS18730	ABW49_RS10645	CAF89_RS16775	AC961_RS22800	AC958_RS06020	ADJ35_RS07050	A7W48_RS05000	UP00_RS09555	A7V66_RS08000	A7V26_RS04520	AC941_RS22715	ADM94_RS05125	ADJ24_RS15390	A7V07_RS04370	A4160_RS09710	B7P19_RS17705	A7W44_RS04385	AB190_RS21520	AWI12_RS13310	A4151_RS12875	YA44_RS06180	ABF55_RS05745	ABF83_RS02190	AVL36_RS07045	AVL35_RS07510	NI40_RS17550	AWS24_RS24180	MC67_RS18425	ADA85_RS13540	EnteroDNA1_RS09475	A7W02_RS11940	L402_RS22430	AVL34_RS14340	AXY04_RS17615	P346_RS09270	A7W18_RS10480	A7V20_RS05120	AC936_RS06495	AC931_RS05985
169	CAO44_RS03260	ACJ69_RS21975	A3N68_RS15700	DI57_RS01545	EX28_RS00935	A4092_RS07465	A9X61_RS14715	AWI17_RS11590	UO97_RS05550	SR74_RS12615	ABF78_RS18725	ABW49_RS10640	CAF89_RS16770	AC961_RS22795	AC958_RS06015	ADJ35_RS07055	A7W48_RS04995	UP00_RS09550	A7V66_RS07995	A7V26_RS04525	AC941_RS22710	ADM94_RS05130	ADJ24_RS15385	A7V07_RS04375	A4160_RS09705	B7P19_RS17710	A7W44_RS04380	AB190_RS21515	AWI12_RS13315	A4151_RS12880	YA44_RS06185	ABF55_RS05750	ABF83_RS02195	AVL36_RS07040	AVL35_RS07505	NI40_RS17555	AWS24_RS24185	MC67_RS18420	ADA85_RS13535	EnteroDNA1_RS09480	A7W02_RS11945	L402_RS22425	AVL34_RS14335	AXY04_RS17610	P346_RS09275	A7W18_RS10475	A7V20_RS05115	AC936_RS06500	AC931_RS05980
170	CAO44_RS03255	ACJ69_RS21970	A3N68_RS15695	DI57_RS01540	EX28_RS00940	A4092_RS07470	A9X61_RS14710	AWI17_RS11595	UO97_RS05555	SR74_RS12610	ABF78_RS18720	ABW49_RS10635	CAF89_RS16765	AC961_RS22790	AC958_RS06010	ADJ35_RS07060	A7W48_RS04990	UP00_RS09545	A7V66_RS07990	A7V26_RS04530	AC941_RS22705	ADM94_RS05135	ADJ24_RS15380	A7V07_RS04380	A4160_RS09700	B7P19_RS17715	A7W44_RS04375	AB190_RS21510	AWI12_RS13320	A4151_RS12885	YA44_RS06190	ABF55_RS05755	ABF83_RS02200	AVL36_RS07035	AVL35_RS07500	NI40_RS17560	AWS24_RS24190	MC67_RS18415	ADA85_RS13530	EnteroDNA1_RS09485	A7W02_RS11950	L402_RS22420	AVL34_RS14330	AXY04_RS17605	P346_RS09280	A7W18_RS10470	A7V20_RS05110	AC936_RS06505	AC931_RS05975
171	CAO44_RS03250	ACJ69_RS21965	A3N68_RS15690	DI57_RS01535	EX28_RS00945	A4092_RS07475	A9X61_RS14705	AWI17_RS11600	UO97_RS05560	SR74_RS12605	ABF78_RS18715	ABW49_RS10630	CAF89_RS16760	AC961_RS22785	AC958_RS06005	ADJ35_RS07065	A7W48_RS04985	UP00_RS09540	A7V66_RS07985	A7V26_RS04535	AC941_RS22700	ADM94_RS05140	ADJ24_RS15375	A7V07_RS04385	A4160_RS09695	B7P19_RS17720	A7W44_RS04370	AB190_RS21505	AWI12_RS13325	A4151_RS12890	YA44_RS06195	ABF55_RS05760	ABF83_RS02205	AVL36_RS07030	AVL35_RS07495	NI40_RS17565	AWS24_RS24195	MC67_RS18410	ADA85_RS13525	EnteroDNA1_RS09490	A7W02_RS11955	L402_RS22415	AVL34_RS17355	AXY04_RS17600	P346_RS09285	A7W18_RS10465	A7V20_RS05105	AC936_RS06510	AC931_RS05970
172	CAO44_RS03245	ACJ69_RS21960	A3N68_RS15685	DI57_RS01530	EX28_RS00950	A4092_RS07480	A9X61_RS14700	AWI17_RS11605	UO97_RS05565	SR74_RS12600	ABF78_RS18710	ABW49_RS10625	CAF89_RS16755	AC961_RS22780	AC958_RS06000	ADJ35_RS07070	A7W48_RS04980	UP00_RS09535	A7V66_RS07980	A7V26_RS04540	AC941_RS22695	ADM94_RS05145	ADJ24_RS15370	A7V07_RS04390	A4160_RS09690	B7P19_RS17725	A7W44_RS04365	AB190_RS21500	AWI12_RS13330	A4151_RS12895	YA44_RS06200	ABF55_RS05765	ABF83_RS02210	AVL36_RS07025	AVL35_RS07490	NI40_RS17570	AWS24_RS24200	MC67_RS18405	ADA85_RS13520	EnteroDNA1_RS09495	A7W02_RS11960	L402_RS22410		AXY04_RS17595	P346_RS09290	A7W18_RS10460	A7V20_RS05100	AC936_RS06515	AC931_RS05965
173	CAO44_RS03240	ACJ69_RS21955	A3N68_RS15680	DI57_RS01525	EX28_RS00955	A4092_RS07485	A9X61_RS14695	AWI17_RS11610	UO97_RS05570	SR74_RS12595	ABF78_RS18705	ABW49_RS10620	CAF89_RS16750	AC961_RS22775	AC958_RS05995	ADJ35_RS07075	A7W48_RS04975	UP00_RS09530	A7V66_RS07975	A7V26_RS04545	AC941_RS22690	ADM94_RS05150	ADJ24_RS15365	A7V07_RS04395	A4160_RS09685	B7P19_RS17730	A7W44_RS04360	AB190_RS21495	AWI12_RS13335	A4151_RS12900	YA44_RS06205	ABF55_RS05770	ABF83_RS02215	AVL36_RS07020	AVL35_RS07485	NI40_RS17575	AWS24_RS24205	MC67_RS18400	ADA85_RS13515	EnteroDNA1_RS09500	A7W02_RS11965	L402_RS22405	AVL34_RS22710	AXY04_RS17590	P346_RS09295	A7W18_RS10455	A7V20_RS05095	AC936_RS06520	AC931_RS05960
174	CAO44_RS03235	ACJ69_RS21950	A3N68_RS15675	DI57_RS01520	EX28_RS00960	A4092_RS07490	A9X61_RS14690	AWI17_RS11615	UO97_RS05575	SR74_RS12590	ABF78_RS18700	ABW49_RS10615	CAF89_RS16745	AC961_RS22770	AC958_RS05990	ADJ35_RS07080	A7W48_RS04970	UP00_RS09525	A7V66_RS07970	A7V26_RS04550	AC941_RS22685	ADM94_RS05155	ADJ24_RS15360	A7V07_RS04400	A4160_RS09680	B7P19_RS17735	A7W44_RS04355	AB190_RS21490	AWI12_RS13340	A4151_RS12905	YA44_RS06210	ABF55_RS05775	ABF83_RS02220	AVL36_RS07015	AVL35_RS07480	NI40_RS17580	AWS24_RS24210	MC67_RS18395	ADA85_RS13510	EnteroDNA1_RS09505	A7W02_RS11970	L402_RS22400	AVL34_RS22715	AXY04_RS17585	P346_RS09300	A7W18_RS10450	A7V20_RS05090	AC936_RS06525	AC931_RS05955
175	CAO44_RS03230	ACJ69_RS21945	A3N68_RS15670	DI57_RS01515	EX28_RS00965	A4092_RS07495	A9X61_RS14685	AWI17_RS11620	UO97_RS05580	SR74_RS12585	ABF78_RS18695	ABW49_RS10610	CAF89_RS16740	AC961_RS22765	AC958_RS05985	ADJ35_RS07085	A7W48_RS04965	UP00_RS09520	A7V66_RS07965	A7V26_RS04555	AC941_RS22680	ADM94_RS05160	ADJ24_RS15355	A7V07_RS04405	A4160_RS09675	B7P19_RS17740	A7W44_RS04350	AB190_RS21485	AWI12_RS13345	A4151_RS12910	YA44_RS06215	ABF55_RS05780	ABF83_RS02225	AVL36_RS07010	AVL35_RS07475	NI40_RS17585	AWS24_RS24215	MC67_RS18390	ADA85_RS13505	EnteroDNA1_RS09510	A7W02_RS11975	L402_RS22395		AXY04_RS17580	P346_RS09305	A7W18_RS10445	A7V20_RS05085	AC936_RS06530	AC931_RS05950
176	CAO44_RS03225	ACJ69_RS21940	A3N68_RS15665	DI57_RS01510	EX28_RS00970	A4092_RS07500	A9X61_RS14680	AWI17_RS11625	UO97_RS05585	SR74_RS12580	ABF78_RS18690	ABW49_RS10605	CAF89_RS16735	AC961_RS22760	AC958_RS05980	ADJ35_RS07090	A7W48_RS04960	UP00_RS09515	A7V66_RS07960	A7V26_RS04560	AC941_RS22675	ADM94_RS05165	ADJ24_RS15350	A7V07_RS04410	A4160_RS09670	B7P19_RS17745	A7W44_RS04345	AB190_RS21480	AWI12_RS13350	A4151_RS12915	YA44_RS06220	ABF55_RS05785	ABF83_RS02230	AVL36_RS07005	AVL35_RS07470	NI40_RS17590	AWS24_RS24220	MC67_RS18385	ADA85_RS13500	EnteroDNA1_RS09515	A7W02_RS11980	L402_RS22390	AVL34_RS23415	AXY04_RS17575	P346_RS09310	A7W18_RS10440	A7V20_RS05080	AC936_RS06535	AC931_RS05945
177	CAO44_RS03220	ACJ69_RS21935	A3N68_RS15660	DI57_RS01505	EX28_RS00975	A4092_RS07505	A9X61_RS14675	AWI17_RS11630	UO97_RS05590	SR74_RS12575	ABF78_RS18685	ABW49_RS10600	CAF89_RS16730	AC961_RS22755	AC958_RS05975	ADJ35_RS07095	A7W48_RS04955	UP00_RS09510	A7V66_RS07955	A7V26_RS04565	AC941_RS22670	ADM94_RS05170	ADJ24_RS15345	A7V07_RS04415	A4160_RS09665	B7P19_RS17750	A7W44_RS04340	AB190_RS21475	AWI12_RS13355	A4151_RS12920	YA44_RS06225	ABF55_RS05790	ABF83_RS02235	AVL36_RS07000	AVL35_RS07465	NI40_RS17595	AWS24_RS24225	MC67_RS18380	ADA85_RS13495	EnteroDNA1_RS09520	A7W02_RS11985	L402_RS22385	AVL34_RS23410	AXY04_RS17570	P346_RS09315	A7W18_RS10435	A7V20_RS05075	AC936_RS06540	AC931_RS05940
178	CAO44_RS03215	ACJ69_RS21930	A3N68_RS15655	DI57_RS01500	EX28_RS00980	A4092_RS07510	A9X61_RS14670	AWI17_RS11635	UO97_RS05595	SR74_RS12570	ABF78_RS18680	ABW49_RS10595	CAF89_RS16725	AC961_RS22750	AC958_RS05970	ADJ35_RS07100	A7W48_RS04950	UP00_RS09505	A7V66_RS07950	A7V26_RS04570	AC941_RS22665	ADM94_RS05175	ADJ24_RS15340	A7V07_RS04420	A4160_RS09660	B7P19_RS17755	A7W44_RS04335	AB190_RS21470	AWI12_RS13360	A4151_RS12925	YA44_RS06230	ABF55_RS05795	ABF83_RS02240	AVL36_RS06995	AVL35_RS07460	NI40_RS17600	AWS24_RS24230	MC67_RS18375	ADA85_RS13490	EnteroDNA1_RS09525	A7W02_RS11990	L402_RS22380	AVL34_RS19500	AXY04_RS17565	P346_RS09320	A7W18_RS10430	A7V20_RS05070	AC936_RS06545	AC931_RS05935
179	CAO44_RS03210	ACJ69_RS21925	A3N68_RS15650	DI57_RS01495	EX28_RS00985	A4092_RS07515	A9X61_RS14665	AWI17_RS11640	UO97_RS05600	SR74_RS12565	ABF78_RS18675	ABW49_RS10590	CAF89_RS16720	AC961_RS22745	AC958_RS05965	ADJ35_RS07105	A7W48_RS04945	UP00_RS09500	A7V66_RS07945	A7V26_RS04575	AC941_RS22660	ADM94_RS05180	ADJ24_RS15335	A7V07_RS04425	A4160_RS09655	B7P19_RS17760	A7W44_RS04330	AB190_RS21465	AWI12_RS13365	A4151_RS12930	YA44_RS06235	ABF55_RS05800	ABF83_RS02245	AVL36_RS06990	AVL35_RS07455	NI40_RS17605	AWS24_RS24235	MC67_RS18370	ADA85_RS13485	EnteroDNA1_RS09530	A7W02_RS11995	L402_RS22375	AVL34_RS19505	AXY04_RS17560	P346_RS09325	A7W18_RS10425	A7V20_RS05065	AC936_RS06550	AC931_RS05930
180	CAO44_RS03205	ACJ69_RS21920	A3N68_RS15645	DI57_RS01490	EX28_RS00990	A4092_RS07520	A9X61_RS14660	AWI17_RS11645	UO97_RS05605	SR74_RS12560	ABF78_RS18670	ABW49_RS10585	CAF89_RS16715	AC961_RS22740	AC958_RS05960	ADJ35_RS07110	A7W48_RS04940	UP00_RS09495	A7V66_RS07940	A7V26_RS04580	AC941_RS22655	ADM94_RS05185	ADJ24_RS15330	A7V07_RS04430	A4160_RS09650	B7P19_RS17765	A7W44_RS04325	AB190_RS21460	AWI12_RS13370	A4151_RS12935	YA44_RS06240	ABF55_RS05805	ABF83_RS02250	AVL36_RS06985	AVL35_RS07450	NI40_RS17610	AWS24_RS24240	MC67_RS18365	ADA85_RS13480	EnteroDNA1_RS09535	A7W02_RS12000	L402_RS22370	AVL34_RS19510	AXY04_RS17555	P346_RS09330	A7W18_RS10420	A7V20_RS05060	AC936_RS06555	AC931_RS05925
181	CAO44_RS03200	ACJ69_RS21915	A3N68_RS15640	DI57_RS01485	EX28_RS00995	A4092_RS07525	A9X61_RS14655	AWI17_RS11650	UO97_RS05610	SR74_RS12555	ABF78_RS18665	ABW49_RS10580	CAF89_RS16710	AC961_RS22735	AC958_RS05955	ADJ35_RS07115	A7W48_RS04935	UP00_RS09490	A7V66_RS07935	A7V26_RS04585	AC941_RS22650	ADM94_RS05190	ADJ24_RS15325	A7V07_RS04435	A4160_RS09645	B7P19_RS17770	A7W44_RS04320	AB190_RS21455	AWI12_RS13375	A4151_RS12940	YA44_RS06245	ABF55_RS05810	ABF83_RS02255	AVL36_RS06980	AVL35_RS07445	NI40_RS17615	AWS24_RS24245	MC67_RS18360	ADA85_RS13475	EnteroDNA1_RS09540	A7W02_RS12005	L402_RS22365	AVL34_RS19515	AXY04_RS17550	P346_RS09335	A7W18_RS10415	A7V20_RS05055	AC936_RS06560	AC931_RS05920
182	CAO44_RS03195	ACJ69_RS21910	A3N68_RS15635	DI57_RS01480	EX28_RS01000	A4092_RS07530	A9X61_RS14650	AWI17_RS11655	UO97_RS05615	SR74_RS12550	ABF78_RS18660	ABW49_RS10575	CAF89_RS16705	AC961_RS22730	AC958_RS05950	ADJ35_RS07120	A7W48_RS04930	UP00_RS09485	A7V66_RS07930	A7V26_RS04590	AC941_RS22645	ADM94_RS05195	ADJ24_RS15320	A7V07_RS04440	A4160_RS09640	B7P19_RS17775	A7W44_RS04315	AB190_RS21450	AWI12_RS13380	A4151_RS12945	YA44_RS06250	ABF55_RS05815	ABF83_RS02260	AVL36_RS06975	AVL35_RS07440	NI40_RS17620	AWS24_RS24250	MC67_RS18355	ADA85_RS13470	EnteroDNA1_RS09545	A7W02_RS12010	L402_RS22360	AVL34_RS19520	AXY04_RS17545	P346_RS09340	A7W18_RS10410	A7V20_RS05050	AC936_RS06565	AC931_RS05915
183	CAO44_RS03190	ACJ69_RS21905	A3N68_RS15630	DI57_RS01475	EX28_RS01005	A4092_RS07535	A9X61_RS14645	AWI17_RS11660	UO97_RS05620	SR74_RS12545	ABF78_RS18655	ABW49_RS10570	CAF89_RS16700	AC961_RS22725	AC958_RS05945	ADJ35_RS07125	A7W48_RS04925	UP00_RS09480	A7V66_RS07925	A7V26_RS04595	AC941_RS22640	ADM94_RS05200	ADJ24_RS15315	A7V07_RS04445	A4160_RS09635	B7P19_RS17780	A7W44_RS04310	AB190_RS21445	AWI12_RS13385	A4151_RS12950	YA44_RS06255	ABF55_RS05820	ABF83_RS02265	AVL36_RS06970	AVL35_RS07435	NI40_RS17625	AWS24_RS24255	MC67_RS18350	ADA85_RS13465	EnteroDNA1_RS09550	A7W02_RS12015	L402_RS22355	AVL34_RS19525	AXY04_RS17540	P346_RS09345	A7W18_RS10405	A7V20_RS05045	AC936_RS06570	AC931_RS05910
184	CAO44_RS03185	ACJ69_RS21900	A3N68_RS15625	DI57_RS01470	EX28_RS01010	A4092_RS07540	A9X61_RS14640	AWI17_RS11665	UO97_RS05625	SR74_RS12540	ABF78_RS18650	ABW49_RS10565	CAF89_RS16695	AC961_RS22720	AC958_RS05940	ADJ35_RS07130	A7W48_RS04920	UP00_RS09475	A7V66_RS07920	A7V26_RS04600	AC941_RS22635	ADM94_RS05205	ADJ24_RS15310	A7V07_RS04450	A4160_RS09630	B7P19_RS17790	A7W44_RS04305	AB190_RS21440	AWI12_RS13390	A4151_RS12955	YA44_RS06260	ABF55_RS05825	ABF83_RS02270	AVL36_RS06965	AVL35_RS07430	NI40_RS17630	AWS24_RS24260	MC67_RS18345	ADA85_RS13460	EnteroDNA1_RS09555	A7W02_RS12020	L402_RS22350	AVL34_RS19530	AXY04_RS17535	P346_RS09350	A7W18_RS10400	A7V20_RS05040	AC936_RS06575	AC931_RS05905
185	CAO44_RS03180	ACJ69_RS21895	A3N68_RS15620	DI57_RS01465	EX28_RS01015	A4092_RS07545	A9X61_RS14635	AWI17_RS11670	UO97_RS05630	SR74_RS12535	ABF78_RS18645	ABW49_RS10560	CAF89_RS16690	AC961_RS22715	AC958_RS05935	ADJ35_RS07135	A7W48_RS04915	UP00_RS09470	A7V66_RS07915	A7V26_RS04605	AC941_RS22630	ADM94_RS05210	ADJ24_RS15305	A7V07_RS04455	A4160_RS09625	B7P19_RS17795	A7W44_RS04300	AB190_RS21435	AWI12_RS13395	A4151_RS12960	YA44_RS06265	ABF55_RS05830	ABF83_RS02275	AVL36_RS06960	AVL35_RS07425	NI40_RS17635	AWS24_RS24265	MC67_RS18340	ADA85_RS13455	EnteroDNA1_RS09560	A7W02_RS12025	L402_RS22345	AVL34_RS19535	AXY04_RS17530	P346_RS09355	A7W18_RS10395	A7V20_RS05035	AC936_RS06580	AC931_RS05900
186	CAO44_RS03175	ACJ69_RS21890	A3N68_RS09370	DI57_RS01460	EX28_RS01020	A4092_RS07550	A9X61_RS14630	AWI17_RS11675	UO97_RS05635	SR74_RS12530	ABF78_RS18640	ABW49_RS10555	CAF89_RS16685	AC961_RS22710	AC958_RS05930	ADJ35_RS07140	A7W48_RS04910	UP00_RS09465	A7V66_RS07910	A7V26_RS04610	AC941_RS22625	ADM94_RS05215	ADJ24_RS15300	A7V07_RS04460	A4160_RS09620	B7P19_RS17800	A7W44_RS04295	AB190_RS21430	AWI12_RS13400	A4151_RS12965	YA44_RS06270	ABF55_RS05835	ABF83_RS02280	AVL36_RS06955	AVL35_RS07420	NI40_RS17640	AWS24_RS24270	MC67_RS18335	ADA85_RS13450	EnteroDNA1_RS09565	A7W02_RS12030	L402_RS22340	AVL34_RS19540	AXY04_RS17525	P346_RS09360	A7W18_RS10390	A7V20_RS05030	AC936_RS06585	AC931_RS05895
187	CAO44_RS03170	ACJ69_RS21885	A3N68_RS09365	DI57_RS01455	EX28_RS01025	A4092_RS07555	A9X61_RS14625	AWI17_RS11680	UO97_RS05640	SR74_RS12525	ABF78_RS18635	ABW49_RS10550	CAF89_RS16680	AC961_RS22705	AC958_RS05925	ADJ35_RS07145	A7W48_RS04905	UP00_RS09460	A7V66_RS07905	A7V26_RS04615	AC941_RS22620	ADM94_RS05220	ADJ24_RS15295	A7V07_RS04465	A4160_RS09615	B7P19_RS17805	A7W44_RS04290	AB190_RS21425	AWI12_RS13405	A4151_RS12970	YA44_RS06275	ABF55_RS05840	ABF83_RS02285	AVL36_RS06950	AVL35_RS07415	NI40_RS17645	AWS24_RS24275	MC67_RS18330	ADA85_RS13445	EnteroDNA1_RS09570	A7W02_RS12035	L402_RS22335	AVL34_RS19545	AXY04_RS17520	P346_RS09365	A7W18_RS10385	A7V20_RS05025	AC936_RS06590	AC931_RS05890
188	CAO44_RS03165	ACJ69_RS21880	A3N68_RS09360	DI57_RS01450	EX28_RS01030	A4092_RS07560	A9X61_RS14620	AWI17_RS11685	UO97_RS05645	SR74_RS12520	ABF78_RS18630	ABW49_RS10545	CAF89_RS16675	AC961_RS22700	AC958_RS05920	ADJ35_RS07150	A7W48_RS04900	UP00_RS09455	A7V66_RS07900	A7V26_RS04620	AC941_RS22615	ADM94_RS05225	ADJ24_RS15290	A7V07_RS04470	A4160_RS09610	B7P19_RS17810	A7W44_RS04285	AB190_RS21420	AWI12_RS13410	A4151_RS12975	YA44_RS06280	ABF55_RS05845	ABF83_RS02290	AVL36_RS06945	AVL35_RS07410	NI40_RS17650	AWS24_RS24280	MC67_RS18325	ADA85_RS13440	EnteroDNA1_RS09575	A7W02_RS12040	L402_RS22330	AVL34_RS19550	AXY04_RS17515	P346_RS09370	A7W18_RS10380	A7V20_RS05020	AC936_RS06595	AC931_RS05885
189	CAO44_RS03160	ACJ69_RS21875	A3N68_RS09355	DI57_RS01445	EX28_RS01035	A4092_RS07565	A9X61_RS14615	AWI17_RS11690	UO97_RS05650	SR74_RS12515	ABF78_RS18625	ABW49_RS10540	CAF89_RS16670	AC961_RS22695	AC958_RS05915	ADJ35_RS07155	A7W48_RS04895	UP00_RS09450	A7V66_RS07895	A7V26_RS04625	AC941_RS22610	ADM94_RS05230	ADJ24_RS15285	A7V07_RS04475	A4160_RS09605	B7P19_RS17815	A7W44_RS04280	AB190_RS21415	AWI12_RS13415	A4151_RS12980	YA44_RS06285	ABF55_RS05850	ABF83_RS02295	AVL36_RS06940	AVL35_RS07405	NI40_RS17655	AWS24_RS24285	MC67_RS18320	ADA85_RS13435	EnteroDNA1_RS09580	A7W02_RS12045	L402_RS22325	AVL34_RS19555	AXY04_RS17510	P346_RS09375	A7W18_RS10375	A7V20_RS05015	AC936_RS06600	AC931_RS05880
190	CAO44_RS03155	ACJ69_RS21870	A3N68_RS09350	DI57_RS01440	EX28_RS01040	A4092_RS07570	A9X61_RS14610	AWI17_RS11695	UO97_RS05655	SR74_RS12510	ABF78_RS18620	ABW49_RS10535	CAF89_RS16665	AC961_RS22690	AC958_RS05910	ADJ35_RS07160	A7W48_RS04890	UP00_RS09445	A7V66_RS07890	A7V26_RS04630	AC941_RS22605	ADM94_RS05235	ADJ24_RS15280	A7V07_RS04480	A4160_RS09600	B7P19_RS17820	A7W44_RS04275	AB190_RS21410	AWI12_RS13420	A4151_RS12985	YA44_RS06290	ABF55_RS05855	ABF83_RS02300	AVL36_RS06935	AVL35_RS07400	NI40_RS17660	AWS24_RS24290	MC67_RS18315	ADA85_RS13430	EnteroDNA1_RS09585	A7W02_RS12050	L402_RS22320	AVL34_RS19560	AXY04_RS17505	P346_RS09380	A7W18_RS10370	A7V20_RS05010	AC936_RS06605	AC931_RS05875
191	CAO44_RS03150	ACJ69_RS21865	A3N68_RS09345	DI57_RS01435	EX28_RS01045	A4092_RS07575	A9X61_RS14605	AWI17_RS11700	UO97_RS05660	SR74_RS12505	ABF78_RS18615	ABW49_RS10530	CAF89_RS16660	AC961_RS22685	AC958_RS05905	ADJ35_RS07165	A7W48_RS04885	UP00_RS09440	A7V66_RS07885	A7V26_RS04635	AC941_RS22600	ADM94_RS05240	ADJ24_RS15275	A7V07_RS04485	A4160_RS09595	B7P19_RS17825	A7W44_RS04270	AB190_RS21405	AWI12_RS13425	A4151_RS12990	YA44_RS06295	ABF55_RS05860	ABF83_RS02305	AVL36_RS06930	AVL35_RS07395	NI40_RS17665	AWS24_RS24295	MC67_RS18310	ADA85_RS13425	EnteroDNA1_RS09590	A7W02_RS12055	L402_RS22315	AVL34_RS19565	AXY04_RS17500	P346_RS09385	A7W18_RS10365	A7V20_RS05005	AC936_RS06610	AC931_RS05870
192	CAO44_RS03145	ACJ69_RS21860	A3N68_RS09340	DI57_RS01430	EX28_RS01050	A4092_RS07580	A9X61_RS14600	AWI17_RS11705	UO97_RS05665	SR74_RS12500	ABF78_RS18610	ABW49_RS10525	CAF89_RS16655	AC961_RS22680	AC958_RS05900	ADJ35_RS07170	A7W48_RS04880	UP00_RS09435	A7V66_RS07880	A7V26_RS04640	AC941_RS22595	ADM94_RS05245	ADJ24_RS15270	A7V07_RS04490	A4160_RS09590	B7P19_RS17830	A7W44_RS04265	AB190_RS21400	AWI12_RS11895	A4151_RS12995	YA44_RS06300	ABF55_RS05865	ABF83_RS02310	AVL36_RS06925	AVL35_RS07390	NI40_RS17670	AWS24_RS24300	MC67_RS18305	ADA85_RS13420	EnteroDNA1_RS09595	A7W02_RS12060	L402_RS22310	AVL34_RS19570	AXY04_RS17495	P346_RS09390	A7W18_RS10360	A7V20_RS05000	AC936_RS06615	AC931_RS05865
193	CAO44_RS03140	ACJ69_RS21855	A3N68_RS09335	DI57_RS01425	EX28_RS01055	A4092_RS07585	A9X61_RS14595	AWI17_RS11710	UO97_RS05670	SR74_RS12495	ABF78_RS18605	ABW49_RS10520	CAF89_RS16650	AC961_RS22675	AC958_RS05895	ADJ35_RS07175	A7W48_RS04875	UP00_RS09430	A7V66_RS07875	A7V26_RS04645	AC941_RS22590	ADM94_RS05250	ADJ24_RS15265	A7V07_RS04495	A4160_RS09585	B7P19_RS17835	A7W44_RS04260	AB190_RS21395	AWI12_RS11900	A4151_RS13000	YA44_RS06305	ABF55_RS05870	ABF83_RS02315	AVL36_RS06920	AVL35_RS07385	NI40_RS17675	AWS24_RS24305	MC67_RS18300	ADA85_RS13415	EnteroDNA1_RS09600	A7W02_RS12065	L402_RS22305	AVL34_RS19575	AXY04_RS17490	P346_RS09395	A7W18_RS10355	A7V20_RS04995	AC936_RS06620	AC931_RS05860
194	CAO44_RS03135	ACJ69_RS21850	A3N68_RS09330	DI57_RS01420	EX28_RS01060	A4092_RS07605	A9X61_RS14575	AWI17_RS11730	UO97_RS05690	SR74_RS12475	ABF78_RS18585	ABW49_RS23360	CAF89_RS16645	AC961_RS22655	AC958_RS05875	ADJ35_RS07195	A7W48_RS04855	UP00_RS09425	A7V66_RS07855	A7V26_RS04665	AC941_RS22570	ADM94_RS05270	ADJ24_RS15245	A7V07_RS04515	A4160_RS09565	B7P19_RS17840	A7W44_RS04240	AB190_RS21375	AWI12_RS11905	A4151_RS13020	YA44_RS06310	ABF55_RS05875	ABF83_RS02320	AVL36_RS06915	AVL35_RS07380	NI40_RS17680	AWS24_RS24325	MC67_RS18295	ADA85_RS13395	EnteroDNA1_RS09605	A7W02_RS12085	L402_RS22285	AVL34_RS19580	AXY04_RS17485	P346_RS09400	A7W18_RS10335	A7V20_RS04975	AC936_RS06625	AC931_RS05855
195	CAO44_RS03130	ACJ69_RS21845	A3N68_RS09325	DI57_RS01415	EX28_RS01065	A4092_RS07610	A9X61_RS14570	AWI17_RS11735	UO97_RS05695	SR74_RS12470	ABF78_RS18580	ABW49_RS23355	CAF89_RS16640	AC961_RS22650	AC958_RS05870	ADJ35_RS07200	A7W48_RS04850	UP00_RS09420	A7V66_RS07850	A7V26_RS04670	AC941_RS22565	ADM94_RS05275	ADJ24_RS15240	A7V07_RS04520	A4160_RS09560	B7P19_RS17845	A7W44_RS04235	AB190_RS21370	AWI12_RS11910	A4151_RS13025	YA44_RS06315	ABF55_RS05880	ABF83_RS02325	AVL36_RS06910	AVL35_RS07375	NI40_RS17685	AWS24_RS24330	MC67_RS18290	ADA85_RS13390	EnteroDNA1_RS09610	A7W02_RS12090	L402_RS22280	AVL34_RS19585	AXY04_RS17480	P346_RS09405	A7W18_RS10330	A7V20_RS04970	AC936_RS06630	AC931_RS05850
196	CAO44_RS03125	ACJ69_RS21840	A3N68_RS09320	DI57_RS01410	EX28_RS01070	A4092_RS07615	A9X61_RS14565	AWI17_RS11740	UO97_RS05700	SR74_RS12465	ABF78_RS18575	ABW49_RS15935	CAF89_RS16635	AC961_RS22645	AC958_RS05865	ADJ35_RS07205	A7W48_RS04845	UP00_RS09415	A7V66_RS07845	A7V26_RS04675	AC941_RS22560	ADM94_RS05280	ADJ24_RS15235	A7V07_RS04525	A4160_RS09555	B7P19_RS17850	A7W44_RS04230	AB190_RS21365	AWI12_RS11915	A4151_RS13030	YA44_RS06320	ABF55_RS05885	ABF83_RS02330	AVL36_RS06905	AVL35_RS07370	NI40_RS17690	AWS24_RS24335	MC67_RS18285	ADA85_RS13385	EnteroDNA1_RS09615	A7W02_RS12095	L402_RS22275	AVL34_RS19590	AXY04_RS17475	P346_RS09410	A7W18_RS10325	A7V20_RS04965	AC936_RS06635	AC931_RS05845
197	CAO44_RS03120	ACJ69_RS21835	A3N68_RS09315	DI57_RS01405	EX28_RS01075	A4092_RS07620	A9X61_RS14560	AWI17_RS11745	UO97_RS05705	SR74_RS12460	ABF78_RS18570	ABW49_RS15940	CAF89_RS16630	AC961_RS22640	AC958_RS05860	ADJ35_RS07210	A7W48_RS04840	UP00_RS09410	A7V66_RS07840	A7V26_RS04680	AC941_RS22555	ADM94_RS05285	ADJ24_RS15230	A7V07_RS04530	A4160_RS09550	B7P19_RS17855	A7W44_RS04225	AB190_RS21360	AWI12_RS11920	A4151_RS13035	YA44_RS06325	ABF55_RS05890	ABF83_RS02335	AVL36_RS06900	AVL35_RS07365	NI40_RS17695	AWS24_RS24340	MC67_RS18280	ADA85_RS13380	EnteroDNA1_RS09620	A7W02_RS12100	L402_RS22270	AVL34_RS19595	AXY04_RS17470	P346_RS09415	A7W18_RS10320	A7V20_RS04960	AC936_RS06640	AC931_RS05840
198	CAO44_RS03115	ACJ69_RS21830	A3N68_RS09310	DI57_RS01400	EX28_RS01080	A4092_RS07625	A9X61_RS14555	AWI17_RS11750	UO97_RS05710	SR74_RS12455	ABF78_RS18565	ABW49_RS15945	CAF89_RS16625	AC961_RS22635	AC958_RS05855	ADJ35_RS22630	A7W48_RS04835	UP00_RS10175	A7V66_RS07835	A7V26_RS04685	AC941_RS22550	ADM94_RS05290	ADJ24_RS15225	A7V07_RS04535	A4160_RS09545	B7P19_RS17860	A7W44_RS04220	AB190_RS21355	AWI12_RS11925	A4151_RS13040	YA44_RS06330	ABF55_RS05895	ABF83_RS02340	AVL36_RS06895	AVL35_RS07360	NI40_RS17700	AWS24_RS24345	MC67_RS18275	ADA85_RS13375	EnteroDNA1_RS09625	A7W02_RS12105	L402_RS22265	AVL34_RS19600	AXY04_RS17465	P346_RS09420	A7W18_RS10315	A7V20_RS04955	AC936_RS06645	AC931_RS05835
199	CAO44_RS03110	ACJ69_RS21825	A3N68_RS09305	DI57_RS01395	EX28_RS01085	A4092_RS07630	A9X61_RS14550	AWI17_RS11755	UO97_RS05715	SR74_RS12450	ABF78_RS18560	ABW49_RS15950	CAF89_RS16620	AC961_RS22630	AC958_RS05850	ADJ35_RS22625	A7W48_RS04830	UP00_RS10170	A7V66_RS07830	A7V26_RS04690	AC941_RS22545	ADM94_RS05295	ADJ24_RS15220	A7V07_RS04540	A4160_RS09540	B7P19_RS17865	A7W44_RS04215	AB190_RS21350	AWI12_RS11930	A4151_RS13045	YA44_RS06335	ABF55_RS05900	ABF83_RS02345	AVL36_RS06890	AVL35_RS07355	NI40_RS17705	AWS24_RS24350	MC67_RS18270	ADA85_RS13370	EnteroDNA1_RS09630	A7W02_RS12110	L402_RS22260	AVL34_RS19605	AXY04_RS17460	P346_RS09425	A7W18_RS10310	A7V20_RS04950	AC936_RS06650	AC931_RS05830
200	CAO44_RS03105	ACJ69_RS21820	A3N68_RS09300	DI57_RS01390	EX28_RS01090	A4092_RS07635	A9X61_RS14545	AWI17_RS11760	UO97_RS05720	SR74_RS12445	ABF78_RS18555	ABW49_RS15955	CAF89_RS16615	AC961_RS22625	AC958_RS05845	ADJ35_RS22620	A7W48_RS04825	UP00_RS10165	A7V66_RS07825	A7V26_RS04695	AC941_RS22540	ADM94_RS05300	ADJ24_RS15215	A7V07_RS04545	A4160_RS09535	B7P19_RS17870	A7W44_RS04210	AB190_RS21345	AWI12_RS11935	A4151_RS13050	YA44_RS06340	ABF55_RS05905	ABF83_RS02350	AVL36_RS06885	AVL35_RS07350	NI40_RS17710	AWS24_RS24355	MC67_RS18265	ADA85_RS13365	EnteroDNA1_RS09635	A7W02_RS12115	L402_RS22255	AVL34_RS19610	AXY04_RS17455	P346_RS09430	A7W18_RS10305	A7V20_RS04945	AC936_RS06655	AC931_RS05825
201	CAO44_RS03100	ACJ69_RS21815	A3N68_RS09295	DI57_RS01385	EX28_RS01095	A4092_RS07640	A9X61_RS14540	AWI17_RS11765	UO97_RS05725	SR74_RS12440	ABF78_RS18550	ABW49_RS15960	CAF89_RS16610	AC961_RS22620	AC958_RS05840	ADJ35_RS22615	A7W48_RS04820	UP00_RS10160	A7V66_RS07820	A7V26_RS04700	AC941_RS22535	ADM94_RS05305	ADJ24_RS15210	A7V07_RS04550	A4160_RS09530	B7P19_RS17875	A7W44_RS04205	AB190_RS21340	AWI12_RS11940	A4151_RS13055	YA44_RS06345	ABF55_RS05910	ABF83_RS02355	AVL36_RS06880	AVL35_RS07345	NI40_RS17715	AWS24_RS24360	MC67_RS18260	ADA85_RS13360	EnteroDNA1_RS09640	A7W02_RS12120	L402_RS22250	AVL34_RS19615	AXY04_RS17450	P346_RS09435	A7W18_RS10300	A7V20_RS04940	AC936_RS06660	AC931_RS05820
202	CAO44_RS03095	ACJ69_RS21810	A3N68_RS09290	DI57_RS01380	EX28_RS01100	A4092_RS07645	A9X61_RS14535	AWI17_RS11770	UO97_RS05730	SR74_RS12435	ABF78_RS18545	ABW49_RS15965	CAF89_RS16605	AC961_RS22615	AC958_RS05835	ADJ35_RS22610	A7W48_RS04815	UP00_RS10155	A7V66_RS07815	A7V26_RS04705	AC941_RS22530	ADM94_RS05310	ADJ24_RS15205	A7V07_RS04555	A4160_RS09525	B7P19_RS17880	A7W44_RS04200	AB190_RS21335	AWI12_RS11945	A4151_RS13060	YA44_RS06350	ABF55_RS05915	ABF83_RS02360	AVL36_RS06875	AVL35_RS07340	NI40_RS17720	AWS24_RS24365	MC67_RS18255	ADA85_RS13355	EnteroDNA1_RS09645	A7W02_RS12125	L402_RS22245	AVL34_RS19620	AXY04_RS17445	P346_RS09440	A7W18_RS10295	A7V20_RS04935	AC936_RS06665	AC931_RS05815
203	CAO44_RS03090	ACJ69_RS21805	A3N68_RS09285	DI57_RS01375	EX28_RS01105	A4092_RS07650	A9X61_RS14530	AWI17_RS11775	UO97_RS05735	SR74_RS12430	ABF78_RS18540	ABW49_RS15970	CAF89_RS16600	AC961_RS22610	AC958_RS05830	ADJ35_RS22605	A7W48_RS04810	UP00_RS10150	A7V66_RS07810	A7V26_RS04710	AC941_RS22525	ADM94_RS05315	ADJ24_RS15200	A7V07_RS04560	A4160_RS09520	B7P19_RS17885	A7W44_RS04195	AB190_RS21330	AWI12_RS11950	A4151_RS13065	YA44_RS06355	ABF55_RS05920	ABF83_RS02365	AVL36_RS06870	AVL35_RS07335	NI40_RS17725	AWS24_RS24370	MC67_RS18250	ADA85_RS13350	EnteroDNA1_RS09650	A7W02_RS12130	L402_RS22240	AVL34_RS19625	AXY04_RS17440	P346_RS09445	A7W18_RS10290	A7V20_RS04930	AC936_RS06670	AC931_RS05810
204	CAO44_RS03085	ACJ69_RS21800	A3N68_RS09280	DI57_RS01370	EX28_RS01110	A4092_RS07655	A9X61_RS14525	AWI17_RS11780	UO97_RS05740	SR74_RS12425	ABF78_RS18535	ABW49_RS15975	CAF89_RS16595	AC961_RS22605	AC958_RS05825	ADJ35_RS22600	A7W48_RS04805	UP00_RS10145	A7V66_RS07805	A7V26_RS04715	AC941_RS22520	ADM94_RS05320	ADJ24_RS15195	A7V07_RS04565	A4160_RS09515	B7P19_RS17890	A7W44_RS04190	AB190_RS21325	AWI12_RS11955	A4151_RS13070	YA44_RS06360	ABF55_RS05925	ABF83_RS02370	AVL36_RS06865	AVL35_RS07330	NI40_RS17730	AWS24_RS24375	MC67_RS18245	ADA85_RS13345	EnteroDNA1_RS09655	A7W02_RS12135	L402_RS22235	AVL34_RS19630	AXY04_RS17435	P346_RS09450	A7W18_RS10285	A7V20_RS04925	AC936_RS06675	AC931_RS05805
205	CAO44_RS03080	ACJ69_RS21795	A3N68_RS09275	DI57_RS01365	EX28_RS01115	A4092_RS07660	A9X61_RS14520	AWI17_RS11785	UO97_RS05745	SR74_RS12420	ABF78_RS18530	ABW49_RS15980	CAF89_RS16590	AC961_RS22600	AC958_RS05820	ADJ35_RS22595	A7W48_RS04800	UP00_RS10140	A7V66_RS07800	A7V26_RS04720	AC941_RS22515	ADM94_RS05325	ADJ24_RS15190	A7V07_RS04570	A4160_RS09510	B7P19_RS17895	A7W44_RS04185	AB190_RS21320	AWI12_RS11960	A4151_RS13075	YA44_RS06365	ABF55_RS05930	ABF83_RS02375	AVL36_RS06860	AVL35_RS07325	NI40_RS17735	AWS24_RS24380	MC67_RS18240	ADA85_RS13340	EnteroDNA1_RS09660	A7W02_RS12140	L402_RS22230	AVL34_RS19635	AXY04_RS17430	P346_RS09455	A7W18_RS10280	A7V20_RS04920	AC936_RS06680	AC931_RS05800
206	CAO44_RS03075	ACJ69_RS21790	A3N68_RS09270	DI57_RS01360	EX28_RS01120	A4092_RS07665	A9X61_RS14515	AWI17_RS11790	UO97_RS05750	SR74_RS12415	ABF78_RS18525	ABW49_RS15985	CAF89_RS16585	AC961_RS22595	AC958_RS05815	ADJ35_RS22590	A7W48_RS04795	UP00_RS10135	A7V66_RS07795	A7V26_RS04725	AC941_RS22510	ADM94_RS05330	ADJ24_RS15185	A7V07_RS04575	A4160_RS09505	B7P19_RS17900	A7W44_RS04180	AB190_RS21315	AWI12_RS11965	A4151_RS13080	YA44_RS06370	ABF55_RS05935	ABF83_RS02380	AVL36_RS06855	AVL35_RS07320	NI40_RS17740	AWS24_RS24385	MC67_RS18235	ADA85_RS13335	EnteroDNA1_RS09665	A7W02_RS12145	L402_RS22225	AVL34_RS19640	AXY04_RS17425	P346_RS09460	A7W18_RS10275	A7V20_RS04915	AC936_RS06685	AC931_RS05795
207	CAO44_RS03070	ACJ69_RS21785	A3N68_RS09265	DI57_RS01355	EX28_RS01125	A4092_RS07670	A9X61_RS14510	AWI17_RS11795	UO97_RS05755	SR74_RS12410	ABF78_RS18520	ABW49_RS15990	CAF89_RS16580	AC961_RS22590	AC958_RS05810	ADJ35_RS22585	A7W48_RS04790	UP00_RS10130	A7V66_RS07790	A7V26_RS04730	AC941_RS22505	ADM94_RS05335	ADJ24_RS15180	A7V07_RS04580	A4160_RS09500	B7P19_RS17905	A7W44_RS04175	AB190_RS21310	AWI12_RS11970	A4151_RS13085	YA44_RS06375	ABF55_RS05940	ABF83_RS02385	AVL36_RS06850	AVL35_RS07315	NI40_RS17745	AWS24_RS24390	MC67_RS18230	ADA85_RS13330	EnteroDNA1_RS09670	A7W02_RS12150	L402_RS22220	AVL34_RS19645	AXY04_RS17420	P346_RS09465	A7W18_RS10270	A7V20_RS04910	AC936_RS06690	AC931_RS05790
208	CAO44_RS03065	ACJ69_RS21780	A3N68_RS09260	DI57_RS01350	EX28_RS01130	A4092_RS07675	A9X61_RS14505	AWI17_RS11800	UO97_RS05760	SR74_RS12405	ABF78_RS18515	ABW49_RS15995	CAF89_RS16575	AC961_RS22585	AC958_RS05805	ADJ35_RS22580	A7W48_RS04785	UP00_RS10125	A7V66_RS07785	A7V26_RS04735	AC941_RS22500	ADM94_RS05340	ADJ24_RS15175	A7V07_RS04585	A4160_RS09495	B7P19_RS17910	A7W44_RS04170	AB190_RS21305	AWI12_RS11975	A4151_RS13090	YA44_RS06380	ABF55_RS05945	ABF83_RS02390	AVL36_RS06845	AVL35_RS07310	NI40_RS17750	AWS24_RS24395	MC67_RS18225	ADA85_RS13325	EnteroDNA1_RS09675	A7W02_RS12155	L402_RS22215	AVL34_RS19650	AXY04_RS17415	P346_RS09470	A7W18_RS10265	A7V20_RS04905	AC936_RS06695	AC931_RS05785
209	CAO44_RS03060	ACJ69_RS24700	A3N68_RS22905	DI57_RS21820	EX28_RS22305	A4092_RS22580	A9X61_RS22685	AWI17_RS24315	UO97_RS22110	SR74_RS24575	ABF78_RS25355	ABW49_RS24530	CAF89_RS16570	AC961_RS24100	AC958_RS23460	ADJ35_RS24160	A7W48_RS23005	UP00_RS21875	A7V66_RS25075	A7V26_RS24935	AC941_RS24650	ADM94_RS24095	ADJ24_RS24440	A7V07_RS24890	A4160_RS24965	B7P19_RS17915	A7W44_RS24665	AB190_RS25640	AWI12_RS24215	A4151_RS25705	YA44_RS21235	ABF55_RS21250	ABF83_RS23255	AVL36_RS23190	AVL35_RS23175	NI40_RS23230	AWS24_RS26025	MC67_RS24785	ADA85_RS24755	EnteroDNA1_RS21800	A7W02_RS25010	L402_RS25395	AVL34_RS24525	AXY04_RS22430	P346_RS22585	A7W18_RS26275	A7V20_RS24735	AC936_RS21460	AC931_RS21475
210	CAO44_RS03055	ACJ69_RS21775	A3N68_RS09255	DI57_RS01345	EX28_RS01135	A4092_RS07680	A9X61_RS14500	AWI17_RS11805	UO97_RS05765	SR74_RS12400	ABF78_RS18510	ABW49_RS16000	CAF89_RS16565	AC961_RS22580	AC958_RS05800	ADJ35_RS22575	A7W48_RS04780	UP00_RS10120	A7V66_RS07780	A7V26_RS04740	AC941_RS22495	ADM94_RS05345	ADJ24_RS15170	A7V07_RS04590	A4160_RS09490	B7P19_RS17920	A7W44_RS04165	AB190_RS21300	AWI12_RS11980	A4151_RS13095	YA44_RS06385	ABF55_RS05950	ABF83_RS02395	AVL36_RS06840	AVL35_RS07305	NI40_RS17755	AWS24_RS24400	MC67_RS18220	ADA85_RS13320	EnteroDNA1_RS09680	A7W02_RS12160	L402_RS22210	AVL34_RS19655	AXY04_RS17410	P346_RS09475	A7W18_RS10260	A7V20_RS04900	AC936_RS06700	AC931_RS05780
211	CAO44_RS03050	ACJ69_RS21770	A3N68_RS09250	DI57_RS01340	EX28_RS01140	A4092_RS07685	A9X61_RS14495	AWI17_RS11810	UO97_RS05770	SR74_RS12395	ABF78_RS18505	ABW49_RS16005	CAF89_RS16560	AC961_RS22575	AC958_RS05795	ADJ35_RS22570	A7W48_RS04775	UP00_RS10115	A7V66_RS07775	A7V26_RS04745	AC941_RS22490	ADM94_RS05350	ADJ24_RS15165	A7V07_RS04595	A4160_RS09485	B7P19_RS17925	A7W44_RS04160	AB190_RS21295	AWI12_RS11985	A4151_RS13100	YA44_RS06390	ABF55_RS05955	ABF83_RS02400	AVL36_RS06835	AVL35_RS07300	NI40_RS17760	AWS24_RS24405	MC67_RS18215	ADA85_RS13315	EnteroDNA1_RS09685	A7W02_RS12165	L402_RS22205	AVL34_RS19660	AXY04_RS17405	P346_RS09480	A7W18_RS10255	A7V20_RS04895	AC936_RS06705	AC931_RS05775
212	CAO44_RS03045	ACJ69_RS21765	A3N68_RS09245	DI57_RS01335	EX28_RS01145	A4092_RS07690	A9X61_RS14490	AWI17_RS11815	UO97_RS05775	SR74_RS12390	ABF78_RS18500	ABW49_RS16010	CAF89_RS16555	AC961_RS22570	AC958_RS05790	ADJ35_RS22565	A7W48_RS04770	UP00_RS10110	A7V66_RS07770	A7V26_RS04750	AC941_RS22485	ADM94_RS05355	ADJ24_RS15160	A7V07_RS04600	A4160_RS09480	B7P19_RS17930	A7W44_RS04155	AB190_RS21290	AWI12_RS11990	A4151_RS13105	YA44_RS06395	ABF55_RS05960	ABF83_RS02405	AVL36_RS06830	AVL35_RS07295	NI40_RS17765	AWS24_RS24410	MC67_RS18210	ADA85_RS13310	EnteroDNA1_RS09690	A7W02_RS12170	L402_RS22200	AVL34_RS19665	AXY04_RS17400	P346_RS09485	A7W18_RS10250	A7V20_RS04890	AC936_RS06710	AC931_RS05770
213	CAO44_RS03035	ACJ69_RS21755	A3N68_RS09240	DI57_RS01325	EX28_RS01155	A4092_RS07695	A9X61_RS14485	AWI17_RS11820	UO97_RS05780	SR74_RS12385	ABF78_RS18495	ABW49_RS16015	CAF89_RS16545	AC961_RS22565	AC958_RS05785	ADJ35_RS22560	A7W48_RS04765	UP00_RS10100	A7V66_RS07765	A7V26_RS04755	AC941_RS22480	ADM94_RS05360	ADJ24_RS15155	A7V07_RS04605	A4160_RS09475	B7P19_RS17935	A7W44_RS04150	AB190_RS21285	AWI12_RS11995	A4151_RS13110	YA44_RS06405	ABF55_RS05970	ABF83_RS02410	AVL36_RS06825	AVL35_RS07290	NI40_RS17775	AWS24_RS24415	MC67_RS18205	ADA85_RS13305	EnteroDNA1_RS09700	A7W02_RS12175	L402_RS22195	AVL34_RS19670	AXY04_RS17390	P346_RS09490	A7W18_RS10245	A7V20_RS04885	AC936_RS06720	AC931_RS05760
214	CAO44_RS03030	ACJ69_RS21750	A3N68_RS09235	DI57_RS01320	EX28_RS01160	A4092_RS07700	A9X61_RS14480	AWI17_RS11825	UO97_RS05785	SR74_RS12380	ABF78_RS18490	ABW49_RS16020	CAF89_RS16540	AC961_RS22560	AC958_RS05780	ADJ35_RS22555	A7W48_RS04760	UP00_RS10095	A7V66_RS07760	A7V26_RS04760	AC941_RS22475	ADM94_RS05365	ADJ24_RS15150	A7V07_RS04610	A4160_RS09470	B7P19_RS17940	A7W44_RS04145	AB190_RS21280	AWI12_RS12000	A4151_RS13115	YA44_RS06410	ABF55_RS05975	ABF83_RS02415	AVL36_RS06820	AVL35_RS07285	NI40_RS17780	AWS24_RS24420	MC67_RS18200	ADA85_RS13300	EnteroDNA1_RS09705	A7W02_RS12180	L402_RS22190	AVL34_RS19675	AXY04_RS17385	P346_RS09495	A7W18_RS10240	A7V20_RS04880	AC936_RS06725	AC931_RS05755
215	CAO44_RS03025	ACJ69_RS21745	A3N68_RS09230	DI57_RS01315	EX28_RS01165	A4092_RS07705	A9X61_RS14475	AWI17_RS11830	UO97_RS05790	SR74_RS12375	ABF78_RS18485	ABW49_RS16025	CAF89_RS16535	AC961_RS22555	AC958_RS05775	ADJ35_RS22550	A7W48_RS04755	UP00_RS10090	A7V66_RS07755	A7V26_RS04765	AC941_RS22470	ADM94_RS05370	ADJ24_RS15145	A7V07_RS04615	A4160_RS09465	B7P19_RS17945	A7W44_RS04140	AB190_RS21275	AWI12_RS12005	A4151_RS13120	YA44_RS06415	ABF55_RS05980	ABF83_RS02420	AVL36_RS06815	AVL35_RS07280	NI40_RS17785	AWS24_RS24425	MC67_RS18195	ADA85_RS13295	EnteroDNA1_RS09710	A7W02_RS12185	L402_RS22185	AVL34_RS19680	AXY04_RS17380	P346_RS09500	A7W18_RS10235	A7V20_RS04875	AC936_RS06730	AC931_RS05750
216	CAO44_RS03020	ACJ69_RS21740	A3N68_RS09225	DI57_RS01310	EX28_RS01170	A4092_RS07710	A9X61_RS14470	AWI17_RS11835	UO97_RS05795	SR74_RS12370	ABF78_RS18480	ABW49_RS16030	CAF89_RS16530	AC961_RS22550	AC958_RS05770	ADJ35_RS22545	A7W48_RS04750	UP00_RS10085	A7V66_RS07750	A7V26_RS04770	AC941_RS22465	ADM94_RS05375	ADJ24_RS15140	A7V07_RS04620	A4160_RS09460	B7P19_RS17955	A7W44_RS04135	AB190_RS21270	AWI12_RS12010	A4151_RS13125	YA44_RS06420	ABF55_RS05985	ABF83_RS02425	AVL36_RS06810	AVL35_RS07275	NI40_RS17790	AWS24_RS24430	MC67_RS18190	ADA85_RS13290	EnteroDNA1_RS09715	A7W02_RS12190	L402_RS22180	AVL34_RS19685	AXY04_RS17375	P346_RS09505	A7W18_RS10230	A7V20_RS04870	AC936_RS06735	AC931_RS05745
217	CAO44_RS03015	ACJ69_RS21735	A3N68_RS09220	DI57_RS01305	EX28_RS01175	A4092_RS07715	A9X61_RS14465	AWI17_RS11840	UO97_RS05800	SR74_RS12365	ABF78_RS18475	ABW49_RS16035	CAF89_RS16525	AC961_RS22545	AC958_RS05765	ADJ35_RS22540	A7W48_RS04745	UP00_RS10080	A7V66_RS07745	A7V26_RS04775	AC941_RS22460	ADM94_RS05380	ADJ24_RS15135	A7V07_RS04625	A4160_RS09455	B7P19_RS17960	A7W44_RS04130	AB190_RS21265	AWI12_RS12015	A4151_RS13130	YA44_RS06425	ABF55_RS05990	ABF83_RS02430	AVL36_RS06805	AVL35_RS07270	NI40_RS17795	AWS24_RS24435	MC67_RS18185	ADA85_RS13285	EnteroDNA1_RS09720	A7W02_RS12195	L402_RS22175	AVL34_RS19690	AXY04_RS17370	P346_RS09510	A7W18_RS10225	A7V20_RS04865	AC936_RS06740	AC931_RS05740
218	CAO44_RS03010	ACJ69_RS21730	A3N68_RS09215	DI57_RS01300	EX28_RS01180	A4092_RS07720	A9X61_RS14460	AWI17_RS11845	UO97_RS05805	SR74_RS12360	ABF78_RS18470	ABW49_RS16040	CAF89_RS16520	AC961_RS22540	AC958_RS05760	ADJ35_RS22535	A7W48_RS04740	UP00_RS10075	A7V66_RS07740	A7V26_RS04780	AC941_RS22455	ADM94_RS05385	ADJ24_RS15130	A7V07_RS04630	A4160_RS09450	B7P19_RS17965	A7W44_RS04125	AB190_RS21260	AWI12_RS12020	A4151_RS13135	YA44_RS06430	ABF55_RS05995	ABF83_RS02435	AVL36_RS06800	AVL35_RS07265	NI40_RS17800	AWS24_RS24440	MC67_RS18180	ADA85_RS13280	EnteroDNA1_RS09725	A7W02_RS12200	L402_RS22170	AVL34_RS19695	AXY04_RS17365	P346_RS09515	A7W18_RS10220	A7V20_RS04860	AC936_RS06745	AC931_RS05735
219	CAO44_RS03005	ACJ69_RS21725	A3N68_RS09210	DI57_RS01295	EX28_RS01185	A4092_RS07725	A9X61_RS14455	AWI17_RS11850	UO97_RS05810	SR74_RS12355	ABF78_RS18465	ABW49_RS22455	CAF89_RS16515	AC961_RS22535	AC958_RS05755	ADJ35_RS22530	A7W48_RS04735	UP00_RS10070	A7V66_RS07735	A7V26_RS04785	AC941_RS22450	ADM94_RS05390	ADJ24_RS15125	A7V07_RS04635	A4160_RS09445	B7P19_RS17970	A7W44_RS04120	AB190_RS21255	AWI12_RS12025	A4151_RS13140	YA44_RS06435	ABF55_RS06000	ABF83_RS02440	AVL36_RS06795	AVL35_RS07260	NI40_RS17805	AWS24_RS24445	MC67_RS18175	ADA85_RS13275	EnteroDNA1_RS09730	A7W02_RS12205	L402_RS22165	AVL34_RS19700	AXY04_RS17360	P346_RS09520	A7W18_RS10215	A7V20_RS04855	AC936_RS06750	AC931_RS05730
220	CAO44_RS03000	ACJ69_RS21720	A3N68_RS09205	DI57_RS01290	EX28_RS01190	A4092_RS07730	A9X61_RS14450	AWI17_RS11855	UO97_RS05815	SR74_RS12350	ABF78_RS18460	ABW49_RS22450	CAF89_RS16510	AC961_RS22530	AC958_RS05750	ADJ35_RS22525	A7W48_RS04730	UP00_RS10065	A7V66_RS07730	A7V26_RS04790	AC941_RS22445	ADM94_RS05395	ADJ24_RS15120	A7V07_RS04640	A4160_RS09440	B7P19_RS17975	A7W44_RS04115	AB190_RS21250	AWI12_RS12030	A4151_RS13145	YA44_RS06440	ABF55_RS06005	ABF83_RS02445	AVL36_RS06790	AVL35_RS07255	NI40_RS17810	AWS24_RS24450	MC67_RS18170	ADA85_RS13270	EnteroDNA1_RS09735	A7W02_RS12210	L402_RS22160	AVL34_RS19705	AXY04_RS17355	P346_RS09525	A7W18_RS10210	A7V20_RS04850	AC936_RS06755	AC931_RS05725
221	CAO44_RS02995	ACJ69_RS21715	A3N68_RS09200	DI57_RS01285	EX28_RS01195	A4092_RS07735	A9X61_RS14445	AWI17_RS11860	UO97_RS05820	SR74_RS12345	ABF78_RS18455	ABW49_RS22445	CAF89_RS16505	AC961_RS22525	AC958_RS05745	ADJ35_RS22520	A7W48_RS04725	UP00_RS10060	A7V66_RS07725	A7V26_RS04795	AC941_RS22440	ADM94_RS05400	ADJ24_RS15115	A7V07_RS04645	A4160_RS09435	B7P19_RS17980	A7W44_RS04110	AB190_RS21245	AWI12_RS12035	A4151_RS13150	YA44_RS06445	ABF55_RS06010	ABF83_RS02450	AVL36_RS06785	AVL35_RS07250	NI40_RS17815	AWS24_RS24455	MC67_RS18165	ADA85_RS13265	EnteroDNA1_RS09740	A7W02_RS12215	L402_RS22155	AVL34_RS19710	AXY04_RS17350	P346_RS09530	A7W18_RS10205	A7V20_RS04845	AC936_RS06760	AC931_RS05720
222	CAO44_RS02990	ACJ69_RS21710	A3N68_RS09195	DI57_RS01280	EX28_RS01200	A4092_RS07740	A9X61_RS14440	AWI17_RS11865	UO97_RS05825	SR74_RS12340	ABF78_RS18450	ABW49_RS22440	CAF89_RS16500	AC961_RS22520	AC958_RS05740	ADJ35_RS22515	A7W48_RS04720	UP00_RS10055	A7V66_RS07720	A7V26_RS04800	AC941_RS22435	ADM94_RS05405	ADJ24_RS15110	A7V07_RS04650	A4160_RS09430	B7P19_RS17985	A7W44_RS04105	AB190_RS21240	AWI12_RS12040	A4151_RS13155	YA44_RS06450	ABF55_RS06015	ABF83_RS02455	AVL36_RS06780	AVL35_RS07245	NI40_RS17820	AWS24_RS24460	MC67_RS18160	ADA85_RS13260	EnteroDNA1_RS09745	A7W02_RS12220	L402_RS22150	AVL34_RS19715	AXY04_RS17345	P346_RS09535	A7W18_RS10200	A7V20_RS04840	AC936_RS06765	AC931_RS05715
223	CAO44_RS02985	ACJ69_RS21705	A3N68_RS09190	DI57_RS01275	EX28_RS01205	A4092_RS07745	A9X61_RS14435	AWI17_RS11870	UO97_RS05830	SR74_RS12335	ABF78_RS18445	ABW49_RS22435	CAF89_RS16495	AC961_RS22515	AC958_RS05735	ADJ35_RS22510	A7W48_RS04715	UP00_RS10050	A7V66_RS07715	A7V26_RS04805	AC941_RS22430	ADM94_RS05410	ADJ24_RS15105	A7V07_RS04655	A4160_RS09425	B7P19_RS17990	A7W44_RS04100	AB190_RS21235	AWI12_RS12045	A4151_RS13160	YA44_RS06455	ABF55_RS06020	ABF83_RS02460	AVL36_RS06775	AVL35_RS07240	NI40_RS17825	AWS24_RS24465	MC67_RS18155	ADA85_RS13255	EnteroDNA1_RS09750	A7W02_RS12225	L402_RS22145	AVL34_RS19720	AXY04_RS17340	P346_RS09540	A7W18_RS10195	A7V20_RS04835	AC936_RS06770	AC931_RS05710
224	CAO44_RS02980	ACJ69_RS21700	A3N68_RS09185	DI57_RS01270	EX28_RS01210	A4092_RS07750	A9X61_RS14430	AWI17_RS11875	UO97_RS05835	SR74_RS12330	ABF78_RS18440	ABW49_RS22430	CAF89_RS16490	AC961_RS22510	AC958_RS05730	ADJ35_RS22505	A7W48_RS04710	UP00_RS10045	A7V66_RS07710	A7V26_RS04810	AC941_RS22425	ADM94_RS05415	ADJ24_RS15100	A7V07_RS04660	A4160_RS09420	B7P19_RS17995	A7W44_RS04095	AB190_RS21230	AWI12_RS12050	A4151_RS13165	YA44_RS06460	ABF55_RS06025	ABF83_RS02465	AVL36_RS06770	AVL35_RS07235	NI40_RS17830	AWS24_RS24470	MC67_RS18150	ADA85_RS13250	EnteroDNA1_RS09755	A7W02_RS12230	L402_RS22140	AVL34_RS19725	AXY04_RS17335	P346_RS09545	A7W18_RS10190	A7V20_RS04830	AC936_RS06775	AC931_RS05705
225	CAO44_RS02975	ACJ69_RS21695	A3N68_RS09180	DI57_RS01265	EX28_RS01215	A4092_RS07755	A9X61_RS14425	AWI17_RS11880	UO97_RS05840	SR74_RS12325	ABF78_RS18435	ABW49_RS22425	CAF89_RS16485	AC961_RS22505	AC958_RS05725	ADJ35_RS22500	A7W48_RS04705	UP00_RS10040	A7V66_RS07705	A7V26_RS04815	AC941_RS22420	ADM94_RS05420	ADJ24_RS15095	A7V07_RS04665	A4160_RS09415	B7P19_RS18000	A7W44_RS04090	AB190_RS21225	AWI12_RS12055	A4151_RS13170	YA44_RS06465	ABF55_RS06030	ABF83_RS02470	AVL36_RS06765	AVL35_RS07230	NI40_RS17835	AWS24_RS24475	MC67_RS18145	ADA85_RS13245	EnteroDNA1_RS09760	A7W02_RS12235	L402_RS22135	AVL34_RS19730	AXY04_RS17330	P346_RS09550	A7W18_RS10185	A7V20_RS04825	AC936_RS06780	AC931_RS05700
226	CAO44_RS02970	ACJ69_RS21690	A3N68_RS09175	DI57_RS01260	EX28_RS01220	A4092_RS07760	A9X61_RS14420	AWI17_RS11885	UO97_RS05845	SR74_RS12320	ABF78_RS18430	ABW49_RS22420	CAF89_RS16480	AC961_RS22500	AC958_RS05720	ADJ35_RS22495	A7W48_RS04700	UP00_RS10035	A7V66_RS07700	A7V26_RS04820	AC941_RS22415	ADM94_RS05425	ADJ24_RS15090	A7V07_RS04670	A4160_RS09410	B7P19_RS18005	A7W44_RS04085	AB190_RS21220	AWI12_RS12060	A4151_RS13175	YA44_RS06470	ABF55_RS06035	ABF83_RS02475	AVL36_RS06760	AVL35_RS07225	NI40_RS17840	AWS24_RS24480	MC67_RS18140	ADA85_RS13240	EnteroDNA1_RS09765	A7W02_RS12240	L402_RS22130	AVL34_RS19735	AXY04_RS17325	P346_RS09555	A7W18_RS10180	A7V20_RS04820	AC936_RS06785	AC931_RS05695
227	CAO44_RS02965	ACJ69_RS21685	A3N68_RS09170	DI57_RS01255	EX28_RS01225	A4092_RS07765	A9X61_RS14415	AWI17_RS11890	UO97_RS05850	SR74_RS12315	ABF78_RS18425	ABW49_RS22415	CAF89_RS16475	AC961_RS22495	AC958_RS05715		A7W48_RS04695	UP00_RS10030	A7V66_RS07695	A7V26_RS04825	AC941_RS22410			A7V07_RS04675	A4160_RS09405	B7P19_RS18010	A7W44_RS04080	AB190_RS21215	AWI12_RS12065	A4151_RS13180	YA44_RS06475	ABF55_RS06040	ABF83_RS02480			NI40_RS17845	AWS24_RS24485	MC67_RS25635		EnteroDNA1_RS09770	A7W02_RS12245	L402_RS22125	AVL34_RS19740	AXY04_RS17320	P346_RS09560	A7W18_RS10175	A7V20_RS04815		AC931_RS05690
228	CAO44_RS02960	ACJ69_RS21680		DI57_RS01250					UO97_RS05855										A7V66_RS07690	A7V26_RS04830						B7P19_RS18020	A7W44_RS04070	AB190_RS21210								NI40_RS17850		MC67_RS18130		EnteroDNA1_RS09775			AVL34_RS19745		P346_RS09565
229	CAO44_RS02955	ACJ69_RS21675		DI57_RS01245	EX28_RS01230	A4092_RS07770			UO97_RS05860	SR74_RS10530							A7W48_RS04690		A7V66_RS07685	A7V26_RS04835				A7V07_RS04680	A4160_RS09400	B7P19_RS18025	A7W44_RS04065	AB190_RS21205								NI40_RS17855		MC67_RS18125		EnteroDNA1_RS09780	A7W02_RS12250		AVL34_RS19750	AXY04_RS17315	P346_RS09570	A7W18_RS10170	A7V20_RS04810
230	CAO44_RS02950	ACJ69_RS21670	A3N68_RS09165	DI57_RS01240	EX28_RS01235	A4092_RS07775	A9X61_RS14410	AWI17_RS11895	UO97_RS05865	SR74_RS10535	ABF78_RS18420	ABW49_RS23225	CAF89_RS16470	AC961_RS00675	AC958_RS02775	ADJ35_RS08780	A7W48_RS04685	UP00_RS10025	A7V66_RS07680	A7V26_RS04840	AC941_RS22095	ADM94_RS06195	ADJ24_RS09545	A7V07_RS04685	A4160_RS09395	B7P19_RS18030	A7W44_RS04060	AB190_RS21200	AWI12_RS12070	A4151_RS13185	YA44_RS06480	ABF55_RS06045	ABF83_RS02485	AVL36_RS22470	AVL35_RS07220	NI40_RS17860	AWS24_RS24490	MC67_RS18120	ADA85_RS10380	EnteroDNA1_RS09785	A7W02_RS12255	L402_RS22120	AVL34_RS19755	AXY04_RS17310	P346_RS09575	A7W18_RS10165	A7V20_RS04805	AC936_RS02450	AC931_RS14820
231	CAO44_RS02945	ACJ69_RS21665	A3N68_RS09160	DI57_RS01235	EX28_RS01240	A4092_RS07780	A9X61_RS14405	AWI17_RS11900	UO97_RS05870	SR74_RS10540	ABF78_RS18415	ABW49_RS23220	CAF89_RS16465	AC961_RS00680	AC958_RS02770	ADJ35_RS08785	A7W48_RS04680	UP00_RS10020	A7V66_RS07675	A7V26_RS04845	AC941_RS22090	ADM94_RS06200	ADJ24_RS09540	A7V07_RS04690	A4160_RS09390	B7P19_RS18035	A7W44_RS04055	AB190_RS21195	AWI12_RS12075	A4151_RS13190	YA44_RS06485	ABF55_RS06050	ABF83_RS02490	AVL36_RS22465	AVL35_RS07215	NI40_RS17865	AWS24_RS24495	MC67_RS18115	ADA85_RS10375	EnteroDNA1_RS09790	A7W02_RS12260	L402_RS22115	AVL34_RS19760	AXY04_RS17305	P346_RS09580	A7W18_RS10160	A7V20_RS04800	AC936_RS02455	AC931_RS14825
232	CAO44_RS02940	ACJ69_RS21660	A3N68_RS09155	DI57_RS01230	EX28_RS01245	A4092_RS07785	A9X61_RS14400	AWI17_RS10485	UO97_RS05875	SR74_RS10545	ABF78_RS18410	ABW49_RS10500	CAF89_RS16460	AC961_RS00685	AC958_RS02765	ADJ35_RS08790	A7W48_RS04675	UP00_RS10015	A7V66_RS07670	A7V26_RS04850	AC941_RS22085	ADM94_RS06205	ADJ24_RS09535	A7V07_RS04695	A4160_RS09385	B7P19_RS18040	A7W44_RS04050	AB190_RS21190	AWI12_RS02535	A4151_RS13195	YA44_RS06490	ABF55_RS06055	ABF83_RS02495	AVL36_RS22460	AVL35_RS07210	NI40_RS17870	AWS24_RS24500	MC67_RS18110	ADA85_RS10370	EnteroDNA1_RS09795	A7W02_RS12265	L402_RS22110	AVL34_RS19765	AXY04_RS17300	P346_RS09585	A7W18_RS10155	A7V20_RS04795	AC936_RS02460	AC931_RS10670
233	CAO44_RS02935	ACJ69_RS21655	A3N68_RS09150	DI57_RS01225	EX28_RS01250	A4092_RS07790	A9X61_RS14395	AWI17_RS10490	UO97_RS05880	SR74_RS10550	ABF78_RS18405	ABW49_RS10495	CAF89_RS16455	AC961_RS00690	AC958_RS02760	ADJ35_RS08795	A7W48_RS04670	UP00_RS10010	A7V66_RS07665	A7V26_RS04855	AC941_RS22080	ADM94_RS06210	ADJ24_RS09530	A7V07_RS04700	A4160_RS09380	B7P19_RS18045	A7W44_RS04045	AB190_RS21185	AWI12_RS02540	A4151_RS13200	YA44_RS06495	ABF55_RS06060	ABF83_RS02500	AVL36_RS22455	AVL35_RS07205	NI40_RS17875	AWS24_RS24505	MC67_RS18105	ADA85_RS10365	EnteroDNA1_RS09800	A7W02_RS12270	L402_RS22105	AVL34_RS19770	AXY04_RS17295	P346_RS09590	A7W18_RS10150	A7V20_RS04790	AC936_RS02465	AC931_RS10665
234	CAO44_RS02930	ACJ69_RS21650	A3N68_RS09145	DI57_RS01220	EX28_RS01255	A4092_RS07795	A9X61_RS14390	AWI17_RS10495	UO97_RS05885	SR74_RS10555	ABF78_RS18400	ABW49_RS10490	CAF89_RS16450	AC961_RS00695	AC958_RS02755	ADJ35_RS08800	A7W48_RS04665	UP00_RS10005	A7V66_RS07660	A7V26_RS04860	AC941_RS22075	ADM94_RS06215	ADJ24_RS09525	A7V07_RS04705	A4160_RS09375	B7P19_RS18050	A7W44_RS04040	AB190_RS21180	AWI12_RS02545	A4151_RS13205	YA44_RS06500	ABF55_RS06065	ABF83_RS02505	AVL36_RS22450	AVL35_RS07200	NI40_RS17880	AWS24_RS24510	MC67_RS18100	ADA85_RS10360	EnteroDNA1_RS09805	A7W02_RS12275	L402_RS22100	AVL34_RS19775	AXY04_RS17290	P346_RS09595	A7W18_RS10145	A7V20_RS04785	AC936_RS02470	AC931_RS10660
235	CAO44_RS02925	ACJ69_RS21645	A3N68_RS09140	DI57_RS01215	EX28_RS01260	A4092_RS07800	A9X61_RS14385	AWI17_RS10500	UO97_RS05890	SR74_RS10560	ABF78_RS18395	ABW49_RS10485	CAF89_RS16445	AC961_RS00700	AC958_RS02750	ADJ35_RS08805	A7W48_RS04660	UP00_RS10000	A7V66_RS07655	A7V26_RS04865	AC941_RS22070	ADM94_RS06220	ADJ24_RS09520	A7V07_RS04710	A4160_RS09370	B7P19_RS18055	A7W44_RS04035	AB190_RS21175	AWI12_RS13805	A4151_RS13210	YA44_RS06505	ABF55_RS06070	ABF83_RS02510	AVL36_RS22445	AVL35_RS07195	NI40_RS17885	AWS24_RS24515	MC67_RS18095	ADA85_RS10355	EnteroDNA1_RS09810	A7W02_RS12280	L402_RS22095	AVL34_RS19780	AXY04_RS17285	P346_RS09600	A7W18_RS10140	A7V20_RS04780	AC936_RS02475	AC931_RS10655
236	CAO44_RS02920	ACJ69_RS21640	A3N68_RS09135	DI57_RS01210	EX28_RS01265	A4092_RS07805	A9X61_RS14380	AWI17_RS10505	UO97_RS05895	SR74_RS10565	ABF78_RS18390	ABW49_RS10480	CAF89_RS16440	AC961_RS00705	AC958_RS02745	ADJ35_RS08810	A7W48_RS04655	UP00_RS09995	A7V66_RS07650	A7V26_RS04870	AC941_RS22065	ADM94_RS06225	ADJ24_RS09515	A7V07_RS04715	A4160_RS09365	B7P19_RS18060	A7W44_RS04030	AB190_RS21170	AWI12_RS13800	A4151_RS13215	YA44_RS06510	ABF55_RS06075	ABF83_RS02515	AVL36_RS22440	AVL35_RS07190	NI40_RS17890	AWS24_RS24520	MC67_RS18090	ADA85_RS10350	EnteroDNA1_RS09815	A7W02_RS12285	L402_RS22090	AVL34_RS19785	AXY04_RS17280	P346_RS09605	A7W18_RS10135	A7V20_RS04775	AC936_RS02480	AC931_RS10650
237	CAO44_RS02915	ACJ69_RS21635	A3N68_RS09130	DI57_RS01205	EX28_RS01270	A4092_RS07810	A9X61_RS14375	AWI17_RS10510	UO97_RS05900	SR74_RS10570	ABF78_RS18385	ABW49_RS10475	CAF89_RS16435	AC961_RS00710	AC958_RS02740	ADJ35_RS08815	A7W48_RS04650	UP00_RS09990	A7V66_RS07645	A7V26_RS04875	AC941_RS22060	ADM94_RS06230	ADJ24_RS09510	A7V07_RS04720	A4160_RS09360	B7P19_RS18065	A7W44_RS04025	AB190_RS21165	AWI12_RS13795	A4151_RS13220	YA44_RS06515	ABF55_RS06080	ABF83_RS02520	AVL36_RS22435	AVL35_RS07185	NI40_RS17895	AWS24_RS24525	MC67_RS18085	ADA85_RS10345	EnteroDNA1_RS09820	A7W02_RS12290	L402_RS22085	AVL34_RS19790	AXY04_RS17275	P346_RS09610	A7W18_RS10130	A7V20_RS04770	AC936_RS02485	AC931_RS10645
238	CAO44_RS02910	ACJ69_RS21630	A3N68_RS09125	DI57_RS01200	EX28_RS01275	A4092_RS07815	A9X61_RS14370	AWI17_RS10515	UO97_RS05905	SR74_RS10575	ABF78_RS18380	ABW49_RS10470	CAF89_RS16430	AC961_RS00715	AC958_RS02735	ADJ35_RS08820	A7W48_RS04645	UP00_RS09985	A7V66_RS07640	A7V26_RS04880	AC941_RS22055	ADM94_RS06235	ADJ24_RS09505	A7V07_RS04725	A4160_RS09355	B7P19_RS18070	A7W44_RS04020	AB190_RS21160	AWI12_RS13790	A4151_RS13225	YA44_RS06520	ABF55_RS06085	ABF83_RS02525	AVL36_RS22430	AVL35_RS07180	NI40_RS17900	AWS24_RS24530	MC67_RS18080	ADA85_RS10340	EnteroDNA1_RS09825	A7W02_RS12295	L402_RS22080	AVL34_RS19795	AXY04_RS17270	P346_RS09615	A7W18_RS10125	A7V20_RS04765	AC936_RS02490	AC931_RS10640
239	CAO44_RS02905	ACJ69_RS21625	A3N68_RS09120	DI57_RS01195	EX28_RS01280	A4092_RS07820	A9X61_RS14365	AWI17_RS10520	UO97_RS05910	SR74_RS10580	ABF78_RS18375	ABW49_RS10465	CAF89_RS16425	AC961_RS00720	AC958_RS02730	ADJ35_RS08825	A7W48_RS04640	UP00_RS09980	A7V66_RS07635	A7V26_RS04885	AC941_RS22050	ADM94_RS06240	ADJ24_RS09500	A7V07_RS04730	A4160_RS09350	B7P19_RS18075	A7W44_RS04015	AB190_RS21155	AWI12_RS13785	A4151_RS13230	YA44_RS06525	ABF55_RS06090	ABF83_RS02530	AVL36_RS22425	AVL35_RS07175	NI40_RS17905	AWS24_RS24535	MC67_RS18075	ADA85_RS10335	EnteroDNA1_RS09830	A7W02_RS12300	L402_RS22075	AVL34_RS19800	AXY04_RS17265	P346_RS09620	A7W18_RS10120	A7V20_RS04760	AC936_RS02495	AC931_RS10635
240	CAO44_RS02900	ACJ69_RS21620	A3N68_RS09115	DI57_RS01190	EX28_RS01285	A4092_RS07825	A9X61_RS14360	AWI17_RS10525	UO97_RS05915	SR74_RS10585	ABF78_RS18370	ABW49_RS10460	CAF89_RS16420	AC961_RS00725	AC958_RS02725	ADJ35_RS08830	A7W48_RS04635	UP00_RS09975	A7V66_RS07630	A7V26_RS04890	AC941_RS22045	ADM94_RS06245	ADJ24_RS09495	A7V07_RS04735	A4160_RS09345	B7P19_RS18080	A7W44_RS04010	AB190_RS21150	AWI12_RS13780	A4151_RS13235	YA44_RS06530	ABF55_RS06095	ABF83_RS02535	AVL36_RS22420	AVL35_RS07170	NI40_RS17910	AWS24_RS24540	MC67_RS18070	ADA85_RS10330	EnteroDNA1_RS09835	A7W02_RS12305	L402_RS22070	AVL34_RS19805	AXY04_RS17260	P346_RS09625	A7W18_RS10115	A7V20_RS04755	AC936_RS02500	AC931_RS10630
241	CAO44_RS02895	ACJ69_RS21615	A3N68_RS09110	DI57_RS01185	EX28_RS01290	A4092_RS07830	A9X61_RS14355	AWI17_RS10530	UO97_RS05920	SR74_RS10590	ABF78_RS18365	ABW49_RS10455	CAF89_RS16415	AC961_RS00730	AC958_RS02720	ADJ35_RS08835	A7W48_RS04630	UP00_RS09970	A7V66_RS07625	A7V26_RS04895	AC941_RS22040	ADM94_RS06250	ADJ24_RS09490	A7V07_RS04740	A4160_RS09340	B7P19_RS18085	A7W44_RS04005	AB190_RS21145	AWI12_RS13775	A4151_RS13240	YA44_RS06535	ABF55_RS06100	ABF83_RS02540	AVL36_RS22415	AVL35_RS07165	NI40_RS17915	AWS24_RS24545	MC67_RS18065	ADA85_RS10325	EnteroDNA1_RS09840	A7W02_RS12310	L402_RS22065	AVL34_RS19810	AXY04_RS17255	P346_RS09630	A7W18_RS10110	A7V20_RS04750	AC936_RS02505	AC931_RS10625
242	CAO44_RS02890	ACJ69_RS21610	A3N68_RS09105	DI57_RS01180	EX28_RS01295	A4092_RS07835	A9X61_RS14350	AWI17_RS10535	UO97_RS05925	SR74_RS10595	ABF78_RS18360	ABW49_RS10450	CAF89_RS16410	AC961_RS00735	AC958_RS02715	ADJ35_RS08840	A7W48_RS04625	UP00_RS09965	A7V66_RS07620	A7V26_RS04900	AC941_RS22035	ADM94_RS06255	ADJ24_RS09485	A7V07_RS04745	A4160_RS09335	B7P19_RS18090	A7W44_RS04000	AB190_RS21140	AWI12_RS13770	A4151_RS13245	YA44_RS06540	ABF55_RS06105	ABF83_RS02545	AVL36_RS22410	AVL35_RS07160	NI40_RS17920	AWS24_RS24550	MC67_RS18060	ADA85_RS10320	EnteroDNA1_RS09845	A7W02_RS12315	L402_RS22060	AVL34_RS19815	AXY04_RS17250	P346_RS09635	A7W18_RS10105	A7V20_RS04745	AC936_RS02510	AC931_RS10620
243	CAO44_RS02885	ACJ69_RS21605	A3N68_RS09100	DI57_RS01175	EX28_RS01300	A4092_RS07840	A9X61_RS14345	AWI17_RS10540	UO97_RS05930	SR74_RS10600	ABF78_RS18355	ABW49_RS10445	CAF89_RS16405	AC961_RS00740	AC958_RS02710	ADJ35_RS08845	A7W48_RS04620	UP00_RS09960	A7V66_RS07615	A7V26_RS04905	AC941_RS22030	ADM94_RS06260	ADJ24_RS09480	A7V07_RS04750	A4160_RS09330	B7P19_RS18095	A7W44_RS03995	AB190_RS21135	AWI12_RS13765	A4151_RS13250	YA44_RS06545	ABF55_RS06110	ABF83_RS02550	AVL36_RS22405	AVL35_RS07155	NI40_RS17925	AWS24_RS24555	MC67_RS18055	ADA85_RS10315	EnteroDNA1_RS09850	A7W02_RS12320	L402_RS22055	AVL34_RS19820	AXY04_RS17245	P346_RS09640	A7W18_RS10100	A7V20_RS04740	AC936_RS02515	AC931_RS10615
244	CAO44_RS02880	ACJ69_RS21600	A3N68_RS09095	DI57_RS01170	EX28_RS01305	A4092_RS07845	A9X61_RS14340	AWI17_RS10545	UO97_RS05935	SR74_RS10605	ABF78_RS18350	ABW49_RS10440	CAF89_RS16400	AC961_RS00745	AC958_RS02705	ADJ35_RS08850	A7W48_RS04615	UP00_RS09955	A7V66_RS07610	A7V26_RS04910	AC941_RS22025	ADM94_RS06265	ADJ24_RS09475	A7V07_RS04755	A4160_RS09325	B7P19_RS18100	A7W44_RS03990	AB190_RS21130	AWI12_RS13760	A4151_RS13255	YA44_RS06550	ABF55_RS06115	ABF83_RS02555	AVL36_RS22400	AVL35_RS07150	NI40_RS17930	AWS24_RS24560	MC67_RS18050	ADA85_RS10310	EnteroDNA1_RS09855	A7W02_RS12325	L402_RS22050	AVL34_RS19825	AXY04_RS17240	P346_RS09645	A7W18_RS10095	A7V20_RS04735	AC936_RS02520	AC931_RS10610
245	CAO44_RS02875	ACJ69_RS21595	A3N68_RS09090	DI57_RS01165	EX28_RS01310	A4092_RS07850	A9X61_RS14335	AWI17_RS10550	UO97_RS05940	SR74_RS10610	ABF78_RS18345	ABW49_RS10435	CAF89_RS16395	AC961_RS00750	AC958_RS02700	ADJ35_RS08855	A7W48_RS04610	UP00_RS09950	A7V66_RS07605	A7V26_RS04915	AC941_RS22020	ADM94_RS06270	ADJ24_RS09470	A7V07_RS04760	A4160_RS09320	B7P19_RS18105	A7W44_RS03985	AB190_RS21125	AWI12_RS13755	A4151_RS13260	YA44_RS06555	ABF55_RS06120	ABF83_RS02560	AVL36_RS22395	AVL35_RS07145	NI40_RS17935	AWS24_RS24565	MC67_RS18045	ADA85_RS10305	EnteroDNA1_RS09860	A7W02_RS12330	L402_RS22045	AVL34_RS19830	AXY04_RS17235	P346_RS09650	A7W18_RS10090	A7V20_RS04730	AC936_RS02525	AC931_RS10605
246	CAO44_RS02870	ACJ69_RS21590	A3N68_RS09085	DI57_RS01160	EX28_RS01315	A4092_RS07855	A9X61_RS14330	AWI17_RS10555	UO97_RS05945	SR74_RS10615	ABF78_RS18340	ABW49_RS10430	CAF89_RS16390	AC961_RS00755	AC958_RS02695	ADJ35_RS08860	A7W48_RS04605	UP00_RS09945	A7V66_RS07600	A7V26_RS04920	AC941_RS22015	ADM94_RS06275	ADJ24_RS09465	A7V07_RS04765	A4160_RS09315	B7P19_RS18110	A7W44_RS03980	AB190_RS21120	AWI12_RS13750	A4151_RS13265	YA44_RS06560	ABF55_RS06125	ABF83_RS02565	AVL36_RS22390	AVL35_RS07140	NI40_RS17940	AWS24_RS24570	MC67_RS18040	ADA85_RS10300	EnteroDNA1_RS09865	A7W02_RS12335	L402_RS22040	AVL34_RS19835	AXY04_RS17230	P346_RS09655	A7W18_RS10085	A7V20_RS04725	AC936_RS02530	AC931_RS10600
247	CAO44_RS02865	ACJ69_RS21585	A3N68_RS09080	DI57_RS01155	EX28_RS01320	A4092_RS07860	A9X61_RS14325	AWI17_RS10560	UO97_RS05950	SR74_RS10620	ABF78_RS18335	ABW49_RS10425	CAF89_RS16385	AC961_RS00760	AC958_RS02690	ADJ35_RS08865	A7W48_RS04600	UP00_RS09940	A7V66_RS07595	A7V26_RS04925	AC941_RS22010	ADM94_RS06280	ADJ24_RS09460	A7V07_RS04770	A4160_RS09310	B7P19_RS18115	A7W44_RS03975	AB190_RS21115	AWI12_RS13745	A4151_RS13270	YA44_RS06565	ABF55_RS06130	ABF83_RS02570	AVL36_RS22385	AVL35_RS07135	NI40_RS17945	AWS24_RS24575	MC67_RS18035	ADA85_RS10295	EnteroDNA1_RS09870	A7W02_RS12340	L402_RS22035	AVL34_RS19840	AXY04_RS17225	P346_RS09660	A7W18_RS10080	A7V20_RS04720	AC936_RS12895	AC931_RS10595
248	CAO44_RS02860	ACJ69_RS21580	A3N68_RS09075	DI57_RS01150	EX28_RS01325	A4092_RS07865	A9X61_RS14320	AWI17_RS10565	UO97_RS05955	SR74_RS10625	ABF78_RS18330	ABW49_RS10420	CAF89_RS16380	AC961_RS00765	AC958_RS02685	ADJ35_RS08870	A7W48_RS04595	UP00_RS09935	A7V66_RS07590	A7V26_RS04930	AC941_RS22005	ADM94_RS06285	ADJ24_RS09455	A7V07_RS04775	A4160_RS09305	B7P19_RS18120	A7W44_RS03970	AB190_RS21110	AWI12_RS13740	A4151_RS13275	YA44_RS06570	ABF55_RS06135	ABF83_RS02575	AVL36_RS22380	AVL35_RS07130	NI40_RS17950	AWS24_RS24580	MC67_RS18030	ADA85_RS10290	EnteroDNA1_RS09875	A7W02_RS12345	L402_RS22030	AVL34_RS19845	AXY04_RS17220	P346_RS09665	A7W18_RS10075	A7V20_RS04715	AC936_RS12890	AC931_RS10590
249	CAO44_RS02850	ACJ69_RS21575	A3N68_RS09070	DI57_RS01145	EX28_RS01330	A4092_RS07870	A9X61_RS14315	AWI17_RS10570	UO97_RS05960	SR74_RS10630	ABF78_RS18325	ABW49_RS10415	CAF89_RS16370	AC961_RS00770	AC958_RS02680	ADJ35_RS08875	A7W48_RS04590	UP00_RS09930	A7V66_RS07585	A7V26_RS04935	AC941_RS22000	ADM94_RS06290	ADJ24_RS09450	A7V07_RS04780	A4160_RS09300	B7P19_RS18130	A7W44_RS03965	AB190_RS21105	AWI12_RS13735	A4151_RS13280	YA44_RS06575	ABF55_RS06140	ABF83_RS02580	AVL36_RS22375	AVL35_RS07125	NI40_RS17955	AWS24_RS24585	MC67_RS18025	ADA85_RS10285	EnteroDNA1_RS09880	A7W02_RS12350	L402_RS22025	AVL34_RS19850	AXY04_RS17215	P346_RS09670	A7W18_RS10070	A7V20_RS04710	AC936_RS12885	AC931_RS10585
250	CAO44_RS02845	ACJ69_RS21570	A3N68_RS09065	DI57_RS01140	EX28_RS01335	A4092_RS07875	A9X61_RS14310	AWI17_RS10575	UO97_RS05965	SR74_RS10635	ABF78_RS18320	ABW49_RS10410	CAF89_RS16365	AC961_RS00775	AC958_RS02675	ADJ35_RS08880	A7W48_RS04585	UP00_RS09925	A7V66_RS07580	A7V26_RS04940	AC941_RS21995	ADM94_RS06295	ADJ24_RS09445	A7V07_RS04785	A4160_RS09295	B7P19_RS18135	A7W44_RS03960	AB190_RS21100	AWI12_RS13730	A4151_RS13285	YA44_RS06580	ABF55_RS06145	ABF83_RS02585	AVL36_RS22370	AVL35_RS07120	NI40_RS17960	AWS24_RS24590	MC67_RS18020	ADA85_RS10280	EnteroDNA1_RS09885	A7W02_RS12355	L402_RS22020	AVL34_RS19855	AXY04_RS17210	P346_RS09675	A7W18_RS10065	A7V20_RS04705	AC936_RS12880	AC931_RS10580
251	CAO44_RS02840	ACJ69_RS21565	A3N68_RS09060	DI57_RS01135	EX28_RS01340	A4092_RS07880	A9X61_RS14305	AWI17_RS10580	UO97_RS05970	SR74_RS10640	ABF78_RS18315	ABW49_RS10405	CAF89_RS16360	AC961_RS00780	AC958_RS02670	ADJ35_RS08885	A7W48_RS04580	UP00_RS09920	A7V66_RS07575	A7V26_RS04945	AC941_RS21990	ADM94_RS06300	ADJ24_RS09440	A7V07_RS04790	A4160_RS09290	B7P19_RS18140	A7W44_RS03955	AB190_RS21095	AWI12_RS13725	A4151_RS13290	YA44_RS06585	ABF55_RS06150	ABF83_RS02590	AVL36_RS22365	AVL35_RS07115	NI40_RS17965	AWS24_RS24595	MC67_RS18015	ADA85_RS10275	EnteroDNA1_RS09890	A7W02_RS12360	L402_RS22015	AVL34_RS19860	AXY04_RS17205	P346_RS09680	A7W18_RS10060	A7V20_RS04700	AC936_RS12875	AC931_RS10575
252	CAO44_RS02835	ACJ69_RS21560	A3N68_RS09055	DI57_RS01130	EX28_RS01345	A4092_RS07885	A9X61_RS14300	AWI17_RS10585	UO97_RS05975	SR74_RS10645	ABF78_RS18310	ABW49_RS10400	CAF89_RS16355	AC961_RS00785	AC958_RS02665	ADJ35_RS08890	A7W48_RS04575	UP00_RS09915	A7V66_RS07570	A7V26_RS04950	AC941_RS21985	ADM94_RS06305	ADJ24_RS09435	A7V07_RS04795	A4160_RS09285	B7P19_RS18145	A7W44_RS03950	AB190_RS21090	AWI12_RS13720	A4151_RS13295	YA44_RS06590	ABF55_RS06155	ABF83_RS02595	AVL36_RS22360	AVL35_RS07110	NI40_RS17970	AWS24_RS24600	MC67_RS18010	ADA85_RS10270	EnteroDNA1_RS09895	A7W02_RS12365	L402_RS22010	AVL34_RS19865	AXY04_RS17200	P346_RS09685	A7W18_RS10055	A7V20_RS04695	AC936_RS12870	AC931_RS10570
253	CAO44_RS02830	ACJ69_RS21555	A3N68_RS09050	DI57_RS01125	EX28_RS01350	A4092_RS07890	A9X61_RS14295	AWI17_RS10590	UO97_RS05980	SR74_RS10650	ABF78_RS18305	ABW49_RS10395	CAF89_RS16350	AC961_RS00790	AC958_RS02660	ADJ35_RS08895	A7W48_RS04570	UP00_RS09910	A7V66_RS07565	A7V26_RS04955	AC941_RS21980	ADM94_RS06310	ADJ24_RS09430	A7V07_RS04800	A4160_RS09280	B7P19_RS18150	A7W44_RS03945	AB190_RS21085	AWI12_RS13715	A4151_RS13300	YA44_RS06595	ABF55_RS06160	ABF83_RS02600	AVL36_RS22355	AVL35_RS07105	NI40_RS17975	AWS24_RS24605	MC67_RS18005	ADA85_RS10265	EnteroDNA1_RS09900	A7W02_RS12370	L402_RS22005	AVL34_RS19870	AXY04_RS17195	P346_RS09690	A7W18_RS10050	A7V20_RS04690	AC936_RS12865	AC931_RS10565
254	CAO44_RS02825	ACJ69_RS21550	A3N68_RS09045	DI57_RS01120	EX28_RS01355	A4092_RS07895	A9X61_RS14290	AWI17_RS10595	UO97_RS05985	SR74_RS10655	ABF78_RS18300	ABW49_RS10390	CAF89_RS16345	AC961_RS00795	AC958_RS02655	ADJ35_RS08900	A7W48_RS04565	UP00_RS09905	A7V66_RS07560	A7V26_RS04960	AC941_RS21975	ADM94_RS06315	ADJ24_RS09425	A7V07_RS04805	A4160_RS09275	B7P19_RS18155	A7W44_RS03940	AB190_RS21080	AWI12_RS13710	A4151_RS13305	YA44_RS06600	ABF55_RS06165	ABF83_RS02605	AVL36_RS22350	AVL35_RS07100	NI40_RS17980	AWS24_RS24610	MC67_RS18000	ADA85_RS10260	EnteroDNA1_RS09905	A7W02_RS12375	L402_RS22000	AVL34_RS19875	AXY04_RS17190	P346_RS09695	A7W18_RS10045	A7V20_RS04685	AC936_RS12860	AC931_RS10560
255	CAO44_RS02820	ACJ69_RS21545	A3N68_RS09040	DI57_RS01115	EX28_RS01360	A4092_RS07900	A9X61_RS14285	AWI17_RS10600	UO97_RS05990	SR74_RS10660	ABF78_RS18295	ABW49_RS10385	CAF89_RS16340	AC961_RS00800	AC958_RS02650	ADJ35_RS08905	A7W48_RS04560	UP00_RS09900	A7V66_RS07555	A7V26_RS04965	AC941_RS21970	ADM94_RS06320	ADJ24_RS09420	A7V07_RS04810	A4160_RS09270	B7P19_RS18160	A7W44_RS03935	AB190_RS21075	AWI12_RS13705	A4151_RS13310	YA44_RS06605	ABF55_RS06170	ABF83_RS02610	AVL36_RS22345	AVL35_RS07095	NI40_RS17985	AWS24_RS24615	MC67_RS17995	ADA85_RS10255		A7W02_RS12380	L402_RS21995	AVL34_RS19880		P346_RS09700	A7W18_RS10040	A7V20_RS04680	AC936_RS12855	AC931_RS10555
256	CAO44_RS02815	ACJ69_RS21540	A3N68_RS09035	DI57_RS01110	EX28_RS01365	A4092_RS07905	A9X61_RS14280	AWI17_RS10605	UO97_RS05995	SR74_RS10665	ABF78_RS18290	ABW49_RS10380	CAF89_RS16335	AC961_RS00805	AC958_RS02645	ADJ35_RS08910	A7W48_RS04555	UP00_RS09895	A7V66_RS07550	A7V26_RS04970	AC941_RS21965	ADM94_RS06325	ADJ24_RS09415	A7V07_RS04815	A4160_RS09265	B7P19_RS18165	A7W44_RS03930	AB190_RS21070	AWI12_RS13700	A4151_RS13315	YA44_RS06610	ABF55_RS06175	ABF83_RS02615	AVL36_RS22340	AVL35_RS07090	NI40_RS17990	AWS24_RS24620	MC67_RS17990	ADA85_RS10250	EnteroDNA1_RS09910	A7W02_RS12385	L402_RS21975	AVL34_RS19885	AXY04_RS17185	P346_RS09705	A7W18_RS10035	A7V20_RS04675	AC936_RS12850	AC931_RS10550
257	CAO44_RS02810	ACJ69_RS21535	A3N68_RS09030	DI57_RS01105	EX28_RS01370	A4092_RS07910	A9X61_RS14275	AWI17_RS10610	UO97_RS06000	SR74_RS10670	ABF78_RS18285	ABW49_RS10375	CAF89_RS16330	AC961_RS00810	AC958_RS02640	ADJ35_RS08915	A7W48_RS04550	UP00_RS09890	A7V66_RS07545	A7V26_RS04975	AC941_RS21960	ADM94_RS06330	ADJ24_RS09410	A7V07_RS04820	A4160_RS09260	B7P19_RS18170	A7W44_RS03925	AB190_RS21065	AWI12_RS13695	A4151_RS13320	YA44_RS06615	ABF55_RS06180	ABF83_RS02620	AVL36_RS22335	AVL35_RS07085	NI40_RS17995	AWS24_RS24625	MC67_RS17985	ADA85_RS10245	EnteroDNA1_RS09915	A7W02_RS12390	L402_RS21970	AVL34_RS19890	AXY04_RS17180	P346_RS09710	A7W18_RS10030		AC936_RS12845	AC931_RS10545
258	CAO44_RS02805	ACJ69_RS21530	A3N68_RS09025	DI57_RS01100	EX28_RS01375	A4092_RS07915	A9X61_RS14270	AWI17_RS10615	UO97_RS06005	SR74_RS10675	ABF78_RS18280	ABW49_RS10370	CAF89_RS16325	AC961_RS00815	AC958_RS02635	ADJ35_RS08920	A7W48_RS04545	UP00_RS09885	A7V66_RS07540	A7V26_RS04980	AC941_RS21955	ADM94_RS06335	ADJ24_RS09405	A7V07_RS04825	A4160_RS09255	B7P19_RS18175	A7W44_RS03920	AB190_RS21060	AWI12_RS13690	A4151_RS13325	YA44_RS06620	ABF55_RS06185	ABF83_RS02625	AVL36_RS22330	AVL35_RS07080	NI40_RS18000	AWS24_RS24630	MC67_RS17980	ADA85_RS10240	EnteroDNA1_RS09920	A7W02_RS12395	L402_RS21965	AVL34_RS19895	AXY04_RS17175	P346_RS09715	A7W18_RS10025		AC936_RS12840	AC931_RS10540
259	CAO44_RS02800	ACJ69_RS21525	A3N68_RS09020	DI57_RS01095	EX28_RS01380	A4092_RS07920	A9X61_RS14265	AWI17_RS10620	UO97_RS06010	SR74_RS10680	ABF78_RS18275	ABW49_RS10365	CAF89_RS16320	AC961_RS00820	AC958_RS02630	ADJ35_RS08925	A7W48_RS04540	UP00_RS09880	A7V66_RS07535	A7V26_RS04985	AC941_RS21950	ADM94_RS06340	ADJ24_RS09400	A7V07_RS04830	A4160_RS09250	B7P19_RS18180	A7W44_RS03915	AB190_RS21055	AWI12_RS13685	A4151_RS13330	YA44_RS06625	ABF55_RS06190	ABF83_RS02630	AVL36_RS22325	AVL35_RS07075	NI40_RS18005	AWS24_RS24635	MC67_RS17975	ADA85_RS10235	EnteroDNA1_RS09925	A7W02_RS12400	L402_RS21960	AVL34_RS19900	AXY04_RS17170	P346_RS09720	A7W18_RS10020		AC936_RS12835	AC931_RS10535
260	CAO44_RS02795	ACJ69_RS21520	A3N68_RS09015	DI57_RS01090	EX28_RS01385	A4092_RS07925	A9X61_RS14260	AWI17_RS10625	UO97_RS06015	SR74_RS10685	ABF78_RS18270	ABW49_RS10360	CAF89_RS16315	AC961_RS00825	AC958_RS02625	ADJ35_RS08930	A7W48_RS04535	UP00_RS09875	A7V66_RS07530	A7V26_RS04990	AC941_RS21945	ADM94_RS06345	ADJ24_RS09395	A7V07_RS04835	A4160_RS09245	B7P19_RS18185	A7W44_RS03910	AB190_RS21050	AWI12_RS13680	A4151_RS13335	YA44_RS06630	ABF55_RS06195	ABF83_RS02635	AVL36_RS22320	AVL35_RS07070	NI40_RS18010	AWS24_RS24640	MC67_RS17970	ADA85_RS10230	EnteroDNA1_RS09930	A7W02_RS12405	L402_RS21955	AVL34_RS19905	AXY04_RS17165	P346_RS09725	A7W18_RS10015		AC936_RS12830	AC931_RS10530
261	CAO44_RS02790	ACJ69_RS21515	A3N68_RS09010	DI57_RS01085	EX28_RS01390	A4092_RS07930	A9X61_RS14255	AWI17_RS10630	UO97_RS06020	SR74_RS10690	ABF78_RS18265	ABW49_RS10355	CAF89_RS16310	AC961_RS00830	AC958_RS02620	ADJ35_RS08935	A7W48_RS04530	UP00_RS09870	A7V66_RS07525	A7V26_RS04995	AC941_RS21940	ADM94_RS06350	ADJ24_RS09390	A7V07_RS04840	A4160_RS09240	B7P19_RS18190	A7W44_RS03905	AB190_RS21045	AWI12_RS13675	A4151_RS13340	YA44_RS06635	ABF55_RS06200	ABF83_RS02640	AVL36_RS22315	AVL35_RS07065	NI40_RS18015	AWS24_RS24645	MC67_RS17965	ADA85_RS10225	EnteroDNA1_RS09935	A7W02_RS12410	L402_RS21950	AVL34_RS19910	AXY04_RS17160	P346_RS09730	A7W18_RS10010		AC936_RS12825	AC931_RS10525
262	CAO44_RS02785	ACJ69_RS21510	A3N68_RS09005	DI57_RS01080	EX28_RS01395	A4092_RS07935	A9X61_RS14250	AWI17_RS10635	UO97_RS06025	SR74_RS10695	ABF78_RS18260	ABW49_RS10350	CAF89_RS16305	AC961_RS00835	AC958_RS02615	ADJ35_RS08940	A7W48_RS04525	UP00_RS09865	A7V66_RS07520	A7V26_RS05000	AC941_RS21935	ADM94_RS06355	ADJ24_RS09385	A7V07_RS04845	A4160_RS09235	B7P19_RS18195	A7W44_RS03900	AB190_RS21040	AWI12_RS13670	A4151_RS13345	YA44_RS06640	ABF55_RS06205	ABF83_RS02645	AVL36_RS22310	AVL35_RS07060	NI40_RS18020	AWS24_RS24650	MC67_RS17960	ADA85_RS10220	EnteroDNA1_RS09940	A7W02_RS12415	L402_RS21945	AVL34_RS19915	AXY04_RS17155	P346_RS09735	A7W18_RS10005		AC936_RS12820	AC931_RS10520
263	CAO44_RS02780	ACJ69_RS21505	A3N68_RS09000	DI57_RS01075	EX28_RS01400	A4092_RS07940	A9X61_RS14245	AWI17_RS10640	UO97_RS06030	SR74_RS10700	ABF78_RS18255	ABW49_RS10345	CAF89_RS16300	AC961_RS00840	AC958_RS02610	ADJ35_RS08945	A7W48_RS04520	UP00_RS09860	A7V66_RS07515	A7V26_RS05005	AC941_RS21930	ADM94_RS06360	ADJ24_RS09380	A7V07_RS04850	A4160_RS09230	B7P19_RS18200	A7W44_RS03895	AB190_RS21035	AWI12_RS13665	A4151_RS13350	YA44_RS06645	ABF55_RS06210	ABF83_RS02650	AVL36_RS22305	AVL35_RS07055	NI40_RS18025	AWS24_RS24655	MC67_RS17955	ADA85_RS10215	EnteroDNA1_RS09945	A7W02_RS12420	L402_RS21940	AVL34_RS19920	AXY04_RS17150	P346_RS09740	A7W18_RS10000		AC936_RS12815	AC931_RS10515
264	CAO44_RS02775	ACJ69_RS21500	A3N68_RS08995	DI57_RS01070	EX28_RS01405	A4092_RS07945	A9X61_RS14240	AWI17_RS10645	UO97_RS06035	SR74_RS10705	ABF78_RS18250	ABW49_RS10340	CAF89_RS16295	AC961_RS00845	AC958_RS02605	ADJ35_RS08950	A7W48_RS04515	UP00_RS09855	A7V66_RS07510	A7V26_RS05010	AC941_RS21925	ADM94_RS06365	ADJ24_RS09375	A7V07_RS04855	A4160_RS09225	B7P19_RS18205	A7W44_RS03890	AB190_RS21030	AWI12_RS13660	A4151_RS13355	YA44_RS06650	ABF55_RS06215	ABF83_RS02655	AVL36_RS22300	AVL35_RS07050	NI40_RS18030	AWS24_RS24660	MC67_RS17950	ADA85_RS10210	EnteroDNA1_RS09950	A7W02_RS12425	L402_RS21935	AVL34_RS19925	AXY04_RS17145	P346_RS09745	A7W18_RS09995		AC936_RS12810	AC931_RS10510
265	CAO44_RS02770	ACJ69_RS21495	A3N68_RS08990	DI57_RS01065	EX28_RS01410	A4092_RS07950	A9X61_RS14235	AWI17_RS10650	UO97_RS06040	SR74_RS10710	ABF78_RS18245	ABW49_RS10335	CAF89_RS16290	AC961_RS00850	AC958_RS02600	ADJ35_RS08955	A7W48_RS04510	UP00_RS09850	A7V66_RS07505	A7V26_RS05015	AC941_RS21920	ADM94_RS06370	ADJ24_RS09370	A7V07_RS04860	A4160_RS09220	B7P19_RS18210	A7W44_RS03885	AB190_RS21025	AWI12_RS13655	A4151_RS13360	YA44_RS06655	ABF55_RS06220	ABF83_RS02660	AVL36_RS22295	AVL35_RS07045	NI40_RS18035	AWS24_RS05500	MC67_RS17945	ADA85_RS10205	EnteroDNA1_RS09955	A7W02_RS12430	L402_RS21930	AVL34_RS19930	AXY04_RS17140	P346_RS09750	A7W18_RS09990		AC936_RS12805	AC931_RS10505
266	CAO44_RS02765	ACJ69_RS21490	A3N68_RS08985	DI57_RS01060	EX28_RS01415	A4092_RS07955	A9X61_RS14230	AWI17_RS10655	UO97_RS06045	SR74_RS10715	ABF78_RS18240	ABW49_RS10330	CAF89_RS16285	AC961_RS00855	AC958_RS02595	ADJ35_RS08960	A7W48_RS04505	UP00_RS09845	A7V66_RS07500	A7V26_RS05020	AC941_RS21915	ADM94_RS06375	ADJ24_RS09365	A7V07_RS04865	A4160_RS09215	B7P19_RS18215	A7W44_RS03880	AB190_RS21020	AWI12_RS13650	A4151_RS13365	YA44_RS06660	ABF55_RS06225	ABF83_RS02665	AVL36_RS22290	AVL35_RS07040	NI40_RS18040	AWS24_RS05495	MC67_RS17940	ADA85_RS10200	EnteroDNA1_RS09960	A7W02_RS12435	L402_RS21925	AVL34_RS19935	AXY04_RS17135	P346_RS09755	A7W18_RS09985		AC936_RS12800	AC931_RS10500
267	CAO44_RS02760	ACJ69_RS21485	A3N68_RS08980	DI57_RS01055	EX28_RS01420	A4092_RS07960	A9X61_RS14225	AWI17_RS10660	UO97_RS06050	SR74_RS10720	ABF78_RS18235	ABW49_RS10325	CAF89_RS16280	AC961_RS00860	AC958_RS02590	ADJ35_RS08965	A7W48_RS04500	UP00_RS09840	A7V66_RS07495	A7V26_RS05025	AC941_RS21910	ADM94_RS06380	ADJ24_RS09360	A7V07_RS04870	A4160_RS09210	B7P19_RS18220	A7W44_RS03875	AB190_RS21015	AWI12_RS13645	A4151_RS13370	YA44_RS06665	ABF55_RS06230	ABF83_RS02670	AVL36_RS22285	AVL35_RS07035	NI40_RS18045	AWS24_RS05490	MC67_RS17935	ADA85_RS10195	EnteroDNA1_RS09965	A7W02_RS12440	L402_RS21920	AVL34_RS19940	AXY04_RS17130	P346_RS09760	A7W18_RS09980	A7V20_RS15045	AC936_RS12795	AC931_RS10495
268	CAO44_RS02755	ACJ69_RS21480	A3N68_RS08975	DI57_RS01050	EX28_RS01425	A4092_RS07965	A9X61_RS14220	AWI17_RS10665	UO97_RS06055	SR74_RS10725	ABF78_RS18230	ABW49_RS10320	CAF89_RS16275	AC961_RS00865	AC958_RS02585	ADJ35_RS08970	A7W48_RS04495	UP00_RS09835	A7V66_RS07490	A7V26_RS05030	AC941_RS21905	ADM94_RS06385	ADJ24_RS09355	A7V07_RS04875	A4160_RS09205	B7P19_RS18225	A7W44_RS03870	AB190_RS21010	AWI12_RS13640	A4151_RS13375	YA44_RS06670	ABF55_RS06235	ABF83_RS02675	AVL36_RS22280	AVL35_RS07030	NI40_RS18050	AWS24_RS05485	MC67_RS17930	ADA85_RS10190	EnteroDNA1_RS09970	A7W02_RS12445	L402_RS21915	AVL34_RS19945	AXY04_RS17125	P346_RS09765	A7W18_RS09975	A7V20_RS15050	AC936_RS12790	AC931_RS10490
269	CAO44_RS02750	ACJ69_RS21475	A3N68_RS08970	DI57_RS01045	EX28_RS01430	A4092_RS07970	A9X61_RS14215	AWI17_RS10670	UO97_RS06060	SR74_RS10730	ABF78_RS18225	ABW49_RS10315	CAF89_RS16270	AC961_RS00870	AC958_RS02580	ADJ35_RS08975	A7W48_RS04490	UP00_RS09830	A7V66_RS07485	A7V26_RS05035	AC941_RS21900	ADM94_RS06390	ADJ24_RS09350	A7V07_RS04880	A4160_RS09200	B7P19_RS18230	A7W44_RS03865	AB190_RS21005	AWI12_RS13635	A4151_RS13380	YA44_RS06675	ABF55_RS06240	ABF83_RS02680	AVL36_RS22275	AVL35_RS07025	NI40_RS18055	AWS24_RS05480	MC67_RS17925	ADA85_RS10185	EnteroDNA1_RS09975	A7W02_RS12450	L402_RS21910	AVL34_RS19950	AXY04_RS17120	P346_RS09770	A7W18_RS09970	A7V20_RS15055	AC936_RS12785	AC931_RS10485
270	CAO44_RS02745	ACJ69_RS21470	A3N68_RS08965	DI57_RS01040	EX28_RS01435	A4092_RS07975	A9X61_RS14210	AWI17_RS10675	UO97_RS06065	SR74_RS10735	ABF78_RS18220	ABW49_RS10310	CAF89_RS16265	AC961_RS00875	AC958_RS02575	ADJ35_RS08980	A7W48_RS04485	UP00_RS09825	A7V66_RS07480	A7V26_RS05040	AC941_RS21895	ADM94_RS06395	ADJ24_RS09345	A7V07_RS04885	A4160_RS09195	B7P19_RS18235	A7W44_RS03860	AB190_RS21000	AWI12_RS13630	A4151_RS13385	YA44_RS06680	ABF55_RS06245	ABF83_RS02685	AVL36_RS22270	AVL35_RS07020	NI40_RS18060	AWS24_RS05475	MC67_RS17920	ADA85_RS10180	EnteroDNA1_RS09980	A7W02_RS12455	L402_RS21905	AVL34_RS19955	AXY04_RS17115	P346_RS09775	A7W18_RS09965	A7V20_RS15060	AC936_RS12780	AC931_RS10480
271	CAO44_RS02740	ACJ69_RS25060	A3N68_RS08960	DI57_RS01035	EX28_RS01440	A4092_RS07980	A9X61_RS14205	AWI17_RS10680	UO97_RS06070	SR74_RS10740	ABF78_RS18215	ABW49_RS10305	CAF89_RS16260	AC961_RS00880	AC958_RS02570	ADJ35_RS08985	A7W48_RS04480	UP00_RS09820	A7V66_RS07475	A7V26_RS05045	AC941_RS21890	ADM94_RS06400	ADJ24_RS09340	A7V07_RS04890	A4160_RS09190	B7P19_RS18240	A7W44_RS03855	AB190_RS20995	AWI12_RS13625	A4151_RS13390	YA44_RS06685	ABF55_RS06250	ABF83_RS02690	AVL36_RS22265	AVL35_RS07015	NI40_RS18065	AWS24_RS05470	MC67_RS17915	ADA85_RS10175	EnteroDNA1_RS09985	A7W02_RS12460	L402_RS21900	AVL34_RS19960	AXY04_RS17110	P346_RS09780	A7W18_RS09960	A7V20_RS15065	AC936_RS12775	AC931_RS10475
272	CAO44_RS03730		A3N68_RS06130	DI57_RS02020	EX28_RS00475	A4092_RS07010	A9X61_RS15175	AWI17_RS11135	UO97_RS09995	SR74_RS21170	ABF78_RS19180	ABW49_RS20410	CAF89_RS17245	AC961_RS13130	AC958_RS00885	ADJ35_RS19890		UP00_RS18480	A7V66_RS08450	A7V26_RS04075				A7V07_RS03925	A4160_RS10160	B7P19_RS17245	A7W44_RS04835		AWI12_RS01405	A4151_RS12425	YA44_RS02545	ABF55_RS00795	ABF83_RS15005	AVL36_RS07505	AVL35_RS07970	NI40_RS17090	AWS24_RS08065	MC67_RS18880	ADA85_RS05890	EnteroDNA1_RS09005	A7W02_RS18015	L402_RS22850	AVL34_RS14800	AXY04_RS18080	P346_RS08820	A7W18_RS10925	A7V20_RS05570	AC936_RS00185	AC931_RS09900
273	CAO44_RS03735		A3N68_RS06135	DI57_RS02025	EX28_RS00470	A4092_RS07005	A9X61_RS15180	AWI17_RS11130	UO97_RS09990	SR74_RS21165	ABF78_RS19185	ABW49_RS20405	CAF89_RS17250	AC961_RS13125	AC958_RS00890	ADJ35_RS19885		UP00_RS18485	A7V66_RS08455	A7V26_RS04070				A7V07_RS03920	A4160_RS10165	B7P19_RS17240	A7W44_RS04840		AWI12_RS01410	A4151_RS12420	YA44_RS02540	ABF55_RS00790	ABF83_RS15000	AVL36_RS07510	AVL35_RS07975	NI40_RS17085	AWS24_RS08070	MC67_RS18885	ADA85_RS05895	EnteroDNA1_RS09000	A7W02_RS18010	L402_RS22855	AVL34_RS14805	AXY04_RS18085	P346_RS08815	A7W18_RS10930	A7V20_RS05575	AC936_RS00190	AC931_RS09895
274	CAO44_RS03740		A3N68_RS06140	DI57_RS02030	EX28_RS00465	A4092_RS07000	A9X61_RS15185	AWI17_RS11125	UO97_RS09985	SR74_RS21160	ABF78_RS19190	ABW49_RS20400	CAF89_RS17255	AC961_RS13120	AC958_RS00895	ADJ35_RS19880		UP00_RS18490	A7V66_RS08460	A7V26_RS04065				A7V07_RS03915	A4160_RS10170	B7P19_RS17235	A7W44_RS04845		AWI12_RS01415	A4151_RS12415	YA44_RS02535	ABF55_RS00785	ABF83_RS14995	AVL36_RS07515	AVL35_RS07980	NI40_RS17080	AWS24_RS08075	MC67_RS18890	ADA85_RS05900	EnteroDNA1_RS08995	A7W02_RS18005	L402_RS22860	AVL34_RS14810	AXY04_RS18090	P346_RS08810	A7W18_RS10935	A7V20_RS05580	AC936_RS00195	AC931_RS09890
275												ABW49_RS20395
276	CAO44_RS03750		A3N68_RS06150	DI57_RS02040	EX28_RS00455	A4092_RS06990	A9X61_RS15195		UO97_RS20965	SR74_RS21150		ABW49_RS19060	CAF89_RS17265	AC961_RS13110	AC958_RS00905	ADJ35_RS01040		UP00_RS18500								B7P19_RS17225			AWI12_RS01265		YA44_RS02525	ABF55_RS00775	ABF83_RS14985	AVL36_RS07525	AVL35_RS07990	NI40_RS17070	AWS24_RS08085	MC67_RS18900	ADA85_RS05910	EnteroDNA1_RS08985	A7W02_RS17995	L402_RS22880	AVL34_RS14820	AXY04_RS18100	P346_RS08800		A7V20_RS05590	AC936_RS00205	AC931_RS09880
277	CAO44_RS03755		A3N68_RS06155	DI57_RS02045	EX28_RS00450	A4092_RS06985	A9X61_RS15200		UO97_RS20960	SR74_RS21145		ABW49_RS19065	CAF89_RS17270	AC961_RS13105	AC958_RS00910	ADJ35_RS01035		UP00_RS18505								B7P19_RS17220			AWI12_RS01270		YA44_RS02520	ABF55_RS00770	ABF83_RS14980	AVL36_RS07530	AVL35_RS07995	NI40_RS17065	AWS24_RS08090	MC67_RS18905	ADA85_RS05915	EnteroDNA1_RS08980	A7W02_RS17990	L402_RS22885	AVL34_RS14825	AXY04_RS18105	P346_RS08795		A7V20_RS05595	AC936_RS00210	AC931_RS09875
278	CAO44_RS03760		A3N68_RS06160	DI57_RS02050	EX28_RS00445	A4092_RS06980	A9X61_RS15205		UO97_RS20955	SR74_RS21140		ABW49_RS19070	CAF89_RS17275	AC961_RS13100	AC958_RS00915	ADJ35_RS01030		UP00_RS18510								B7P19_RS17215			AWI12_RS01275		YA44_RS02515	ABF55_RS00765	ABF83_RS14975	AVL36_RS07535	AVL35_RS08000	NI40_RS17060	AWS24_RS08095	MC67_RS18910	ADA85_RS05920	EnteroDNA1_RS08975	A7W02_RS17985	L402_RS22890	AVL34_RS14830	AXY04_RS18110	P346_RS08790		A7V20_RS05600	AC936_RS00215	AC931_RS09870
279	CAO44_RS03765		A3N68_RS06165	DI57_RS02055	EX28_RS00440	A4092_RS06975	A9X61_RS15210		UO97_RS20950	SR74_RS21135		ABW49_RS19075	CAF89_RS17280	AC961_RS13095	AC958_RS00920	ADJ35_RS01025		UP00_RS18515								B7P19_RS17210			AWI12_RS01280		YA44_RS02510	ABF55_RS00760	ABF83_RS14970	AVL36_RS07540	AVL35_RS08005	NI40_RS17055	AWS24_RS08100	MC67_RS18915	ADA85_RS05925	EnteroDNA1_RS08970	A7W02_RS17980	L402_RS22895	AVL34_RS14835	AXY04_RS18115	P346_RS08785		A7V20_RS05605	AC936_RS00220	AC931_RS09865
280	CAO44_RS03775		A3N68_RS21275	DI57_RS02065	EX28_RS00430	A4092_RS06970	A9X61_RS15215		UO97_RS20945	SR74_RS21130		ABW49_RS19080	CAF89_RS17285	AC961_RS13085	AC958_RS00930	ADJ35_RS01015		UP00_RS18520								B7P19_RS17205			AWI12_RS01290		YA44_RS02505	ABF55_RS00755	ABF83_RS14960	AVL36_RS07545	AVL35_RS08010	NI40_RS17050	AWS24_RS08110	MC67_RS18925	ADA85_RS05930	EnteroDNA1_RS08965	A7W02_RS17970	L402_RS22905	AVL34_RS14840	AXY04_RS18120	P346_RS08775		A7V20_RS05615	AC936_RS00225	AC931_RS09860
281
282
283
284
285						A4092_RS06965				SR74_RS21125		ABW49_RS19085																											ADA85_RS05935
286						A4092_RS06955				SR74_RS21105		ABW49_RS19095
287						A4092_RS06950				SR74_RS21100		ABW49_RS19100
288
289
290
291
292
293
294
295
296																																		AVL36_RS22910	AVL35_RS22625						A7W02_RS22855		AVL34_RS20450
297																																		AVL36_RS22905	AVL35_RS22620						A7W02_RS22850		AVL34_RS20445
298
299
300
301
302
303					EX28_RS13445			AWI17_RS03945						AC961_RS24160	AC958_RS24225	ADJ35_RS24275	A7W48_RS24045		A7V66_RS26085	A7V26_RS26030	AC941_RS24760	ADM94_RS24915	ADJ24_RS24760	A7V07_RS26170	A4160_RS25760				AWI12_RS24930				ABF83_RS05900				AWS24_RS08325	MC67_RS19140				L402_RS0124305					A7V20_RS26100
304								AWI17_RS04040
305								AWI17_RS04045
306								AWI17_RS04050																														MC67_RS24845
307
308
309
310
311
312
313
314
315
316
317																										B7P19_RS15705																						AC936_RS01605	AC931_RS12170
318																										B7P19_RS15710																						AC936_RS01600	AC931_RS12175
319
320
321
322	CAO44_RS15170	ACJ69_RS12140	A3N68_RS13115	DI57_RS03330	EX28_RS10195	A4092_RS04935	A9X61_RS01670	AWI17_RS02475	UO97_RS15080	SR74_RS02655	ABF78_RS13430	ABW49_RS17830		AC961_RS02345	AC958_RS11670	ADJ35_RS07615	A7W48_RS08830		A7V66_RS08860	A7V26_RS07580	AC941_RS09365	ADM94_RS13830	ADJ24_RS19100	A7V07_RS07425	A4160_RS12585	B7P19_RS16070	A7W44_RS08870	AB190_RS23190	AWI12_RS15375	A4151_RS04845	YA44_RS10565	ABF55_RS10565	ABF83_RS21270			NI40_RS15920	AWS24_RS15035	MC67_RS20215	ADA85_RS13230	EnteroDNA1_RS07700	A7W02_RS07880	L402_RS24030		AXY04_RS09165	P346_RS12605	A7W18_RS07060	A7V20_RS10185	AC936_RS01410	AC931_RS12365
323	CAO44_RS15175	ACJ69_RS12135	A3N68_RS13120	DI57_RS03335	EX28_RS10200	A4092_RS04940	A9X61_RS01675	AWI17_RS02470	UO97_RS15085	SR74_RS02650	ABF78_RS13425	ABW49_RS17835		AC961_RS02340	AC958_RS11675	ADJ35_RS07620	A7W48_RS08835		A7V66_RS08855	A7V26_RS07575	AC941_RS09370	ADM94_RS13825	ADJ24_RS19095	A7V07_RS07420	A4160_RS12590	B7P19_RS16065	A7W44_RS08875	AB190_RS23195		A4151_RS04850	YA44_RS10560	ABF55_RS10560					AWS24_RS15030			EnteroDNA1_RS07695	A7W02_RS07875	L402_RS24035		AXY04_RS09160	P346_RS12610	A7W18_RS07065	A7V20_RS10180
324		ACJ69_RS12130		DI57_RS03340	EX28_RS10205	A4092_RS04945		AWI17_RS02465		SR74_RS02645	ABF78_RS13420	ABW49_RS17840							A7V66_RS08850	A7V26_RS07570				A7V07_RS07415	A4160_RS12595		A7W44_RS08880			A4151_RS04855	YA44_RS10555	ABF55_RS10555												AXY04_RS09155	P346_RS12615	A7W18_RS07070
325		ACJ69_RS12125		DI57_RS03345	EX28_RS10210	A4092_RS04950		AWI17_RS02460		SR74_RS02640	ABF78_RS13415	ABW49_RS17845							A7V66_RS08845	A7V26_RS07565				A7V07_RS07410	A4160_RS12600		A7W44_RS08885			A4151_RS04860	YA44_RS10550	ABF55_RS10550												AXY04_RS09150	P346_RS12620	A7W18_RS07075
326		ACJ69_RS12120		DI57_RS03350	EX28_RS10215			AWI17_RS02455			ABF78_RS13410								A7V66_RS08840	A7V26_RS07560				A7V07_RS07405	A4160_RS12605		A7W44_RS08890			A4151_RS04865	YA44_RS10545	ABF55_RS10545												AXY04_RS09145	P346_RS12625	A7W18_RS07080
327	CAO44_RS15195	ACJ69_RS12115	A3N68_RS13140	DI57_RS03355	EX28_RS10220		A9X61_RS01695	AWI17_RS02450	UO97_RS15105		ABF78_RS13405			AC961_RS02320	AC958_RS11695	ADJ35_RS07640			A7V66_RS08835	A7V26_RS07555	AC941_RS09390	ADM94_RS13805	ADJ24_RS19075	A7V07_RS07400	A4160_RS12610	B7P19_RS16045	A7W44_RS08895			A4151_RS04870	YA44_RS10540	ABF55_RS10540					AWS24_RS15010				A7W02_RS07855	L402_RS24055		AXY04_RS09140	P346_RS12630	A7W18_RS07085	A7V20_RS10160
328	CAO44_RS15200	ACJ69_RS12110	A3N68_RS13145	DI57_RS03360	EX28_RS10225		A9X61_RS01700	AWI17_RS02445	UO97_RS15110		ABF78_RS13400			AC961_RS02315	AC958_RS11700	ADJ35_RS07645			A7V66_RS08830	A7V26_RS07550	AC941_RS09395	ADM94_RS13800	ADJ24_RS19070	A7V07_RS07395	A4160_RS12615	B7P19_RS16040	A7W44_RS08900		AWI12_RS24365	A4151_RS04875	YA44_RS10535	ABF55_RS10535	ABF83_RS24020				AWS24_RS15005	MC67_RS24880			A7W02_RS07850	L402_RS24060		AXY04_RS09135	P346_RS12635	A7W18_RS07090	A7V20_RS10155
329
330
331
332
333
334
335				DI57_RS03400	EX28_RS10260			AWI17_RS02405			ABF78_RS13360								A7V66_RS08790	A7V26_RS07510				A7V07_RS07355	A4160_RS12655		A7W44_RS08940			A4151_RS04915	YA44_RS10485	ABF55_RS10490							ADA85_RS07800					AXY04_RS09090	P346_RS12675	A7W18_RS07130
336	CAO44_RS15245		A3N68_RS17575	DI57_RS03405	EX28_RS10265		A9X61_RS01750	AWI17_RS02400	UO97_RS15160		ABF78_RS13355			AC961_RS07375	AC958_RS05265	ADJ35_RS16870	A7W48_RS20135		A7V66_RS08785	A7V26_RS07505	AC941_RS14955	ADM94_RS23700	ADJ24_RS13505	A7V07_RS07350	A4160_RS12660	B7P19_RS15985	A7W44_RS08945			A4151_RS04920	YA44_RS10480	ABF55_RS10485					AWS24_RS14955				A7W02_RS07815	L402_RS24110		AXY04_RS09085	P346_RS12680	A7W18_RS07135
337	CAO44_RS15250		A3N68_RS17570	DI57_RS03415	EX28_RS10270	A4092_RS04960	A9X61_RS01755	AWI17_RS02390	UO97_RS15165	SR74_RS02625	ABF78_RS13345	ABW49_RS17855		AC961_RS07380	AC958_RS05260	ADJ35_RS16865	A7W48_RS20130		A7V66_RS08775	A7V26_RS07495	AC941_RS14960	ADM94_RS23705	ADJ24_RS13500	A7V07_RS07340	A4160_RS12670	B7P19_RS15980	A7W44_RS08955			A4151_RS04930	YA44_RS10475	ABF55_RS10480					AWS24_RS14950			EnteroDNA1_RS07690	A7W02_RS07810	L402_RS24115		AXY04_RS09075	P346_RS12685	A7W18_RS07145		AC936_RS01415	AC931_RS12360
338	CAO44_RS15255		A3N68_RS17565	DI57_RS03420	EX28_RS10275	A4092_RS04965	A9X61_RS01760	AWI17_RS02385	UO97_RS15170	SR74_RS02620	ABF78_RS13340	ABW49_RS17860		AC961_RS07385	AC958_RS05255	ADJ35_RS16860	A7W48_RS20125		A7V66_RS08770	A7V26_RS07490	AC941_RS14965	ADM94_RS23710	ADJ24_RS13495	A7V07_RS07335	A4160_RS12675	B7P19_RS15975	A7W44_RS08960			A4151_RS04935	YA44_RS10470	ABF55_RS10475					AWS24_RS14945			EnteroDNA1_RS07685	A7W02_RS07805	L402_RS24120		AXY04_RS09070	P346_RS12690	A7W18_RS07150
339	CAO44_RS15260		A3N68_RS17560	DI57_RS03425	EX28_RS10280	A4092_RS04970	A9X61_RS01765	AWI17_RS02380	UO97_RS15175	SR74_RS02615	ABF78_RS13335	ABW49_RS23275		AC961_RS07390	AC958_RS05250	ADJ35_RS16855	A7W48_RS20120		A7V66_RS08765	A7V26_RS07485	AC941_RS14970	ADM94_RS23715	ADJ24_RS13490	A7V07_RS07330	A4160_RS12680	B7P19_RS15970	A7W44_RS08965			A4151_RS04940	YA44_RS10465	ABF55_RS10470					AWS24_RS14940			EnteroDNA1_RS07680	A7W02_RS07800	L402_RS24125		AXY04_RS09065	P346_RS12695	A7W18_RS07155
340	CAO44_RS15265		A3N68_RS17555	DI57_RS03430	EX28_RS10285	A4092_RS04975	A9X61_RS01770	AWI17_RS02375	UO97_RS15180	SR74_RS02610	ABF78_RS13330	ABW49_RS23280		AC961_RS07395	AC958_RS05245	ADJ35_RS16850	A7W48_RS20115		A7V66_RS08760	A7V26_RS07480	AC941_RS14975	ADM94_RS23720	ADJ24_RS13485	A7V07_RS07325	A4160_RS12685	B7P19_RS15965	A7W44_RS08970		AWI12_RS15390	A4151_RS04945	YA44_RS10460	ABF55_RS10465	ABF83_RS21285				AWS24_RS14935	MC67_RS20230		EnteroDNA1_RS07675	A7W02_RS07795	L402_RS24130		AXY04_RS09060	P346_RS12700	A7W18_RS07160
341	CAO44_RS15270		A3N68_RS17550	DI57_RS03435	EX28_RS10290	A4092_RS04980	A9X61_RS01775	AWI17_RS02370	UO97_RS15185	SR74_RS02605	ABF78_RS13325	ABW49_RS23285		AC961_RS07400	AC958_RS05240	ADJ35_RS16845	A7W48_RS20110		A7V66_RS08755	A7V26_RS07475	AC941_RS14980	ADM94_RS23725	ADJ24_RS13480	A7V07_RS07320	A4160_RS12690	B7P19_RS15960	A7W44_RS08975		AWI12_RS15395	A4151_RS04950	YA44_RS10455	ABF55_RS10460	ABF83_RS21290				AWS24_RS14930	MC67_RS20235		EnteroDNA1_RS07670	A7W02_RS07790	L402_RS24135		AXY04_RS09055	P346_RS12705	A7W18_RS07165
342	CAO44_RS15275		A3N68_RS17545	DI57_RS03440	EX28_RS10295	A4092_RS04985	A9X61_RS01780	AWI17_RS02365	UO97_RS15190	SR74_RS02600	ABF78_RS13320	ABW49_RS23290	CAF89_RS13365	AC961_RS07405	AC958_RS05235	ADJ35_RS16840	A7W48_RS20105	UP00_RS10830	A7V66_RS08750	A7V26_RS07470	AC941_RS14985	ADM94_RS23730	ADJ24_RS13475	A7V07_RS07315	A4160_RS12695	B7P19_RS15955	A7W44_RS08980		AWI12_RS15400	A4151_RS04955	YA44_RS10450	ABF55_RS10455	ABF83_RS21295	AVL36_RS05520	AVL35_RS13450		AWS24_RS14925	MC67_RS20240	ADA85_RS07795	EnteroDNA1_RS07665	A7W02_RS07785	L402_RS24140	AVL34_RS21325	AXY04_RS09050	P346_RS12710	A7W18_RS07170		AC936_RS01420	AC931_RS12355
343
344
345							A9X61_RS09805		UO97_RS19630
346
347
348
349																																		AVL36_RS23880	AVL35_RS23885								AVL34_RS24760
350
351
352
353
354
355
356
357
358																		UP00_RS20690
359
360
361
362																													AWI12_RS18025				ABF83_RS15435				AWS24_RS08670	MC67_RS09890			A7W02_RS08925
363					EX28_RS04320								CAF89_RS19930					UP00_RS04740											AWI12_RS18020				ABF83_RS15440			NI40_RS02805	AWS24_RS08675	MC67_RS09885			A7W02_RS08930
364																																					AWS24_RS26150				A7W02_RS25940
365
366
367		ACJ69_RS22525					A9X61_RS15250		UO97_RS20915
368		ACJ69_RS22530					A9X61_RS15255		UO97_RS20910
369		ACJ69_RS22535					A9X61_RS15260		UO97_RS20905
370													CAF89_RS17365																											EnteroDNA1_RS08895
371													CAF89_RS17360																											EnteroDNA1_RS08900
372													CAF89_RS17355
373
374
375
376
377
378
379
380
381
382
383
384
385
386
387
388
389
390
391
392
393
394
395
396
397
398
399
400
401
402
403
404
405
406
407
408
409
410
411
412
413
414
415
416
417
418
419																										B7P19_RS18375
420
421
422
423
424
425																																													P346_RS13470
426																																													P346_RS13465
427																																													P346_RS13460
428																																													P346_RS13455
429
430																																													P346_RS0121605
431																																													P346_RS13445
432
433																																													P346_RS13435
434																																													P346_RS13430
435
436
437																																					AWS24_RS03170		ADA85_RS05615							A7W18_RS22415
438																																					AWS24_RS03180		ADA85_RS05625							A7W18_RS22405
439																																					AWS24_RS03185		ADA85_RS05630							A7W18_RS22400
440																																					AWS24_RS03190		ADA85_RS05635							A7W18_RS22395
441																																					AWS24_RS03195		ADA85_RS05640							A7W18_RS22390
442																																							ADA85_RS05645							A7W18_RS22385
443																																							ADA85_RS05650							A7W18_RS22380
444
445
446
447
448
449
450
451
452
453
454
455
456
457
458
459
460
461
462
463
464
465
466
467
468
469
470
471									UO97_RS06135																																						A7V20_RS26090
472									UO97_RS06130																																						A7V20_RS15150
473									UO97_RS22135																																						A7V20_RS15145
474
475
476
477
478
479
480
481
482
483
484
485
486
487
488
489
490
491																											A7W44_RS24850			A4151_RS25630																A7W18_RS26800
492
493
494
495																																						MC67_RS24395	ADA85_RS24250
496																																						MC67_RS24390
497
498
499
500
501																			A7V66_RS22690	A7V26_RS22505				A7V07_RS22100	A4160_RS22610		A7W44_RS22565											MC67_RS08365
502																			A7V66_RS22695	A7V26_RS22500				A7V07_RS22105	A4160_RS22615		A7W44_RS22560											MC67_RS08370
503	CAO44_RS17505				EX28_RS15480														A7V66_RS22700	A7V26_RS22495				A7V07_RS22110	A4160_RS22620		A7W44_RS22555		AWI12_RS11565				ABF83_RS22645					MC67_RS08375							P346_RS19115
504						A4092_RS06915					ABF78_RS04050	ABW49_RS19790									AC941_RS22770	ADM94_RS21245	ADJ24_RS17460															MC67_RS05095
505																					AC941_RS22765	ADM94_RS21250	ADJ24_RS17465
506																					AC941_RS22760	ADM94_RS21255	ADJ24_RS17470
507
508
509
510																					AC941_RS23715	ADM94_RS24570	ADJ24_RS24460																ADA85_RS25035
511																					AC941_RS00185	ADM94_RS17225	ADJ24_RS16785																ADA85_RS21010
512																					AC941_RS23720	ADM94_RS17230	ADJ24_RS16780																ADA85_RS21005
513
514
515
516							A9X61_RS18185		UO97_RS01925				CAF89_RS17395								AC941_RS17365	ADM94_RS10010	ADJ24_RS02490																ADA85_RS23170	EnteroDNA1_RS08870	A7W02_RS23165	L402_RS00760
517
518
519
520
521
522
523
524
525
526
527
528
529
530
531
532
533
534
535
536
537
538
539
540
541
542
543
544
545
546											ABF78_RS17510								A7V66_RS12075	A7V26_RS12115	AC941_RS22935	ADM94_RS21080	ADJ24_RS17300	A7V07_RS24625	A4160_RS23420					A4151_RS07290							AWS24_RS03150	MC67_RS04935	ADA85_RS05590							A7W18_RS22440	A7V20_RS21810
547
548											ABF78_RS17500													A7V07_RS24615														MC67_RS04925						AXY04_RS18305
549
550
551
552
553
554
555
556
557
558
559
560
561
562
563
564																																									A7W02_RS24540	L402_RS00355
565
566
567																										B7P19_RS08630
568
569
570
571
572
573
574
575
576
577
578
579
580
581
582
583
584
585
586
587
588
589
590
591
592
593
594
595
596
597
598
599
600
601
602
603
604
605
606
607																																																AC936_RS21825	AC931_RS21835
608
609
610
611
612
613
614
615
616
617
618
619
620
621
622
623
624
625
626
627
628
629
630
631
632
633
634
635
636
637
638
639
640
641
642
643
644
645
646
647
648
649
650																																												AXY04_RS16350
651													CAF89_RS17465
652													CAF89_RS17460
653													CAF89_RS17455
654																																									A7W02_RS23940
655
656
657																																														A7W18_RS19865
658
659								AWI17_RS18740		SR74_RS10130	ABF78_RS24345														A4160_RS19085																	L402_RS25680				A7W18_RS20060
660
661
662
663							A9X61_RS01735		UO97_RS15145																												AWS24_RS26185				A7W02_RS25970
664							A9X61_RS22255		UO97_RS22425																												AWS24_RS14975				A7W02_RS07835
665
666
667
668
669																																						MC67_RS12110
670																												AB190_RS01105										MC67_RS12105									A7V20_RS23605
671																												AB190_RS01100										MC67_RS12100
672
673
674
675																																						MC67_RS12780
676																																						MC67_RS12775
677																																						MC67_RS12770
678
679
680
681
682
683
684
685
686
687
688
689
690
691
692
693
694
695
696
697
698
699																													AWI12_RS23025				ABF83_RS16340
700																													AWI12_RS23030				ABF83_RS16335
701																													AWI12_RS23035				ABF83_RS16330
702																												AB190_RS24700									AWS24_RS25565				A7W02_RS25780
703
704																												AB190_RS00745						AVL36_RS22855	AVL35_RS22775		AWS24_RS16795				A7W02_RS24550		AVL34_RS23220
705												ABW49_RS23520		AC961_RS13340	AC958_RS11330	ADJ35_RS23145					AC941_RS21400	ADM94_RS13120	ADJ24_RS05575																		A7W02_RS24430
706												ABW49_RS23525		AC961_RS13335	AC958_RS11335	ADJ35_RS23140	A7W48_RS22680				AC941_RS21395	ADM94_RS13125	ADJ24_RS05580						AWI12_RS04740				ABF83_RS16385								A7W02_RS24425
707												ABW49_RS23530		AC961_RS13330	AC958_RS11340	ADJ35_RS23135					AC941_RS21390	ADM94_RS13130	ADJ24_RS05585						AWI12_RS04735				ABF83_RS16390								A7W02_RS24420
708
709
710
711
712
713
714									UO97_RS20590
715									UO97_RS20595
716									UO97_RS20600
717
718								AWI17_RS09010			ABF78_RS00030								A7V66_RS19995	A7V26_RS18870				A7V07_RS20450	A4160_RS19975		A7W44_RS12425			A4151_RS15985	YA44_RS15005	ABF55_RS11725														A7W18_RS17675
719
720																																									A7W02_RS24385
721
722
723			A3N68_RS22930					AWI17_RS22930			ABF78_RS17450		CAF89_RS07575					UP00_RS21780	A7V66_RS12020	A7V26_RS12170				A7V07_RS24315	A4160_RS05585	B7P19_RS10000				A4151_RS07240						NI40_RS22775	AWS24_RS14155	MC67_RS04880	ADA85_RS17590							A7W18_RS25835		AC936_RS21810	AC931_RS21820
724
725			A3N68_RS10015					AWI17_RS22940			ABF78_RS17460		CAF89_RS07585						A7V66_RS12030	A7V26_RS12160				A7V07_RS24325	A4160_RS05595	B7P19_RS09990				A4151_RS07250						NI40_RS09895	AWS24_RS14165	MC67_RS04890	ADA85_RS17600							A7W18_RS25865		AC936_RS21820	AC931_RS21830
726
727
728
729
730
731
732
733
734
735
736
737
738
739
740
741
742
743
744
745
746
747
748
749
750
751																													AWI12_RS23920				ABF83_RS23850				AWS24_RS22140
752																													AWI12_RS05115				ABF83_RS16270				AWS24_RS22145
753
754
755
756																												AB190_RS00680
757																												AB190_RS24670
758
759
760
761
762
763
764
765
766
767
768
769
770
771													CAF89_RS04155																							NI40_RS08720
772
773
774														AC961_RS15405	AC958_RS15035	ADJ35_RS02100
775														AC961_RS15395	AC958_RS15045	ADJ35_RS02105
776														AC961_RS15390	AC958_RS15050	ADJ35_RS02110
777
778
779
780
781
782
783
784
785																										B7P19_RS04280
786																										B7P19_RS04275										NI40_RS14840
787																										B7P19_RS04270
788
789																																		AVL36_RS04575	AVL35_RS12505								AVL34_RS02430
790																																		AVL36_RS04580	AVL35_RS12510								AVL34_RS02425
791									UO97_RS22720									UP00_RS20675											AWI12_RS24280				ABF83_RS23605			NI40_RS08240		MC67_RS25395									A7V20_RS26085
792						A4092_RS22805		AWI17_RS23950			ABF78_RS25370						A7W48_RS23165		A7V66_RS24890	A7V26_RS24790				A7V07_RS24775	A4160_RS24865		A7W44_RS24845			A4151_RS25655											A7W02_RS24690					A7W18_RS26375	A7V20_RS25370
793						A4092_RS11750		AWI17_RS01080			ABF78_RS20095						A7W48_RS09735		A7V66_RS03715	A7V26_RS00915				A7V07_RS00760	A4160_RS07180		A7W44_RS10320			A4151_RS11605									ADA85_RS19280		A7W02_RS03660					A7W18_RS13095	A7V20_RS19445
794	CAO44_RS09595	ACJ69_RS01055	A3N68_RS13925	DI57_RS13145	EX28_RS20955	A4092_RS11755	A9X61_RS09970	AWI17_RS01075	UO97_RS09905	SR74_RS17130	ABF78_RS20090	ABW49_RS05555	CAF89_RS00850	AC961_RS10215	AC958_RS17460	ADJ35_RS10100	A7W48_RS09730	UP00_RS02610	A7V66_RS03710	A7V26_RS00910	AC941_RS19225	ADM94_RS08490	ADJ24_RS10965	A7V07_RS00755	A4160_RS07175	B7P19_RS05280	A7W44_RS10315	AB190_RS11000	AWI12_RS14940	A4151_RS11600	YA44_RS15930	ABF55_RS12650	ABF83_RS19475	AVL36_RS08880	AVL35_RS09270	NI40_RS05115	AWS24_RS19825	MC67_RS07210	ADA85_RS19275	EnteroDNA1_RS19330	A7W02_RS03665	L402_RS11830	AVL34_RS08685	AXY04_RS15955	P346_RS05960	A7W18_RS13100	A7V20_RS19440	AC936_RS06035	AC931_RS01285
795	CAO44_RS09600	ACJ69_RS01050	A3N68_RS13930	DI57_RS13150	EX28_RS20960	A4092_RS11760	A9X61_RS09975	AWI17_RS01070	UO97_RS09900	SR74_RS17125	ABF78_RS20085	ABW49_RS05560	CAF89_RS00845	AC961_RS10210	AC958_RS17465	ADJ35_RS10095	A7W48_RS09725	UP00_RS02615	A7V66_RS03705	A7V26_RS00905	AC941_RS19230	ADM94_RS08485	ADJ24_RS10960	A7V07_RS00750	A4160_RS07170	B7P19_RS05275	A7W44_RS10310	AB190_RS11005	AWI12_RS14935	A4151_RS11595	YA44_RS15925	ABF55_RS12645	ABF83_RS19470	AVL36_RS08875	AVL35_RS09265	NI40_RS05110	AWS24_RS19830	MC67_RS07215	ADA85_RS19270	EnteroDNA1_RS19325	A7W02_RS03670	L402_RS11835	AVL34_RS08680	AXY04_RS15960	P346_RS05955	A7W18_RS13105	A7V20_RS19435	AC936_RS06030	AC931_RS01290
796	CAO44_RS09605	ACJ69_RS01045	A3N68_RS13935	DI57_RS13155	EX28_RS20965	A4092_RS11765	A9X61_RS09980	AWI17_RS01065	UO97_RS09895	SR74_RS17120	ABF78_RS20080	ABW49_RS05565	CAF89_RS00840	AC961_RS10205	AC958_RS17470	ADJ35_RS10090	A7W48_RS09720	UP00_RS02620	A7V66_RS03700	A7V26_RS00900	AC941_RS01520	ADM94_RS08480	ADJ24_RS10955	A7V07_RS00745	A4160_RS07165	B7P19_RS05270	A7W44_RS10305	AB190_RS11010	AWI12_RS14930	A4151_RS11590	YA44_RS15920	ABF55_RS12640	ABF83_RS19465	AVL36_RS08870	AVL35_RS09260	NI40_RS05105	AWS24_RS19835	MC67_RS07220	ADA85_RS19265	EnteroDNA1_RS19320	A7W02_RS03675	L402_RS11840	AVL34_RS08675	AXY04_RS15965	P346_RS05950	A7W18_RS13110	A7V20_RS19430	AC936_RS06025	AC931_RS01295
797	CAO44_RS09610	ACJ69_RS01035	A3N68_RS13940	DI57_RS13160	EX28_RS20970	A4092_RS11770	A9X61_RS09985	AWI17_RS01060	UO97_RS09890	SR74_RS17115	ABF78_RS20075	ABW49_RS05570	CAF89_RS00835	AC961_RS11735	AC958_RS17475	ADJ35_RS10085	A7W48_RS09715	UP00_RS02625	A7V66_RS03695	A7V26_RS00895	AC941_RS01525	ADM94_RS08475	ADJ24_RS10950	A7V07_RS00740	A4160_RS07160	B7P19_RS05260	A7W44_RS10300	AB190_RS11015	AWI12_RS14925	A4151_RS11585	YA44_RS15915	ABF55_RS12635	ABF83_RS19460	AVL36_RS08865	AVL35_RS09255	NI40_RS05100	AWS24_RS19840	MC67_RS07225	ADA85_RS19260	EnteroDNA1_RS19315	A7W02_RS03680	L402_RS11845	AVL34_RS08670	AXY04_RS15970	P346_RS05945	A7W18_RS13115	A7V20_RS19425	AC936_RS06020	AC931_RS01300
798	CAO44_RS09615	ACJ69_RS01030	A3N68_RS13945	DI57_RS13165	EX28_RS20975	A4092_RS11775	A9X61_RS09990	AWI17_RS01055	UO97_RS09885	SR74_RS17110	ABF78_RS20070	ABW49_RS05575	CAF89_RS00830	AC961_RS11740	AC958_RS17480	ADJ35_RS10080	A7W48_RS09710	UP00_RS02630	A7V66_RS03690	A7V26_RS00890	AC941_RS01530	ADM94_RS08470	ADJ24_RS10945	A7V07_RS00735	A4160_RS07155	B7P19_RS05255	A7W44_RS10295	AB190_RS11035	AWI12_RS14920	A4151_RS11580	YA44_RS15910	ABF55_RS12630	ABF83_RS19455	AVL36_RS08860	AVL35_RS09250	NI40_RS05095	AWS24_RS19845	MC67_RS07230	ADA85_RS19255	EnteroDNA1_RS19310	A7W02_RS03685	L402_RS11850	AVL34_RS08665	AXY04_RS15975	P346_RS05940	A7W18_RS13120	A7V20_RS19420	AC936_RS06015	AC931_RS01305
799	CAO44_RS09620	ACJ69_RS01025	A3N68_RS23105	DI57_RS13170	EX28_RS20980	A4092_RS11780	A9X61_RS09995	AWI17_RS01050	UO97_RS09880	SR74_RS17105	ABF78_RS20065	ABW49_RS05580	CAF89_RS00825	AC961_RS11745	AC958_RS17485	ADJ35_RS10075	A7W48_RS09705	UP00_RS02635	A7V66_RS03685	A7V26_RS00885	AC941_RS01535	ADM94_RS08465	ADJ24_RS10940	A7V07_RS00730	A4160_RS07150	B7P19_RS05250	A7W44_RS10290	AB190_RS11040	AWI12_RS14915	A4151_RS11575	YA44_RS15905	ABF55_RS12625	ABF83_RS19450	AVL36_RS08855	AVL35_RS09245	NI40_RS05090	AWS24_RS19850	MC67_RS07235	ADA85_RS19250	EnteroDNA1_RS19305	A7W02_RS03690	L402_RS11855	AVL34_RS08660	AXY04_RS15980	P346_RS05935	A7W18_RS13125	A7V20_RS19415	AC936_RS06010	AC931_RS01310
800	CAO44_RS09625	ACJ69_RS01020	A3N68_RS21920	DI57_RS13175	EX28_RS20985	A4092_RS11785	A9X61_RS10000	AWI17_RS01045	UO97_RS09875	SR74_RS17100	ABF78_RS20060	ABW49_RS05585	CAF89_RS00820	AC961_RS11750	AC958_RS17490	ADJ35_RS10070	A7W48_RS09700	UP00_RS02640	A7V66_RS03680	A7V26_RS00880	AC941_RS01540	ADM94_RS08460	ADJ24_RS10935	A7V07_RS00725	A4160_RS07145	B7P19_RS05245	A7W44_RS10285	AB190_RS11045	AWI12_RS14910	A4151_RS11570	YA44_RS15900	ABF55_RS12620	ABF83_RS19445	AVL36_RS08850	AVL35_RS09240	NI40_RS05085	AWS24_RS19855	MC67_RS07240	ADA85_RS19245	EnteroDNA1_RS19300	A7W02_RS03695	L402_RS11860	AVL34_RS08655	AXY04_RS15985	P346_RS05930	A7W18_RS13130	A7V20_RS19410	AC936_RS06005	AC931_RS01315
801	CAO44_RS09630	ACJ69_RS01015	A3N68_RS21925	DI57_RS13180	EX28_RS20990	A4092_RS11790	A9X61_RS10005	AWI17_RS01040	UO97_RS09870	SR74_RS17095	ABF78_RS20055	ABW49_RS05590	CAF89_RS00815	AC961_RS11755	AC958_RS17495	ADJ35_RS10065	A7W48_RS09695	UP00_RS02645	A7V66_RS03675	A7V26_RS00875	AC941_RS01545	ADM94_RS08455	ADJ24_RS10930	A7V07_RS00720	A4160_RS07140	B7P19_RS05240	A7W44_RS10280	AB190_RS11050	AWI12_RS14905	A4151_RS11565	YA44_RS15895	ABF55_RS12615	ABF83_RS19440	AVL36_RS08845	AVL35_RS09235	NI40_RS05080	AWS24_RS19860	MC67_RS07245	ADA85_RS19240	EnteroDNA1_RS19295	A7W02_RS03700	L402_RS11865	AVL34_RS08650	AXY04_RS15990	P346_RS05925	A7W18_RS13135	A7V20_RS19405	AC936_RS06000	AC931_RS01320
802	CAO44_RS09635	ACJ69_RS01010	A3N68_RS21930	DI57_RS13185	EX28_RS20995	A4092_RS11795	A9X61_RS10010	AWI17_RS01035	UO97_RS09865	SR74_RS17090	ABF78_RS20050	ABW49_RS05595	CAF89_RS00810	AC961_RS11760	AC958_RS17500	ADJ35_RS10060	A7W48_RS09690	UP00_RS02650	A7V66_RS03670	A7V26_RS00870	AC941_RS01550	ADM94_RS08450	ADJ24_RS10925	A7V07_RS00715	A4160_RS07135	B7P19_RS05235	A7W44_RS10275	AB190_RS11055	AWI12_RS14900	A4151_RS11560	YA44_RS15890	ABF55_RS12610	ABF83_RS19435	AVL36_RS08840	AVL35_RS09230	NI40_RS05075	AWS24_RS19865	MC67_RS07250	ADA85_RS19235	EnteroDNA1_RS19290	A7W02_RS03705	L402_RS11870	AVL34_RS08645	AXY04_RS15995	P346_RS05920	A7W18_RS13140	A7V20_RS19400	AC936_RS05995	AC931_RS01325
803	CAO44_RS09640	ACJ69_RS01005	A3N68_RS21935	DI57_RS13190	EX28_RS21000	A4092_RS11800	A9X61_RS10015	AWI17_RS01030	UO97_RS09860	SR74_RS17085	ABF78_RS20045	ABW49_RS05600	CAF89_RS00805	AC961_RS11765	AC958_RS17505	ADJ35_RS10055	A7W48_RS09685	UP00_RS02655	A7V66_RS03665	A7V26_RS00865	AC941_RS01555	ADM94_RS08445	ADJ24_RS10920	A7V07_RS00710	A4160_RS07130	B7P19_RS05230	A7W44_RS10270	AB190_RS11060	AWI12_RS14895	A4151_RS11555	YA44_RS15885	ABF55_RS12605	ABF83_RS19430	AVL36_RS08835	AVL35_RS09225	NI40_RS05070	AWS24_RS19870	MC67_RS07255	ADA85_RS19230	EnteroDNA1_RS19285	A7W02_RS03710	L402_RS11875	AVL34_RS08640	AXY04_RS16000	P346_RS05915	A7W18_RS13145	A7V20_RS19395	AC936_RS05990	AC931_RS01330
804	CAO44_RS09645	ACJ69_RS01000	A3N68_RS21940	DI57_RS13195	EX28_RS21005	A4092_RS11805	A9X61_RS10020	AWI17_RS01025	UO97_RS09855	SR74_RS17080	ABF78_RS20040	ABW49_RS05605	CAF89_RS00800	AC961_RS11770	AC958_RS17510	ADJ35_RS10050	A7W48_RS09680	UP00_RS02660	A7V66_RS03660	A7V26_RS00860	AC941_RS01560	ADM94_RS08440	ADJ24_RS10915	A7V07_RS00705	A4160_RS07125	B7P19_RS05225	A7W44_RS10265	AB190_RS11065	AWI12_RS14890	A4151_RS11550	YA44_RS15880	ABF55_RS12600	ABF83_RS19425	AVL36_RS08830	AVL35_RS09220	NI40_RS05065	AWS24_RS19875	MC67_RS07260	ADA85_RS19225	EnteroDNA1_RS19280	A7W02_RS03715	L402_RS11880	AVL34_RS08635	AXY04_RS16005	P346_RS05910	A7W18_RS13150	A7V20_RS19390	AC936_RS05985	AC931_RS01335
805	CAO44_RS09650	ACJ69_RS00995	A3N68_RS21945	DI57_RS13200	EX28_RS21010	A4092_RS11810	A9X61_RS10025	AWI17_RS01020	UO97_RS09850	SR74_RS17075	ABF78_RS20035	ABW49_RS05610	CAF89_RS00795	AC961_RS11775	AC958_RS17515	ADJ35_RS10045	A7W48_RS09675	UP00_RS02665	A7V66_RS03655	A7V26_RS00855	AC941_RS01565	ADM94_RS08435	ADJ24_RS10910	A7V07_RS00700	A4160_RS07120	B7P19_RS05220	A7W44_RS10260	AB190_RS11070	AWI12_RS23170	A4151_RS11545	YA44_RS15875	ABF55_RS12595	ABF83_RS19420	AVL36_RS08825	AVL35_RS09215	NI40_RS05060	AWS24_RS19880	MC67_RS07265	ADA85_RS19220	EnteroDNA1_RS19275	A7W02_RS03720	L402_RS11885	AVL34_RS08630	AXY04_RS16010	P346_RS05905	A7W18_RS13155	A7V20_RS19385	AC936_RS05980	AC931_RS01340
806	CAO44_RS09655	ACJ69_RS00990	A3N68_RS21950	DI57_RS13205	EX28_RS21015	A4092_RS11815	A9X61_RS10030	AWI17_RS01015	UO97_RS09845	SR74_RS17070	ABF78_RS20030	ABW49_RS05615	CAF89_RS00790	AC961_RS11780	AC958_RS17520	ADJ35_RS10040	A7W48_RS09670	UP00_RS02670	A7V66_RS03650	A7V26_RS00850	AC941_RS01570	ADM94_RS08430	ADJ24_RS10905	A7V07_RS00695	A4160_RS07115	B7P19_RS05215	A7W44_RS10255	AB190_RS11075	AWI12_RS23175	A4151_RS11540	YA44_RS15870	ABF55_RS12590	ABF83_RS19415	AVL36_RS08820	AVL35_RS09210	NI40_RS05055	AWS24_RS19885	MC67_RS07270	ADA85_RS19215	EnteroDNA1_RS19270	A7W02_RS03725	L402_RS11890	AVL34_RS08625	AXY04_RS16015	P346_RS05900	A7W18_RS13160	A7V20_RS19380	AC936_RS05975	AC931_RS01345
807	CAO44_RS09660	ACJ69_RS00985	A3N68_RS21955	DI57_RS13210	EX28_RS21020	A4092_RS11820	A9X61_RS10035	AWI17_RS01010	UO97_RS09840	SR74_RS17065	ABF78_RS20025	ABW49_RS05620	CAF89_RS00785	AC961_RS11785	AC958_RS17525	ADJ35_RS10035	A7W48_RS09665	UP00_RS02675	A7V66_RS03645	A7V26_RS00845	AC941_RS01575	ADM94_RS08425	ADJ24_RS10900	A7V07_RS00690	A4160_RS07110	B7P19_RS05210	A7W44_RS10250	AB190_RS11080	AWI12_RS23180	A4151_RS11535	YA44_RS15865	ABF55_RS12585	ABF83_RS19410	AVL36_RS08815	AVL35_RS09205	NI40_RS05050	AWS24_RS19890	MC67_RS07275	ADA85_RS19210	EnteroDNA1_RS19265	A7W02_RS03730	L402_RS11895	AVL34_RS08620	AXY04_RS16020	P346_RS05895	A7W18_RS13165	A7V20_RS19375	AC936_RS05970	AC931_RS01350
808	CAO44_RS09665	ACJ69_RS00980	A3N68_RS21960	DI57_RS13215	EX28_RS21025	A4092_RS11825	A9X61_RS10040	AWI17_RS01005	UO97_RS09835	SR74_RS17060	ABF78_RS20020	ABW49_RS05625	CAF89_RS00780	AC961_RS11790	AC958_RS17530	ADJ35_RS10030	A7W48_RS09660	UP00_RS02680	A7V66_RS03640	A7V26_RS00840	AC941_RS01580	ADM94_RS08420	ADJ24_RS10895	A7V07_RS00685	A4160_RS07105	B7P19_RS05205	A7W44_RS10245	AB190_RS11085	AWI12_RS23185	A4151_RS11530	YA44_RS15860	ABF55_RS12580	ABF83_RS19405	AVL36_RS08810	AVL35_RS09200	NI40_RS05045	AWS24_RS19895	MC67_RS07280	ADA85_RS11310	EnteroDNA1_RS19260	A7W02_RS03735	L402_RS11900	AVL34_RS08615	AXY04_RS16025	P346_RS05890	A7W18_RS13170	A7V20_RS19370	AC936_RS05965	AC931_RS01355
809	CAO44_RS09670	ACJ69_RS00975	A3N68_RS21965	DI57_RS13220	EX28_RS21030	A4092_RS11830	A9X61_RS10045	AWI17_RS01000	UO97_RS09830	SR74_RS17055	ABF78_RS20015	ABW49_RS05630	CAF89_RS00775	AC961_RS11795	AC958_RS17535	ADJ35_RS10025	A7W48_RS09655	UP00_RS02685	A7V66_RS03635	A7V26_RS00835	AC941_RS01585	ADM94_RS08415	ADJ24_RS10890	A7V07_RS00680	A4160_RS07100	B7P19_RS05200	A7W44_RS10240	AB190_RS11090	AWI12_RS23190	A4151_RS11525	YA44_RS15855	ABF55_RS12575	ABF83_RS19400	AVL36_RS08805	AVL35_RS09195	NI40_RS05040	AWS24_RS19900	MC67_RS07285	ADA85_RS11315	EnteroDNA1_RS19255	A7W02_RS03740	L402_RS11905	AVL34_RS08610	AXY04_RS16030	P346_RS05885	A7W18_RS13175	A7V20_RS19365	AC936_RS05960	AC931_RS01360
810	CAO44_RS09675	ACJ69_RS00970	A3N68_RS21970	DI57_RS13225	EX28_RS21035	A4092_RS11835	A9X61_RS10050	AWI17_RS00995	UO97_RS09825	SR74_RS17050	ABF78_RS20010	ABW49_RS05635	CAF89_RS00770	AC961_RS11800	AC958_RS17540	ADJ35_RS10020	A7W48_RS09650	UP00_RS02690	A7V66_RS03630	A7V26_RS00830	AC941_RS01590	ADM94_RS08410	ADJ24_RS10885	A7V07_RS00675	A4160_RS07095	B7P19_RS05195	A7W44_RS10235	AB190_RS11095	AWI12_RS23195	A4151_RS11520	YA44_RS15850	ABF55_RS12570	ABF83_RS19395	AVL36_RS08800	AVL35_RS09190	NI40_RS05035	AWS24_RS19905	MC67_RS07290	ADA85_RS11320	EnteroDNA1_RS19250	A7W02_RS03745	L402_RS11910	AVL34_RS08605	AXY04_RS16035	P346_RS05880	A7W18_RS13180	A7V20_RS19360	AC936_RS05955	AC931_RS01365
811	CAO44_RS09680	ACJ69_RS00965	A3N68_RS21975	DI57_RS13230	EX28_RS21040	A4092_RS11840	A9X61_RS10055	AWI17_RS00990	UO97_RS09820	SR74_RS17045	ABF78_RS20005	ABW49_RS05640	CAF89_RS00765	AC961_RS11805	AC958_RS17545	ADJ35_RS10015	A7W48_RS09645	UP00_RS02695	A7V66_RS03625	A7V26_RS00825	AC941_RS01595	ADM94_RS08405	ADJ24_RS10880	A7V07_RS00670	A4160_RS07090	B7P19_RS05190	A7W44_RS10230	AB190_RS11100	AWI12_RS23200	A4151_RS11515	YA44_RS15845	ABF55_RS12565	ABF83_RS19390	AVL36_RS08795	AVL35_RS09185	NI40_RS05030	AWS24_RS19910	MC67_RS07295	ADA85_RS11325	EnteroDNA1_RS19245	A7W02_RS03750	L402_RS11915	AVL34_RS08600	AXY04_RS16040	P346_RS05875	A7W18_RS13185	A7V20_RS19355	AC936_RS05950	AC931_RS01370
812	CAO44_RS09695	ACJ69_RS23690	A3N68_RS23525	DI57_RS22150	EX28_RS22975	A4092_RS22810	A9X61_RS22515	AWI17_RS23945	UO97_RS22260	SR74_RS24730	ABF78_RS25365	ABW49_RS24220	CAF89_RS00750	AC961_RS23650	AC958_RS23530	ADJ35_RS23345	A7W48_RS23160	UP00_RS21665	A7V66_RS24885	A7V26_RS24785	AC941_RS23775	ADM94_RS24295	ADJ24_RS24180	A7V07_RS24770	A4160_RS24860	B7P19_RS05175	A7W44_RS24840	AB190_RS25245	AWI12_RS24790	A4151_RS25650	YA44_RS21525	ABF55_RS21445	ABF83_RS23965	AVL36_RS23265	AVL35_RS23235	NI40_RS22485	AWS24_RS25730	MC67_RS24225	ADA85_RS24645	EnteroDNA1_RS22090	A7W02_RS24695	L402_RS25895	AVL34_RS24095	AXY04_RS22380	P346_RS22695	A7W18_RS26380	A7V20_RS25365	AC936_RS21440	AC931_RS21350
813	CAO44_RS09700	ACJ69_RS00950	A3N68_RS21990	DI57_RS13245	EX28_RS21055	A4092_RS11855	A9X61_RS10070	AWI17_RS00975	UO97_RS09805	SR74_RS17030	ABF78_RS19990	ABW49_RS05655	CAF89_RS00745	AC961_RS11820	AC958_RS07420	ADJ35_RS02305	A7W48_RS09630	UP00_RS02710	A7V66_RS03610	A7V26_RS00810	AC941_RS01610	ADM94_RS08390	ADJ24_RS10865	A7V07_RS00655	A4160_RS07075	B7P19_RS05170	A7W44_RS10215	AB190_RS11115	AWI12_RS23215	A4151_RS11500	YA44_RS15830	ABF55_RS12550	ABF83_RS19375	AVL36_RS08780	AVL35_RS09170	NI40_RS05015	AWS24_RS19925	MC67_RS07310	ADA85_RS11340	EnteroDNA1_RS19230	A7W02_RS03765	L402_RS11930	AVL34_RS08585	AXY04_RS16055	P346_RS05860	A7W18_RS13200	A7V20_RS19340	AC936_RS05935	AC931_RS01385
814	CAO44_RS09705	ACJ69_RS00945	A3N68_RS07685	DI57_RS13250	EX28_RS21060	A4092_RS11860	A9X61_RS10075	AWI17_RS00970	UO97_RS09800	SR74_RS17025	ABF78_RS19985	ABW49_RS05660	CAF89_RS00740	AC961_RS11825	AC958_RS07425	ADJ35_RS02300	A7W48_RS09625	UP00_RS02715	A7V66_RS03605	A7V26_RS00805	AC941_RS01615	ADM94_RS08385	ADJ24_RS10860	A7V07_RS00650	A4160_RS07070	B7P19_RS05165	A7W44_RS10210	AB190_RS11120	AWI12_RS23220	A4151_RS11495	YA44_RS15825	ABF55_RS12545	ABF83_RS19370	AVL36_RS08775	AVL35_RS09165	NI40_RS05010	AWS24_RS19930	MC67_RS07315	ADA85_RS11345	EnteroDNA1_RS19225	A7W02_RS03770	L402_RS11935	AVL34_RS08580	AXY04_RS16060	P346_RS05855	A7W18_RS13205	A7V20_RS19335	AC936_RS05930	AC931_RS01390
815	CAO44_RS09710	ACJ69_RS00940	A3N68_RS07690	DI57_RS13255	EX28_RS21065	A4092_RS11865	A9X61_RS10080	AWI17_RS00965	UO97_RS09795	SR74_RS17020	ABF78_RS19980	ABW49_RS05665	CAF89_RS00735	AC961_RS11830	AC958_RS07430	ADJ35_RS02295	A7W48_RS09620	UP00_RS02720	A7V66_RS03600	A7V26_RS00800	AC941_RS01620	ADM94_RS08380	ADJ24_RS10855	A7V07_RS00645	A4160_RS07065	B7P19_RS05160	A7W44_RS10205	AB190_RS11125	AWI12_RS23225	A4151_RS11490	YA44_RS15820	ABF55_RS12540	ABF83_RS19365	AVL36_RS08770	AVL35_RS09160	NI40_RS05005	AWS24_RS19935	MC67_RS07320	ADA85_RS11350	EnteroDNA1_RS19220	A7W02_RS03775	L402_RS11940	AVL34_RS08575	AXY04_RS16065	P346_RS05850	A7W18_RS13210	A7V20_RS19330	AC936_RS05925	AC931_RS01395
816	CAO44_RS09715	ACJ69_RS00935	A3N68_RS07695	DI57_RS13260	EX28_RS21070	A4092_RS11870	A9X61_RS10085	AWI17_RS00960	UO97_RS09790	SR74_RS17015	ABF78_RS19975	ABW49_RS05670	CAF89_RS00730	AC961_RS11835	AC958_RS07435	ADJ35_RS02290	A7W48_RS09615	UP00_RS02725	A7V66_RS03595	A7V26_RS00795	AC941_RS01625	ADM94_RS08375	ADJ24_RS10850	A7V07_RS00640	A4160_RS07060	B7P19_RS05155	A7W44_RS10200	AB190_RS11130	AWI12_RS23230	A4151_RS11485	YA44_RS15815	ABF55_RS12535	ABF83_RS19360	AVL36_RS08765	AVL35_RS09155	NI40_RS05000	AWS24_RS19940	MC67_RS07325	ADA85_RS11355	EnteroDNA1_RS19215	A7W02_RS03780	L402_RS11945	AVL34_RS08570	AXY04_RS16070	P346_RS05845	A7W18_RS13215	A7V20_RS19325	AC936_RS05920	AC931_RS01400
817	CAO44_RS09720	ACJ69_RS00930	A3N68_RS07700	DI57_RS13265	EX28_RS21075	A4092_RS11875	A9X61_RS10090	AWI17_RS00955	UO97_RS09785	SR74_RS17010	ABF78_RS19970	ABW49_RS05675	CAF89_RS00725	AC961_RS11840	AC958_RS07440	ADJ35_RS02285	A7W48_RS09610	UP00_RS02730	A7V66_RS03590	A7V26_RS00790	AC941_RS01630	ADM94_RS08370	ADJ24_RS10845	A7V07_RS00635	A4160_RS07055	B7P19_RS05150	A7W44_RS10195	AB190_RS11135	AWI12_RS23235	A4151_RS11480	YA44_RS15810	ABF55_RS12530	ABF83_RS19355	AVL36_RS08760	AVL35_RS09150	NI40_RS04995	AWS24_RS19945	MC67_RS07330	ADA85_RS11360	EnteroDNA1_RS19210	A7W02_RS03785	L402_RS11950	AVL34_RS08565	AXY04_RS16075	P346_RS05840	A7W18_RS13220	A7V20_RS19320	AC936_RS05915	AC931_RS01405
818	CAO44_RS09725	ACJ69_RS00925	A3N68_RS07705	DI57_RS13270	EX28_RS21080	A4092_RS11880	A9X61_RS10095	AWI17_RS00950	UO97_RS09780	SR74_RS17005	ABF78_RS19965	ABW49_RS05680	CAF89_RS00720	AC961_RS11845	AC958_RS07445	ADJ35_RS02280	A7W48_RS09605	UP00_RS02735	A7V66_RS03585	A7V26_RS00785	AC941_RS01635	ADM94_RS08365	ADJ24_RS10840	A7V07_RS00630	A4160_RS07050	B7P19_RS05145	A7W44_RS10190	AB190_RS11140	AWI12_RS23240	A4151_RS11475	YA44_RS15805	ABF55_RS12525	ABF83_RS19350	AVL36_RS08755	AVL35_RS09145	NI40_RS04990	AWS24_RS19950	MC67_RS07335	ADA85_RS11365	EnteroDNA1_RS19205	A7W02_RS03790	L402_RS0124590	AVL34_RS08560	AXY04_RS16080	P346_RS05835	A7W18_RS13225	A7V20_RS19315	AC936_RS05910	AC931_RS01410
819	CAO44_RS09730	ACJ69_RS00920	A3N68_RS07710	DI57_RS13275	EX28_RS21085	A4092_RS11885	A9X61_RS10100	AWI17_RS00945	UO97_RS09775	SR74_RS17000	ABF78_RS19960	ABW49_RS05685	CAF89_RS00715	AC961_RS11850	AC958_RS07450	ADJ35_RS02275	A7W48_RS09600	UP00_RS02740	A7V66_RS03580	A7V26_RS00780	AC941_RS01640	ADM94_RS08360	ADJ24_RS10835	A7V07_RS00625	A4160_RS07045	B7P19_RS05140	A7W44_RS10185	AB190_RS11145	AWI12_RS23245	A4151_RS11470	YA44_RS15800	ABF55_RS12520	ABF83_RS19345	AVL36_RS08750	AVL35_RS09140	NI40_RS04985	AWS24_RS19955	MC67_RS07340	ADA85_RS11370	EnteroDNA1_RS19200	A7W02_RS03795	L402_RS0124585	AVL34_RS08555	AXY04_RS16085	P346_RS05830	A7W18_RS13230	A7V20_RS19310	AC936_RS05905	AC931_RS01415
820	CAO44_RS09735	ACJ69_RS00915	A3N68_RS07715	DI57_RS13280	EX28_RS21090	A4092_RS11890	A9X61_RS10105	AWI17_RS00940	UO97_RS09770	SR74_RS16995	ABF78_RS19955	ABW49_RS05690	CAF89_RS00710	AC961_RS11855	AC958_RS07455	ADJ35_RS02270	A7W48_RS09595	UP00_RS02745	A7V66_RS03575	A7V26_RS00775	AC941_RS01645	ADM94_RS08355	ADJ24_RS10830	A7V07_RS00620	A4160_RS07040	B7P19_RS05135	A7W44_RS10180	AB190_RS11150	AWI12_RS23250	A4151_RS11465	YA44_RS15795	ABF55_RS12515	ABF83_RS19340	AVL36_RS08745	AVL35_RS09135	NI40_RS04980	AWS24_RS19960	MC67_RS07345	ADA85_RS11375	EnteroDNA1_RS19195	A7W02_RS03800	L402_RS11955	AVL34_RS08550	AXY04_RS16090	P346_RS05825	A7W18_RS13235	A7V20_RS19305	AC936_RS05900	AC931_RS01420
821	CAO44_RS09740	ACJ69_RS00910	A3N68_RS07720	DI57_RS13285	EX28_RS21095	A4092_RS11895	A9X61_RS10110	AWI17_RS00935	UO97_RS09765	SR74_RS16990	ABF78_RS19950	ABW49_RS05695	CAF89_RS00705	AC961_RS11860	AC958_RS07460	ADJ35_RS02265	A7W48_RS09590	UP00_RS02750	A7V66_RS03570	A7V26_RS00770	AC941_RS01650	ADM94_RS08350	ADJ24_RS10825	A7V07_RS00615	A4160_RS07035	B7P19_RS05130	A7W44_RS10175	AB190_RS11155	AWI12_RS10720	A4151_RS11460	YA44_RS15790	ABF55_RS12510	ABF83_RS19335	AVL36_RS08740	AVL35_RS09130	NI40_RS04975	AWS24_RS19965	MC67_RS07350	ADA85_RS11380	EnteroDNA1_RS19190	A7W02_RS03805	L402_RS11960	AVL34_RS08545	AXY04_RS16095	P346_RS05820	A7W18_RS13240	A7V20_RS19300	AC936_RS05895	AC931_RS01425
822	CAO44_RS09745	ACJ69_RS00905	A3N68_RS07725	DI57_RS13290	EX28_RS21100	A4092_RS11900	A9X61_RS10115	AWI17_RS00930	UO97_RS09760	SR74_RS16985	ABF78_RS19945	ABW49_RS05700	CAF89_RS00700	AC961_RS11865	AC958_RS07465	ADJ35_RS02260	A7W48_RS09585	UP00_RS02755	A7V66_RS03565	A7V26_RS00765	AC941_RS01655	ADM94_RS08345	ADJ24_RS10820	A7V07_RS00610	A4160_RS07030	B7P19_RS05125	A7W44_RS10170	AB190_RS11160	AWI12_RS10725	A4151_RS11455	YA44_RS15785	ABF55_RS12505	ABF83_RS19330	AVL36_RS08735	AVL35_RS09125	NI40_RS04970	AWS24_RS19970	MC67_RS07355	ADA85_RS11385	EnteroDNA1_RS19185	A7W02_RS03810	L402_RS11965	AVL34_RS08540	AXY04_RS16100	P346_RS05815	A7W18_RS13245	A7V20_RS07960	AC936_RS05890	AC931_RS01430
823	CAO44_RS09750	ACJ69_RS00900	A3N68_RS07730	DI57_RS13295	EX28_RS21105	A4092_RS11905	A9X61_RS10120	AWI17_RS00925	UO97_RS09755	SR74_RS16980	ABF78_RS19940	ABW49_RS05705	CAF89_RS00695	AC961_RS11870	AC958_RS07470	ADJ35_RS02255	A7W48_RS09580	UP00_RS02760	A7V66_RS03560	A7V26_RS00760	AC941_RS01660	ADM94_RS08340	ADJ24_RS10815	A7V07_RS00605	A4160_RS07025	B7P19_RS05120	A7W44_RS10165	AB190_RS11165	AWI12_RS10730	A4151_RS11450	YA44_RS15780	ABF55_RS12500	ABF83_RS19325	AVL36_RS08730	AVL35_RS09120	NI40_RS04965	AWS24_RS19975	MC67_RS07360	ADA85_RS11390	EnteroDNA1_RS19180	A7W02_RS03815	L402_RS11970	AVL34_RS08535	AXY04_RS16105	P346_RS05810	A7W18_RS13250	A7V20_RS07955	AC936_RS05885	AC931_RS01435
824	CAO44_RS09760	ACJ69_RS00890	A3N68_RS07740	DI57_RS13305	EX28_RS21115	A4092_RS11915	A9X61_RS10130	AWI17_RS00915	UO97_RS09745	SR74_RS16970	ABF78_RS19930	ABW49_RS05715	CAF89_RS00685	AC961_RS11880	AC958_RS07480	ADJ35_RS02245	A7W48_RS09570	UP00_RS02770	A7V66_RS03550	A7V26_RS00750	AC941_RS01670	ADM94_RS08330	ADJ24_RS10805	A7V07_RS00595	A4160_RS07015	B7P19_RS05110	A7W44_RS10155	AB190_RS11175	AWI12_RS10740	A4151_RS11440	YA44_RS15770	ABF55_RS12490	ABF83_RS19315	AVL36_RS08720	AVL35_RS09110	NI40_RS04955	AWS24_RS19985	MC67_RS07370	ADA85_RS11400	EnteroDNA1_RS19170	A7W02_RS03825	L402_RS11980	AVL34_RS08525	AXY04_RS16115	P346_RS05800	A7W18_RS13260	A7V20_RS07945	AC936_RS05875	AC931_RS01445
825	CAO44_RS09765	ACJ69_RS00885	A3N68_RS07745	DI57_RS13310	EX28_RS21120	A4092_RS11920	A9X61_RS10135	AWI17_RS00910	UO97_RS09740	SR74_RS16965	ABF78_RS19925	ABW49_RS05720	CAF89_RS00680	AC961_RS11885	AC958_RS07485	ADJ35_RS02240	A7W48_RS09565	UP00_RS02775	A7V66_RS03545	A7V26_RS00745	AC941_RS01675	ADM94_RS08325	ADJ24_RS10800	A7V07_RS00590	A4160_RS07010	B7P19_RS05105	A7W44_RS10150	AB190_RS11180	AWI12_RS10745	A4151_RS11435	YA44_RS15765	ABF55_RS12485	ABF83_RS19310	AVL36_RS08715	AVL35_RS09105	NI40_RS04950	AWS24_RS19990	MC67_RS07375	ADA85_RS11405	EnteroDNA1_RS19165	A7W02_RS03830	L402_RS11985	AVL34_RS08520	AXY04_RS16120	P346_RS05795	A7W18_RS13265	A7V20_RS07940	AC936_RS05870	AC931_RS01450
826	CAO44_RS09770	ACJ69_RS00880	A3N68_RS07750	DI57_RS13315	EX28_RS21125	A4092_RS11925	A9X61_RS10140	AWI17_RS00905	UO97_RS09735	SR74_RS16960	ABF78_RS19920	ABW49_RS05725	CAF89_RS00675	AC961_RS11890	AC958_RS07490	ADJ35_RS02235	A7W48_RS09560	UP00_RS02780	A7V66_RS03540	A7V26_RS00740	AC941_RS01680	ADM94_RS08320	ADJ24_RS10795	A7V07_RS00585	A4160_RS07005	B7P19_RS05100	A7W44_RS10145	AB190_RS11185	AWI12_RS10750	A4151_RS11430	YA44_RS15760	ABF55_RS12480	ABF83_RS19305	AVL36_RS08710	AVL35_RS09100	NI40_RS04945	AWS24_RS19995	MC67_RS07380	ADA85_RS11410	EnteroDNA1_RS19160	A7W02_RS03835	L402_RS11990	AVL34_RS08515	AXY04_RS16125	P346_RS05790	A7W18_RS13270	A7V20_RS07935	AC936_RS05865	AC931_RS01455
827	CAO44_RS09775	ACJ69_RS00875	A3N68_RS07755	DI57_RS13320	EX28_RS21130	A4092_RS11930	A9X61_RS10145	AWI17_RS00900	UO97_RS09730	SR74_RS16955	ABF78_RS19915	ABW49_RS05730	CAF89_RS00670	AC961_RS11895	AC958_RS07495	ADJ35_RS02230	A7W48_RS09555	UP00_RS02785	A7V66_RS03370	A7V26_RS00570	AC941_RS01685	ADM94_RS08315	ADJ24_RS10790	A7V07_RS00580	A4160_RS07000	B7P19_RS05095	A7W44_RS09975	AB190_RS11190	AWI12_RS10755	A4151_RS11425	YA44_RS15755	ABF55_RS12475	ABF83_RS19300	AVL36_RS08705	AVL35_RS09095	NI40_RS04940	AWS24_RS20000	MC67_RS07385	ADA85_RS11415	EnteroDNA1_RS19155	A7W02_RS03840	L402_RS11995	AVL34_RS08510	AXY04_RS16130	P346_RS05785	A7W18_RS13275	A7V20_RS07930	AC936_RS05860	AC931_RS01460
828	CAO44_RS09780	ACJ69_RS00870	A3N68_RS07760	DI57_RS13325	EX28_RS21135	A4092_RS11935	A9X61_RS10150	AWI17_RS00895	UO97_RS09725	SR74_RS16950	ABF78_RS19910	ABW49_RS05735	CAF89_RS00665	AC961_RS11900	AC958_RS07500	ADJ35_RS02225	A7W48_RS09550	UP00_RS02790	A7V66_RS03365	A7V26_RS00565	AC941_RS01690	ADM94_RS08310	ADJ24_RS10785	A7V07_RS00575	A4160_RS06995	B7P19_RS05090	A7W44_RS09970	AB190_RS11195	AWI12_RS10760	A4151_RS11420	YA44_RS15750	ABF55_RS12470	ABF83_RS19295	AVL36_RS08700	AVL35_RS09090	NI40_RS04935	AWS24_RS20005	MC67_RS07390	ADA85_RS11420	EnteroDNA1_RS19150	A7W02_RS03845	L402_RS12000	AVL34_RS08505	AXY04_RS16135	P346_RS05780	A7W18_RS13280	A7V20_RS07925	AC936_RS05855	AC931_RS01465
829	CAO44_RS09785	ACJ69_RS00865	A3N68_RS07765	DI57_RS13330	EX28_RS21140	A4092_RS11940	A9X61_RS10155	AWI17_RS00890	UO97_RS09720	SR74_RS16945	ABF78_RS19905	ABW49_RS05740	CAF89_RS00655	AC961_RS11905	AC958_RS07505	ADJ35_RS02220	A7W48_RS09545	UP00_RS02795	A7V66_RS03360	A7V26_RS00560	AC941_RS01695	ADM94_RS08305	ADJ24_RS10780	A7V07_RS00570	A4160_RS06990	B7P19_RS05085	A7W44_RS09965	AB190_RS11200	AWI12_RS10765	A4151_RS11415	YA44_RS15745	ABF55_RS12465	ABF83_RS19290	AVL36_RS08695	AVL35_RS09085	NI40_RS04930	AWS24_RS20010	MC67_RS07395	ADA85_RS11425	EnteroDNA1_RS19145	A7W02_RS03850	L402_RS12005	AVL34_RS08500	AXY04_RS16140	P346_RS05775	A7W18_RS13285	A7V20_RS07920	AC936_RS05850	AC931_RS01470
830	CAO44_RS09790	ACJ69_RS00860	A3N68_RS07770	DI57_RS13335	EX28_RS21145	A4092_RS11945	A9X61_RS10160	AWI17_RS00885	UO97_RS09715	SR74_RS16940	ABF78_RS19900	ABW49_RS05745	CAF89_RS00650	AC961_RS11910	AC958_RS07510	ADJ35_RS02215	A7W48_RS09540	UP00_RS02800	A7V66_RS03355	A7V26_RS00555	AC941_RS01700	ADM94_RS08300	ADJ24_RS10775	A7V07_RS00565	A4160_RS06985	B7P19_RS05080	A7W44_RS09960	AB190_RS11205	AWI12_RS10770	A4151_RS11410	YA44_RS15740	ABF55_RS12460	ABF83_RS19285	AVL36_RS08690	AVL35_RS09080	NI40_RS04925	AWS24_RS20015	MC67_RS07400	ADA85_RS11430	EnteroDNA1_RS19140	A7W02_RS03855	L402_RS12010	AVL34_RS08495	AXY04_RS16145	P346_RS05770	A7W18_RS13290	A7V20_RS07915	AC936_RS05845	AC931_RS01475
831	CAO44_RS09795	ACJ69_RS00815	A3N68_RS07775	DI57_RS13340	EX28_RS21150	A4092_RS11950	A9X61_RS10165	AWI17_RS00880	UO97_RS09710	SR74_RS16935	ABF78_RS19895	ABW49_RS05750	CAF89_RS00645	AC961_RS11915	AC958_RS07515	ADJ35_RS02210	A7W48_RS09535	UP00_RS02805	A7V66_RS03350	A7V26_RS00550	AC941_RS01705	ADM94_RS08295	ADJ24_RS10770	A7V07_RS00560	A4160_RS06980	B7P19_RS05075	A7W44_RS09955	AB190_RS11210	AWI12_RS10775	A4151_RS11405	YA44_RS15735	ABF55_RS12455	ABF83_RS19280	AVL36_RS08685	AVL35_RS09075	NI40_RS04920	AWS24_RS20020	MC67_RS07405	ADA85_RS11435	EnteroDNA1_RS19135	A7W02_RS03860	L402_RS12015	AVL34_RS08490	AXY04_RS16150	P346_RS05765	A7W18_RS13295	A7V20_RS07910	AC936_RS05840	AC931_RS01480
832	CAO44_RS09800	ACJ69_RS00810	A3N68_RS07780	DI57_RS13345	EX28_RS21155	A4092_RS11955	A9X61_RS10170	AWI17_RS00875	UO97_RS09705	SR74_RS16930	ABF78_RS19890	ABW49_RS05755	CAF89_RS00640	AC961_RS11920	AC958_RS07520	ADJ35_RS02205	A7W48_RS09530	UP00_RS02810	A7V66_RS03345	A7V26_RS00545	AC941_RS01710	ADM94_RS08290	ADJ24_RS10765	A7V07_RS00555	A4160_RS06975	B7P19_RS05070	A7W44_RS09950	AB190_RS11215	AWI12_RS10780	A4151_RS11400	YA44_RS15730	ABF55_RS12450	ABF83_RS19275	AVL36_RS08680	AVL35_RS09070	NI40_RS04915	AWS24_RS20025	MC67_RS07410	ADA85_RS11440	EnteroDNA1_RS19130	A7W02_RS03865	L402_RS12020	AVL34_RS08485	AXY04_RS16155	P346_RS05760	A7W18_RS13300	A7V20_RS07905	AC936_RS05835	AC931_RS01485
833	CAO44_RS09805	ACJ69_RS00805	A3N68_RS07785	DI57_RS13350	EX28_RS21160	A4092_RS11960	A9X61_RS20695	AWI17_RS00870	UO97_RS09700	SR74_RS16925	ABF78_RS19885	ABW49_RS05760	CAF89_RS00635	AC961_RS06690	AC958_RS00685	ADJ35_RS15540	A7W48_RS09525	UP00_RS02815	A7V66_RS03340	A7V26_RS00540	AC941_RS12910	ADM94_RS03870	ADJ24_RS13240	A7V07_RS00550	A4160_RS06970	B7P19_RS05065	A7W44_RS09945	AB190_RS11220	AWI12_RS10785	A4151_RS11395	YA44_RS15725	ABF55_RS12445	ABF83_RS19270	AVL36_RS08675	AVL35_RS09065	NI40_RS04910	AWS24_RS20030	MC67_RS07415	ADA85_RS11445	EnteroDNA1_RS19125	A7W02_RS03870	L402_RS12025	AVL34_RS08480	AXY04_RS16160	P346_RS05755	A7W18_RS13305	A7V20_RS07900	AC936_RS05830	AC931_RS01490
834	CAO44_RS09810	ACJ69_RS00800	A3N68_RS07790	DI57_RS13355	EX28_RS21165	A4092_RS11965	A9X61_RS20690	AWI17_RS00865	UO97_RS09695	SR74_RS16920	ABF78_RS19880	ABW49_RS05765	CAF89_RS00630	AC961_RS06685	AC958_RS00680	ADJ35_RS15535	A7W48_RS09520	UP00_RS02820	A7V66_RS03335	A7V26_RS00535	AC941_RS12915	ADM94_RS03875	ADJ24_RS13235	A7V07_RS00545	A4160_RS06965	B7P19_RS05060	A7W44_RS09940	AB190_RS11225	AWI12_RS10790	A4151_RS11390	YA44_RS15720	ABF55_RS12440	ABF83_RS19265	AVL36_RS08670	AVL35_RS09060	NI40_RS04905	AWS24_RS20035	MC67_RS07420	ADA85_RS11450	EnteroDNA1_RS19120	A7W02_RS03875	L402_RS12030	AVL34_RS08475	AXY04_RS16165	P346_RS05750	A7W18_RS13310	A7V20_RS07895	AC936_RS05825	AC931_RS01495
835	CAO44_RS09815	ACJ69_RS00795	A3N68_RS07795	DI57_RS13360	EX28_RS21170	A4092_RS11970	A9X61_RS20685	AWI17_RS00860	UO97_RS09690	SR74_RS16915	ABF78_RS19875	ABW49_RS05770	CAF89_RS00625	AC961_RS06680	AC958_RS00675	ADJ35_RS15530	A7W48_RS09515	UP00_RS02825	A7V66_RS03330	A7V26_RS00530	AC941_RS12920	ADM94_RS03880	ADJ24_RS13230	A7V07_RS00540	A4160_RS06960	B7P19_RS05055	A7W44_RS09935	AB190_RS11230	AWI12_RS10795	A4151_RS11385	YA44_RS15715	ABF55_RS12435	ABF83_RS19260	AVL36_RS08665	AVL35_RS09055	NI40_RS04900	AWS24_RS20040	MC67_RS07425	ADA85_RS11455	EnteroDNA1_RS19115	A7W02_RS03880	L402_RS12035	AVL34_RS08470	AXY04_RS16170	P346_RS05745	A7W18_RS13315	A7V20_RS07890	AC936_RS05820	AC931_RS01500
836	CAO44_RS09820	ACJ69_RS00790	A3N68_RS07800	DI57_RS13365	EX28_RS21175	A4092_RS11975	A9X61_RS20680	AWI17_RS00855	UO97_RS09685	SR74_RS16910	ABF78_RS19870	ABW49_RS05775	CAF89_RS00620	AC961_RS18490	AC958_RS00670	ADJ35_RS15525	A7W48_RS09510	UP00_RS02830	A7V66_RS03325	A7V26_RS00525	AC941_RS12925	ADM94_RS03885	ADJ24_RS13225	A7V07_RS00535	A4160_RS06955	B7P19_RS05050	A7W44_RS09930	AB190_RS11235	AWI12_RS10800	A4151_RS11380	YA44_RS15710	ABF55_RS12430	ABF83_RS19255	AVL36_RS08660	AVL35_RS09050	NI40_RS04895	AWS24_RS20045	MC67_RS07430	ADA85_RS11460	EnteroDNA1_RS19110	A7W02_RS03885	L402_RS12040	AVL34_RS08465	AXY04_RS16175	P346_RS05740	A7W18_RS13320	A7V20_RS07885	AC936_RS05815	AC931_RS01505
837	CAO44_RS09825	ACJ69_RS00785	A3N68_RS07805	DI57_RS13370	EX28_RS21180	A4092_RS11980	A9X61_RS20675	AWI17_RS00850	UO97_RS09680	SR74_RS16905	ABF78_RS19865	ABW49_RS05780	CAF89_RS00615	AC961_RS18495	AC958_RS00665	ADJ35_RS15520	A7W48_RS09505	UP00_RS02835	A7V66_RS03320	A7V26_RS00520	AC941_RS12930	ADM94_RS03890	ADJ24_RS13220	A7V07_RS00530	A4160_RS06950	B7P19_RS05045	A7W44_RS09925	AB190_RS11240	AWI12_RS10805	A4151_RS11375	YA44_RS15705	ABF55_RS12425	ABF83_RS19250	AVL36_RS08655	AVL35_RS09045	NI40_RS04890	AWS24_RS20050	MC67_RS07435	ADA85_RS11465	EnteroDNA1_RS19105	A7W02_RS03890	L402_RS12045	AVL34_RS08460	AXY04_RS16180	P346_RS05735	A7W18_RS13325	A7V20_RS07880	AC936_RS05810	AC931_RS01510
838	CAO44_RS09830	ACJ69_RS00780	A3N68_RS07810	DI57_RS13375	EX28_RS21185	A4092_RS11985	A9X61_RS20670	AWI17_RS00845	UO97_RS09675	SR74_RS16900	ABF78_RS19860	ABW49_RS05785	CAF89_RS00610	AC961_RS18500	AC958_RS00660	ADJ35_RS15515	A7W48_RS09500	UP00_RS02840	A7V66_RS03315	A7V26_RS00515	AC941_RS12935	ADM94_RS03895	ADJ24_RS13215	A7V07_RS00525	A4160_RS06945	B7P19_RS05040	A7W44_RS09920	AB190_RS11245	AWI12_RS10810	A4151_RS11370	YA44_RS15700	ABF55_RS12420	ABF83_RS19245	AVL36_RS08650	AVL35_RS09040	NI40_RS04885	AWS24_RS20055	MC67_RS07440	ADA85_RS11470	EnteroDNA1_RS19100	A7W02_RS03895	L402_RS12050	AVL34_RS08455	AXY04_RS16185	P346_RS05730	A7W18_RS13330	A7V20_RS07875	AC936_RS05805	AC931_RS01515
839	CAO44_RS09835	ACJ69_RS00775	A3N68_RS07815	DI57_RS13380	EX28_RS21190	A4092_RS11990	A9X61_RS20665	AWI17_RS00840	UO97_RS09670	SR74_RS16895	ABF78_RS19855	ABW49_RS05790	CAF89_RS00605	AC961_RS18505	AC958_RS00655	ADJ35_RS15510	A7W48_RS09495	UP00_RS02845	A7V66_RS03310	A7V26_RS00510	AC941_RS12940	ADM94_RS03900	ADJ24_RS13210	A7V07_RS00520	A4160_RS06940	B7P19_RS05035	A7W44_RS09915	AB190_RS11250	AWI12_RS10815	A4151_RS11365	YA44_RS15695	ABF55_RS12415	ABF83_RS19240	AVL36_RS08645	AVL35_RS09035	NI40_RS04880	AWS24_RS20060	MC67_RS07445	ADA85_RS11475	EnteroDNA1_RS19095	A7W02_RS03900	L402_RS12055	AVL34_RS08450	AXY04_RS16190	P346_RS05725	A7W18_RS13335	A7V20_RS07870	AC936_RS05800	AC931_RS01520
840	CAO44_RS09840	ACJ69_RS00770	A3N68_RS07820	DI57_RS13385	EX28_RS21195	A4092_RS11995	A9X61_RS20660	AWI17_RS00835	UO97_RS09665	SR74_RS16890	ABF78_RS19850	ABW49_RS05795	CAF89_RS00600	AC961_RS18510	AC958_RS00650	ADJ35_RS15505	A7W48_RS09490	UP00_RS15095	A7V66_RS03305	A7V26_RS00505	AC941_RS12945	ADM94_RS03905	ADJ24_RS13205	A7V07_RS00515	A4160_RS06935	B7P19_RS05030	A7W44_RS09910	AB190_RS11255	AWI12_RS10820	A4151_RS11360	YA44_RS15690	ABF55_RS12410	ABF83_RS19235	AVL36_RS08640	AVL35_RS09030	NI40_RS04875	AWS24_RS20065	MC67_RS07450	ADA85_RS11480	EnteroDNA1_RS19090	A7W02_RS03905	L402_RS12060	AVL34_RS08445	AXY04_RS16195	P346_RS05720	A7W18_RS13340	A7V20_RS07865	AC936_RS05795	AC931_RS01525
841	CAO44_RS09845	ACJ69_RS00765	A3N68_RS07825	DI57_RS13390	EX28_RS21200	A4092_RS12000	A9X61_RS20655	AWI17_RS00830	UO97_RS09660	SR74_RS16885	ABF78_RS19845	ABW49_RS05800	CAF89_RS00595	AC961_RS18515	AC958_RS00645	ADJ35_RS15500	A7W48_RS09485	UP00_RS15100	A7V66_RS03300	A7V26_RS00500	AC941_RS12950	ADM94_RS03910	ADJ24_RS13200	A7V07_RS00510	A4160_RS06930	B7P19_RS05020	A7W44_RS09905	AB190_RS11260	AWI12_RS10825	A4151_RS11355	YA44_RS15685	ABF55_RS12405	ABF83_RS19230	AVL36_RS08635	AVL35_RS09025	NI40_RS04870	AWS24_RS20070	MC67_RS07455	ADA85_RS11485	EnteroDNA1_RS19085	A7W02_RS03910	L402_RS12065	AVL34_RS08440	AXY04_RS16200	P346_RS05715	A7W18_RS13345	A7V20_RS07860	AC936_RS05790	AC931_RS01530
842	CAO44_RS09850	ACJ69_RS00760	A3N68_RS07830	DI57_RS13395	EX28_RS21205	A4092_RS12005	A9X61_RS20650	AWI17_RS00825	UO97_RS09655	SR74_RS16880	ABF78_RS19840	ABW49_RS05805	CAF89_RS00590	AC961_RS18520	AC958_RS00640	ADJ35_RS15495	A7W48_RS09480	UP00_RS15105	A7V66_RS03295	A7V26_RS00495	AC941_RS12955	ADM94_RS03915	ADJ24_RS13195	A7V07_RS00505	A4160_RS06925	B7P19_RS05015	A7W44_RS09900	AB190_RS11265	AWI12_RS10830	A4151_RS11350	YA44_RS15680	ABF55_RS12400	ABF83_RS19225	AVL36_RS08630	AVL35_RS09020	NI40_RS04865	AWS24_RS20075	MC67_RS07460	ADA85_RS11490	EnteroDNA1_RS19080	A7W02_RS03915	L402_RS12070	AVL34_RS08435	AXY04_RS16205	P346_RS05710	A7W18_RS13350	A7V20_RS07855	AC936_RS05785	AC931_RS01535
843	CAO44_RS09855	ACJ69_RS00755	A3N68_RS07835	DI57_RS13400	EX28_RS21210	A4092_RS12010	A9X61_RS20645	AWI17_RS00820	UO97_RS09650	SR74_RS16875	ABF78_RS19835	ABW49_RS05810	CAF89_RS00585	AC961_RS18525	AC958_RS00635	ADJ35_RS15490	A7W48_RS09475	UP00_RS15110	A7V66_RS03290	A7V26_RS00490	AC941_RS12960	ADM94_RS03920	ADJ24_RS13190	A7V07_RS00500	A4160_RS06920	B7P19_RS05010	A7W44_RS09895	AB190_RS11270	AWI12_RS10835	A4151_RS11345	YA44_RS15675	ABF55_RS12395	ABF83_RS19220	AVL36_RS08625	AVL35_RS09015	NI40_RS22480	AWS24_RS20080	MC67_RS07465	ADA85_RS11495	EnteroDNA1_RS19075	A7W02_RS03920	L402_RS12075	AVL34_RS08430	AXY04_RS16210	P346_RS05705	A7W18_RS13355	A7V20_RS07850	AC936_RS05780	AC931_RS01540
844	CAO44_RS09860	ACJ69_RS00750	A3N68_RS07840	DI57_RS13405	EX28_RS21215	A4092_RS12015	A9X61_RS20640	AWI17_RS00815	UO97_RS09645	SR74_RS16870	ABF78_RS19830	ABW49_RS05815	CAF89_RS00580	AC961_RS18530	AC958_RS00630	ADJ35_RS15485	A7W48_RS09470	UP00_RS15115	A7V66_RS03285	A7V26_RS00485	AC941_RS12965	ADM94_RS03925	ADJ24_RS13185	A7V07_RS00495	A4160_RS06915	B7P19_RS05005	A7W44_RS09890	AB190_RS11275	AWI12_RS10840	A4151_RS11340	YA44_RS15670	ABF55_RS12390	ABF83_RS19215	AVL36_RS08620	AVL35_RS09010	NI40_RS04860	AWS24_RS20085	MC67_RS07470	ADA85_RS11500	EnteroDNA1_RS19070	A7W02_RS03925	L402_RS12080	AVL34_RS08425	AXY04_RS16215	P346_RS05700	A7W18_RS13360	A7V20_RS07845	AC936_RS05775	AC931_RS01545
845	CAO44_RS09865	ACJ69_RS00745	A3N68_RS07845	DI57_RS13410	EX28_RS21220	A4092_RS12020	A9X61_RS20635	AWI17_RS00810	UO97_RS09640	SR74_RS16865	ABF78_RS19825	ABW49_RS05820	CAF89_RS00575	AC961_RS18535	AC958_RS00625	ADJ35_RS15480	A7W48_RS09465	UP00_RS15120	A7V66_RS03280	A7V26_RS00480	AC941_RS12970	ADM94_RS03930	ADJ24_RS13180	A7V07_RS00490	A4160_RS06910	B7P19_RS05000	A7W44_RS09885	AB190_RS11280	AWI12_RS10845	A4151_RS11335	YA44_RS15665	ABF55_RS12385	ABF83_RS19210	AVL36_RS08615	AVL35_RS09005	NI40_RS04855	AWS24_RS20090	MC67_RS07475	ADA85_RS11505	EnteroDNA1_RS19065	A7W02_RS03930	L402_RS12085	AVL34_RS08420	AXY04_RS16220	P346_RS05695	A7W18_RS13365	A7V20_RS07840	AC936_RS05770	AC931_RS01550
846	CAO44_RS09870	ACJ69_RS00730	A3N68_RS07850	DI57_RS13415	EX28_RS21225	A4092_RS12025	A9X61_RS20630	AWI17_RS00805	UO97_RS09635	SR74_RS16860	ABF78_RS19820	ABW49_RS05825	CAF89_RS00570	AC961_RS18540	AC958_RS00620	ADJ35_RS15475	A7W48_RS09460	UP00_RS15125	A7V66_RS03275	A7V26_RS00475	AC941_RS12975	ADM94_RS03935	ADJ24_RS13175	A7V07_RS00485	A4160_RS06905	B7P19_RS04995	A7W44_RS09880	AB190_RS11285	AWI12_RS10850	A4151_RS11330	YA44_RS15660	ABF55_RS12380	ABF83_RS19205	AVL36_RS08610	AVL35_RS09000	NI40_RS04850	AWS24_RS20095	MC67_RS07480	ADA85_RS11510	EnteroDNA1_RS19060	A7W02_RS03935	L402_RS12090	AVL34_RS08415	AXY04_RS16225	P346_RS05690	A7W18_RS13370	A7V20_RS07835	AC936_RS05765	AC931_RS01555
847	CAO44_RS09875	ACJ69_RS00725	A3N68_RS07855	DI57_RS13420	EX28_RS21230	A4092_RS12030	A9X61_RS20625	AWI17_RS00800	UO97_RS09630	SR74_RS16855	ABF78_RS19815	ABW49_RS05830	CAF89_RS00565	AC961_RS18545	AC958_RS00615	ADJ35_RS15470	A7W48_RS09455	UP00_RS15130	A7V66_RS03270	A7V26_RS00470	AC941_RS12980	ADM94_RS03940	ADJ24_RS13170	A7V07_RS00480	A4160_RS06900	B7P19_RS04990	A7W44_RS09875	AB190_RS11290	AWI12_RS10855	A4151_RS11325	YA44_RS15655	ABF55_RS12375	ABF83_RS19200	AVL36_RS08605	AVL35_RS08995	NI40_RS04845	AWS24_RS20100	MC67_RS07485	ADA85_RS11515	EnteroDNA1_RS19055	A7W02_RS03940	L402_RS12095	AVL34_RS08410	AXY04_RS16230	P346_RS05685	A7W18_RS13375	A7V20_RS07830	AC936_RS16240	AC931_RS01560
848	CAO44_RS09880	ACJ69_RS00720	A3N68_RS07860	DI57_RS13425	EX28_RS21235	A4092_RS12035	A9X61_RS20620	AWI17_RS00795	UO97_RS09625	SR74_RS16850	ABF78_RS19810	ABW49_RS23695	CAF89_RS00560	AC961_RS18550	AC958_RS00610	ADJ35_RS15465	A7W48_RS09450	UP00_RS15135	A7V66_RS03265	A7V26_RS00465	AC941_RS12985	ADM94_RS03945	ADJ24_RS13165	A7V07_RS00475	A4160_RS06895	B7P19_RS04985	A7W44_RS09870	AB190_RS11295	AWI12_RS10860	A4151_RS11320	YA44_RS15650	ABF55_RS12370	ABF83_RS19195	AVL36_RS08600	AVL35_RS08990	NI40_RS04840	AWS24_RS20105	MC67_RS07490	ADA85_RS11520	EnteroDNA1_RS19050	A7W02_RS03945	L402_RS12100	AVL34_RS08405	AXY04_RS16235	P346_RS05680	A7W18_RS13380	A7V20_RS07825	AC936_RS16235	AC931_RS01565
849	CAO44_RS09885	ACJ69_RS00715	A3N68_RS07865	DI57_RS13430	EX28_RS21240	A4092_RS12040	A9X61_RS20615	AWI17_RS00790	UO97_RS09620	SR74_RS16845	ABF78_RS19805	ABW49_RS23700	CAF89_RS00555	AC961_RS18555	AC958_RS00605	ADJ35_RS15460	A7W48_RS09445	UP00_RS15140	A7V66_RS03260	A7V26_RS00460	AC941_RS12990	ADM94_RS03950	ADJ24_RS13160	A7V07_RS00470	A4160_RS06890	B7P19_RS04980	A7W44_RS09865	AB190_RS11300	AWI12_RS10865	A4151_RS11315	YA44_RS15645	ABF55_RS12365	ABF83_RS19190	AVL36_RS08595	AVL35_RS08985	NI40_RS04835	AWS24_RS20110	MC67_RS07495	ADA85_RS11525	EnteroDNA1_RS19045	A7W02_RS03950	L402_RS12105	AVL34_RS08400	AXY04_RS16240	P346_RS05675	A7W18_RS13385	A7V20_RS07820	AC936_RS16230	AC931_RS01570
850	CAO44_RS09890	ACJ69_RS00710	A3N68_RS07870	DI57_RS13435	EX28_RS21245	A4092_RS12045	A9X61_RS20610	AWI17_RS00785	UO97_RS09615	SR74_RS16840	ABF78_RS19800	ABW49_RS10755	CAF89_RS00550	AC961_RS18560	AC958_RS00600	ADJ35_RS15455	A7W48_RS09440	UP00_RS15145	A7V66_RS03255	A7V26_RS00455	AC941_RS12995	ADM94_RS03955	ADJ24_RS13155	A7V07_RS00465	A4160_RS06885	B7P19_RS04975	A7W44_RS09860	AB190_RS11305	AWI12_RS10870	A4151_RS11310	YA44_RS15640	ABF55_RS12360	ABF83_RS19185	AVL36_RS08590	AVL35_RS08980	NI40_RS04830	AWS24_RS20115	MC67_RS07500	ADA85_RS11530	EnteroDNA1_RS19040	A7W02_RS03955	L402_RS12110	AVL34_RS08395	AXY04_RS16245	P346_RS05670	A7W18_RS13390	A7V20_RS07815	AC936_RS16225	AC931_RS01575
851	CAO44_RS09895	ACJ69_RS00705	A3N68_RS07875	DI57_RS13440	EX28_RS21250	A4092_RS12050	A9X61_RS20605	AWI17_RS00780	UO97_RS09610	SR74_RS16835	ABF78_RS19795	ABW49_RS10760	CAF89_RS00545	AC961_RS18565	AC958_RS00595	ADJ35_RS15450	A7W48_RS09435	UP00_RS15150	A7V66_RS03250	A7V26_RS00450	AC941_RS13000	ADM94_RS03960	ADJ24_RS13150	A7V07_RS00460	A4160_RS06880	B7P19_RS04970	A7W44_RS09855	AB190_RS11310	AWI12_RS10875	A4151_RS11305	YA44_RS15635	ABF55_RS12355	ABF83_RS19180	AVL36_RS08585	AVL35_RS08975	NI40_RS04825	AWS24_RS20120	MC67_RS07505	ADA85_RS11535	EnteroDNA1_RS19035	A7W02_RS03960	L402_RS12115	AVL34_RS08390	AXY04_RS16250	P346_RS05665	A7W18_RS13395	A7V20_RS07810	AC936_RS16220	AC931_RS01580
852	CAO44_RS09900	ACJ69_RS00700	A3N68_RS07880	DI57_RS13445	EX28_RS21255	A4092_RS12055	A9X61_RS20600	AWI17_RS00775	UO97_RS09605	SR74_RS16830	ABF78_RS19790	ABW49_RS10765	CAF89_RS00540	AC961_RS18570	AC958_RS00590	ADJ35_RS15445	A7W48_RS09430	UP00_RS15155	A7V66_RS03245	A7V26_RS00445	AC941_RS13005	ADM94_RS03965	ADJ24_RS13145	A7V07_RS00455	A4160_RS06875	B7P19_RS04965	A7W44_RS09850	AB190_RS11315	AWI12_RS10880	A4151_RS11300	YA44_RS15630	ABF55_RS12350	ABF83_RS19175	AVL36_RS08580	AVL35_RS08970	NI40_RS04820	AWS24_RS20125	MC67_RS07510	ADA85_RS11540	EnteroDNA1_RS19030	A7W02_RS03965	L402_RS12120	AVL34_RS08385	AXY04_RS16255	P346_RS05660	A7W18_RS13400	A7V20_RS07805	AC936_RS16215	AC931_RS01585
853	CAO44_RS09905	ACJ69_RS00695	A3N68_RS07885	DI57_RS13450	EX28_RS21260	A4092_RS12060	A9X61_RS20595	AWI17_RS00770	UO97_RS09600	SR74_RS16825	ABF78_RS19785	ABW49_RS10770	CAF89_RS00535	AC961_RS18575	AC958_RS00585	ADJ35_RS15440	A7W48_RS09425	UP00_RS15160	A7V66_RS03240	A7V26_RS00440	AC941_RS13010	ADM94_RS03970	ADJ24_RS13140	A7V07_RS00450	A4160_RS06870	B7P19_RS04960	A7W44_RS09845	AB190_RS11320	AWI12_RS10885	A4151_RS11295	YA44_RS15625	ABF55_RS12345	ABF83_RS19170	AVL36_RS08575	AVL35_RS08965	NI40_RS04815	AWS24_RS20130	MC67_RS07515	ADA85_RS11545	EnteroDNA1_RS19025	A7W02_RS03970	L402_RS12125	AVL34_RS08380	AXY04_RS16260	P346_RS05655	A7W18_RS13405	A7V20_RS07800	AC936_RS16210	AC931_RS01590
854	CAO44_RS09910	ACJ69_RS00690	A3N68_RS07890	DI57_RS13455	EX28_RS21265	A4092_RS12065	A9X61_RS20590	AWI17_RS00765	UO97_RS09595	SR74_RS16820	ABF78_RS19780	ABW49_RS10775	CAF89_RS00530	AC961_RS18580	AC958_RS00580	ADJ35_RS15435	A7W48_RS09420	UP00_RS15165	A7V66_RS03235	A7V26_RS00435	AC941_RS13015	ADM94_RS03975	ADJ24_RS23565	A7V07_RS00445	A4160_RS06865	B7P19_RS04955	A7W44_RS09840	AB190_RS11325	AWI12_RS10890	A4151_RS11290	YA44_RS15620	ABF55_RS12340	ABF83_RS19165	AVL36_RS08570	AVL35_RS08960	NI40_RS22475	AWS24_RS20135	MC67_RS07520	ADA85_RS11550	EnteroDNA1_RS19020	A7W02_RS03975	L402_RS0124580	AVL34_RS08375	AXY04_RS16265	P346_RS0121865	A7W18_RS13410	A7V20_RS07795	AC936_RS16205	AC931_RS01595
855	CAO44_RS09915	ACJ69_RS00685	A3N68_RS07895	DI57_RS13460	EX28_RS21270	A4092_RS12070	A9X61_RS20585	AWI17_RS00760	UO97_RS09590	SR74_RS16815	ABF78_RS19775	ABW49_RS10780	CAF89_RS00525	AC961_RS18585	AC958_RS00575	ADJ35_RS15430	A7W48_RS09415	UP00_RS15170	A7V66_RS03230	A7V26_RS00430	AC941_RS13020	ADM94_RS03980	ADJ24_RS13135	A7V07_RS00440	A4160_RS06860	B7P19_RS04950	A7W44_RS09835	AB190_RS11330	AWI12_RS10895	A4151_RS11285	YA44_RS15615	ABF55_RS12335	ABF83_RS19160	AVL36_RS08565	AVL35_RS08955	NI40_RS04810	AWS24_RS20140	MC67_RS07525	ADA85_RS11555	EnteroDNA1_RS19015	A7W02_RS03980	L402_RS12130	AVL34_RS08370	AXY04_RS16270	P346_RS05650	A7W18_RS13415	A7V20_RS07790	AC936_RS16200	AC931_RS01600
856	CAO44_RS09920	ACJ69_RS00680	A3N68_RS07900	DI57_RS13465	EX28_RS21275	A4092_RS12075	A9X61_RS20580	AWI17_RS00755	UO97_RS09585	SR74_RS16810	ABF78_RS19770	ABW49_RS10785	CAF89_RS00520	AC961_RS18590	AC958_RS00570	ADJ35_RS15425	A7W48_RS09410	UP00_RS15175	A7V66_RS03225	A7V26_RS00425	AC941_RS13025	ADM94_RS03985	ADJ24_RS13130	A7V07_RS00435	A4160_RS06855	B7P19_RS04945	A7W44_RS09830	AB190_RS11335	AWI12_RS10900	A4151_RS11280	YA44_RS15610	ABF55_RS12330	ABF83_RS19155	AVL36_RS08560	AVL35_RS08950	NI40_RS04805	AWS24_RS20145	MC67_RS07530	ADA85_RS11560	EnteroDNA1_RS19010	A7W02_RS03985	L402_RS12135	AVL34_RS08365	AXY04_RS16275	P346_RS05645	A7W18_RS13420	A7V20_RS07785	AC936_RS16195	AC931_RS01605
857	CAO44_RS09925	ACJ69_RS00675	A3N68_RS07905	DI57_RS13470	EX28_RS21280	A4092_RS12080	A9X61_RS20575	AWI17_RS00750	UO97_RS09580	SR74_RS16805	ABF78_RS19765	ABW49_RS10790	CAF89_RS00515	AC961_RS18595	AC958_RS00565	ADJ35_RS15420	A7W48_RS09405	UP00_RS15180	A7V66_RS03220	A7V26_RS00420	AC941_RS13030	ADM94_RS03990	ADJ24_RS13125	A7V07_RS00430	A4160_RS06850	B7P19_RS04940	A7W44_RS09825	AB190_RS11340	AWI12_RS10905	A4151_RS11275	YA44_RS15605	ABF55_RS12325	ABF83_RS19150	AVL36_RS08555	AVL35_RS08945	NI40_RS04800	AWS24_RS20150	MC67_RS07535	ADA85_RS11565	EnteroDNA1_RS19005	A7W02_RS03990	L402_RS12140	AVL34_RS08360	AXY04_RS16280	P346_RS05640	A7W18_RS13425	A7V20_RS07780	AC936_RS16190	AC931_RS01610
858	CAO44_RS09930	ACJ69_RS00670	A3N68_RS07910	DI57_RS13475	EX28_RS21285	A4092_RS12085	A9X61_RS20570	AWI17_RS00745	UO97_RS09575	SR74_RS16800	ABF78_RS19760	ABW49_RS10795	CAF89_RS00510	AC961_RS18600	AC958_RS00560	ADJ35_RS15415	A7W48_RS09400	UP00_RS15185	A7V66_RS03215	A7V26_RS00415	AC941_RS13035	ADM94_RS03995	ADJ24_RS13120	A7V07_RS00425	A4160_RS06845	B7P19_RS04935	A7W44_RS09820	AB190_RS11345	AWI12_RS10910	A4151_RS11270	YA44_RS15600	ABF55_RS12320	ABF83_RS19145	AVL36_RS08550	AVL35_RS08940	NI40_RS04795	AWS24_RS20155	MC67_RS07540	ADA85_RS11570	EnteroDNA1_RS19000	A7W02_RS03995	L402_RS12145	AVL34_RS08355	AXY04_RS16285	P346_RS05635	A7W18_RS13430	A7V20_RS07775	AC936_RS16185	AC931_RS01615
859	CAO44_RS09935	ACJ69_RS00665	A3N68_RS07915	DI57_RS13480	EX28_RS21290	A4092_RS12090	A9X61_RS20565	AWI17_RS00740	UO97_RS09570	SR74_RS16795	ABF78_RS19755	ABW49_RS10800	CAF89_RS00505	AC961_RS18605	AC958_RS00555	ADJ35_RS15410	A7W48_RS09395	UP00_RS15190	A7V66_RS03210	A7V26_RS00410	AC941_RS13040	ADM94_RS04000	ADJ24_RS13115	A7V07_RS00420	A4160_RS06840	B7P19_RS04930	A7W44_RS09815	AB190_RS11350	AWI12_RS10915	A4151_RS11265	YA44_RS15595	ABF55_RS12315	ABF83_RS19140	AVL36_RS08545	AVL35_RS08935	NI40_RS04790	AWS24_RS20160	MC67_RS07545	ADA85_RS11575	EnteroDNA1_RS18995	A7W02_RS04000	L402_RS12150	AVL34_RS08350	AXY04_RS16290	P346_RS05630	A7W18_RS13435	A7V20_RS07770	AC936_RS16180	AC931_RS01620
860	CAO44_RS09940	ACJ69_RS00660	A3N68_RS07920	DI57_RS13485	EX28_RS21295	A4092_RS12095	A9X61_RS20560	AWI17_RS00735	UO97_RS09565	SR74_RS16790	ABF78_RS19750	ABW49_RS10805	CAF89_RS00500	AC961_RS18610	AC958_RS00550	ADJ35_RS15405	A7W48_RS09390	UP00_RS15195	A7V66_RS03205	A7V26_RS00405	AC941_RS13045	ADM94_RS04005	ADJ24_RS13110	A7V07_RS00415	A4160_RS06835	B7P19_RS04925	A7W44_RS09810	AB190_RS11355	AWI12_RS10920	A4151_RS11260	YA44_RS15590	ABF55_RS12310	ABF83_RS19135	AVL36_RS08540	AVL35_RS08930	NI40_RS04785	AWS24_RS20165	MC67_RS07550	ADA85_RS11580	EnteroDNA1_RS18990	A7W02_RS04005	L402_RS12155	AVL34_RS08345	AXY04_RS16295	P346_RS05625	A7W18_RS13440	A7V20_RS07765	AC936_RS16175	AC931_RS01625
861	CAO44_RS09945	ACJ69_RS00655	A3N68_RS07925	DI57_RS13490	EX28_RS21300	A4092_RS12100	A9X61_RS20555	AWI17_RS00730	UO97_RS09560	SR74_RS16785	ABF78_RS19745	ABW49_RS10810	CAF89_RS00495	AC961_RS18615	AC958_RS00545	ADJ35_RS15400	A7W48_RS09385	UP00_RS15200	A7V66_RS03200	A7V26_RS00400	AC941_RS13050	ADM94_RS04010	ADJ24_RS13105	A7V07_RS00410	A4160_RS06830	B7P19_RS04920	A7W44_RS09805	AB190_RS11360	AWI12_RS07925	A4151_RS11255	YA44_RS15585	ABF55_RS12305	ABF83_RS19130	AVL36_RS08535	AVL35_RS08925	NI40_RS04780	AWS24_RS20170	MC67_RS07555	ADA85_RS11585	EnteroDNA1_RS18985	A7W02_RS04010	L402_RS12160	AVL34_RS08340	AXY04_RS16300	P346_RS05620	A7W18_RS13445	A7V20_RS07760	AC936_RS16170	AC931_RS01630
862	CAO44_RS09950	ACJ69_RS00650	A3N68_RS07930	DI57_RS13495	EX28_RS21305	A4092_RS12105	A9X61_RS20550	AWI17_RS00725	UO97_RS09555	SR74_RS16780	ABF78_RS19740	ABW49_RS10815	CAF89_RS00490	AC961_RS18620	AC958_RS00540	ADJ35_RS15395	A7W48_RS09380	UP00_RS15205	A7V66_RS03195	A7V26_RS00395	AC941_RS13055	ADM94_RS04015	ADJ24_RS13100	A7V07_RS00405	A4160_RS06825	B7P19_RS04915	A7W44_RS09800	AB190_RS11365	AWI12_RS07920	A4151_RS11250	YA44_RS15580	ABF55_RS12300	ABF83_RS19125	AVL36_RS08530	AVL35_RS08920	NI40_RS04775	AWS24_RS20175	MC67_RS07560	ADA85_RS11590	EnteroDNA1_RS18980	A7W02_RS04015	L402_RS12165	AVL34_RS08335	AXY04_RS16305	P346_RS05615	A7W18_RS13450	A7V20_RS07755	AC936_RS16165	AC931_RS01635
863	CAO44_RS09955	ACJ69_RS00645	A3N68_RS07935	DI57_RS13500	EX28_RS21310	A4092_RS12110	A9X61_RS20545	AWI17_RS00720	UO97_RS09550	SR74_RS16775	ABF78_RS19735	ABW49_RS10820	CAF89_RS00485	AC961_RS18625	AC958_RS00535	ADJ35_RS15390	A7W48_RS09375	UP00_RS15210	A7V66_RS03190	A7V26_RS00390	AC941_RS13060	ADM94_RS04020	ADJ24_RS13095	A7V07_RS00400	A4160_RS06820	B7P19_RS04910	A7W44_RS09795	AB190_RS11370	AWI12_RS07915	A4151_RS11245	YA44_RS15575	ABF55_RS12295	ABF83_RS19120	AVL36_RS08525	AVL35_RS08915	NI40_RS04770	AWS24_RS20180	MC67_RS07565	ADA85_RS11595	EnteroDNA1_RS18975	A7W02_RS04020	L402_RS12170	AVL34_RS08330	AXY04_RS16310	P346_RS05610	A7W18_RS13455	A7V20_RS07750	AC936_RS16160	AC931_RS01640
864	CAO44_RS09960	ACJ69_RS00640	A3N68_RS07940	DI57_RS13505	EX28_RS21315	A4092_RS12115	A9X61_RS20540	AWI17_RS00715	UO97_RS09545	SR74_RS16770	ABF78_RS19730	ABW49_RS10825	CAF89_RS00480	AC961_RS18630	AC958_RS00530	ADJ35_RS15385	A7W48_RS09370	UP00_RS15215	A7V66_RS03185	A7V26_RS00385	AC941_RS13065	ADM94_RS04025	ADJ24_RS13090	A7V07_RS00395	A4160_RS06815	B7P19_RS04905	A7W44_RS09790	AB190_RS11375	AWI12_RS07910	A4151_RS11240	YA44_RS15570	ABF55_RS12290	ABF83_RS19115	AVL36_RS08520	AVL35_RS08910	NI40_RS04765	AWS24_RS20185	MC67_RS07570	ADA85_RS11600	EnteroDNA1_RS18970	A7W02_RS04025	L402_RS12175	AVL34_RS08325	AXY04_RS16315	P346_RS05605	A7W18_RS13460	A7V20_RS07745	AC936_RS16155	AC931_RS01645
865	CAO44_RS09965	ACJ69_RS00635	A3N68_RS07945	DI57_RS22155	EX28_RS22980	A4092_RS12120	A9X61_RS20535	AWI17_RS00710	UO97_RS22255	SR74_RS24725	ABF78_RS25360	ABW49_RS24320	CAF89_RS00475	AC961_RS23150	AC958_RS23210	ADJ35_RS23245	A7W48_RS09365	UP00_RS22030	A7V66_RS03180	A7V26_RS00380	AC941_RS23665	ADM94_RS23855	ADJ24_RS23745	A7V07_RS00390	A4160_RS06810	B7P19_RS04900	A7W44_RS09785	AB190_RS25250	AWI12_RS07905	A4151_RS11235	YA44_RS21520	ABF55_RS21440	ABF83_RS23960	AVL36_RS23260	AVL35_RS23230	NI40_RS22470	AWS24_RS20190	MC67_RS24230	ADA85_RS24185	EnteroDNA1_RS18965	A7W02_RS04030	L402_RS25890	AVL34_RS24090	AXY04_RS16355	P346_RS22700	A7W18_RS13465	A7V20_RS07740	AC936_RS21235	AC931_RS21245
866	CAO44_RS09970	ACJ69_RS00630	A3N68_RS07950	DI57_RS13510	EX28_RS21320	A4092_RS12125	A9X61_RS20530	AWI17_RS00705	UO97_RS09540	SR74_RS16765	ABF78_RS19725	ABW49_RS10830	CAF89_RS00470	AC961_RS18635	AC958_RS00525	ADJ35_RS15380	A7W48_RS09360	UP00_RS15220	A7V66_RS03175	A7V26_RS00375	AC941_RS13070	ADM94_RS04030	ADJ24_RS13085	A7V07_RS00385	A4160_RS06805	B7P19_RS04895	A7W44_RS09780	AB190_RS11380	AWI12_RS07900	A4151_RS11230	YA44_RS15565	ABF55_RS12285	ABF83_RS19110	AVL36_RS08515	AVL35_RS08905	NI40_RS04760	AWS24_RS20195	MC67_RS07575	ADA85_RS11605	EnteroDNA1_RS18960	A7W02_RS04035	L402_RS12180	AVL34_RS08320	AXY04_RS16360	P346_RS05600	A7W18_RS13470	A7V20_RS07735	AC936_RS16150	AC931_RS01650
867	CAO44_RS09975	ACJ69_RS00625	A3N68_RS07955	DI57_RS13515	EX28_RS21325	A4092_RS12130	A9X61_RS20525	AWI17_RS00700	UO97_RS09535	SR74_RS16760	ABF78_RS19720	ABW49_RS10835	CAF89_RS00465	AC961_RS18640	AC958_RS00520	ADJ35_RS15375	A7W48_RS09355	UP00_RS15225	A7V66_RS03170	A7V26_RS00370	AC941_RS13075	ADM94_RS04035	ADJ24_RS13080	A7V07_RS00380	A4160_RS06800	B7P19_RS04890	A7W44_RS09775	AB190_RS11385	AWI12_RS07895	A4151_RS11225	YA44_RS15560	ABF55_RS12280	ABF83_RS19105	AVL36_RS08510	AVL35_RS08900	NI40_RS04755	AWS24_RS20200	MC67_RS07580	ADA85_RS11610	EnteroDNA1_RS18955	A7W02_RS04040	L402_RS12185	AVL34_RS08315	AXY04_RS16365	P346_RS05595	A7W18_RS13475	A7V20_RS07730	AC936_RS16145	AC931_RS01655
868	CAO44_RS09980	ACJ69_RS00620	A3N68_RS07960	DI57_RS13520	EX28_RS21330	A4092_RS12135	A9X61_RS20520	AWI17_RS00695	UO97_RS09530	SR74_RS16755	ABF78_RS19715	ABW49_RS10840	CAF89_RS00460	AC961_RS18645	AC958_RS00515	ADJ35_RS15370	A7W48_RS09350	UP00_RS15230	A7V66_RS03165	A7V26_RS00365	AC941_RS13080	ADM94_RS04040	ADJ24_RS13075	A7V07_RS00375	A4160_RS06795	B7P19_RS04885	A7W44_RS09770	AB190_RS11390	AWI12_RS07890	A4151_RS11220	YA44_RS15555	ABF55_RS12275	ABF83_RS19100	AVL36_RS08505	AVL35_RS08895	NI40_RS04750	AWS24_RS20205	MC67_RS07585	ADA85_RS11615	EnteroDNA1_RS18950	A7W02_RS04045	L402_RS12190	AVL34_RS08310	AXY04_RS16370	P346_RS05590	A7W18_RS13480	A7V20_RS07725	AC936_RS16140	AC931_RS01660
869	CAO44_RS09985	ACJ69_RS00615	A3N68_RS08545	DI57_RS13525	EX28_RS21335	A4092_RS12140	A9X61_RS20515	AWI17_RS00690	UO97_RS09525	SR74_RS16750	ABF78_RS19710	ABW49_RS10845	CAF89_RS00455	AC961_RS18650	AC958_RS00510	ADJ35_RS15365	A7W48_RS09345	UP00_RS15235	A7V66_RS03160	A7V26_RS00360	AC941_RS13085	ADM94_RS04045	ADJ24_RS13070	A7V07_RS00370	A4160_RS06790	B7P19_RS04880	A7W44_RS09765	AB190_RS11395	AWI12_RS07885	A4151_RS11215	YA44_RS15550	ABF55_RS12270	ABF83_RS19095	AVL36_RS08500	AVL35_RS08890	NI40_RS04745	AWS24_RS20210	MC67_RS07590	ADA85_RS11620	EnteroDNA1_RS18945	A7W02_RS04050	L402_RS12195	AVL34_RS08305	AXY04_RS16375	P346_RS05585	A7W18_RS13485	A7V20_RS07720	AC936_RS16135	AC931_RS01665
870	CAO44_RS09990	ACJ69_RS00610	A3N68_RS08540	DI57_RS13530	EX28_RS21340	A4092_RS12145	A9X61_RS20510	AWI17_RS00685	UO97_RS09520	SR74_RS16745	ABF78_RS19705	ABW49_RS10850	CAF89_RS00450	AC961_RS18655	AC958_RS00505	ADJ35_RS15360	A7W48_RS09340	UP00_RS15240	A7V66_RS03155	A7V26_RS00355	AC941_RS13090	ADM94_RS04050	ADJ24_RS13065	A7V07_RS00365	A4160_RS06785	B7P19_RS04875	A7W44_RS09760	AB190_RS11400	AWI12_RS07880	A4151_RS11210	YA44_RS15545	ABF55_RS12265	ABF83_RS19090	AVL36_RS08495	AVL35_RS08885	NI40_RS04740	AWS24_RS20215	MC67_RS07595	ADA85_RS11625	EnteroDNA1_RS18940	A7W02_RS04055	L402_RS12200	AVL34_RS08300	AXY04_RS16380	P346_RS05580	A7W18_RS13490	A7V20_RS07715	AC936_RS16130	AC931_RS01670
871	CAO44_RS09995	ACJ69_RS00605	A3N68_RS08535	DI57_RS13535	EX28_RS21345	A4092_RS12150	A9X61_RS20505	AWI17_RS00680	UO97_RS09515	SR74_RS16740	ABF78_RS19700	ABW49_RS10855	CAF89_RS00445	AC961_RS18660	AC958_RS00500	ADJ35_RS15355	A7W48_RS09335	UP00_RS15245	A7V66_RS03150	A7V26_RS00350	AC941_RS13095	ADM94_RS04055	ADJ24_RS13060	A7V07_RS00360	A4160_RS06780	B7P19_RS04870	A7W44_RS09755	AB190_RS11405	AWI12_RS07875	A4151_RS11205	YA44_RS15540	ABF55_RS12260	ABF83_RS19085	AVL36_RS08490	AVL35_RS08880	NI40_RS04735	AWS24_RS20220	MC67_RS07600	ADA85_RS11630	EnteroDNA1_RS18935	A7W02_RS04060	L402_RS12205	AVL34_RS08295	AXY04_RS16385	P346_RS05575	A7W18_RS13495	A7V20_RS07710	AC936_RS16125	AC931_RS01675
872	CAO44_RS10000	ACJ69_RS00600	A3N68_RS08530	DI57_RS13540	EX28_RS21350	A4092_RS12155	A9X61_RS20500	AWI17_RS00675	UO97_RS09510	SR74_RS16735	ABF78_RS19695	ABW49_RS10860	CAF89_RS00440	AC961_RS18665	AC958_RS00495	ADJ35_RS15350	A7W48_RS09330	UP00_RS15250	A7V66_RS03145	A7V26_RS00345	AC941_RS13100	ADM94_RS04060	ADJ24_RS13055	A7V07_RS00355	A4160_RS06775	B7P19_RS04865	A7W44_RS09750	AB190_RS11410	AWI12_RS07870	A4151_RS11200	YA44_RS15535	ABF55_RS12255	ABF83_RS19080	AVL36_RS08485	AVL35_RS08875	NI40_RS04730	AWS24_RS20225	MC67_RS07605	ADA85_RS11635	EnteroDNA1_RS18930	A7W02_RS04065	L402_RS12210	AVL34_RS08290	AXY04_RS16390	P346_RS05570	A7W18_RS13500	A7V20_RS07705	AC936_RS16120	AC931_RS01680
873	CAO44_RS10005	ACJ69_RS00595	A3N68_RS08525	DI57_RS13545	EX28_RS21355	A4092_RS12160	A9X61_RS20495	AWI17_RS00670	UO97_RS09505	SR74_RS16730	ABF78_RS19690	ABW49_RS10865	CAF89_RS00435	AC961_RS18670	AC958_RS00490	ADJ35_RS15345	A7W48_RS09325	UP00_RS15255	A7V66_RS03140	A7V26_RS00340	AC941_RS13105	ADM94_RS04065	ADJ24_RS13050	A7V07_RS00350	A4160_RS06770	B7P19_RS04860	A7W44_RS09745	AB190_RS11415	AWI12_RS07865	A4151_RS11195	YA44_RS15530	ABF55_RS12250	ABF83_RS19075	AVL36_RS08480	AVL35_RS08870	NI40_RS04725	AWS24_RS20230	MC67_RS07610	ADA85_RS11640	EnteroDNA1_RS18925	A7W02_RS04070	L402_RS12215	AVL34_RS08285	AXY04_RS16395	P346_RS05565	A7W18_RS13505	A7V20_RS07700	AC936_RS16115	AC931_RS01685
874	CAO44_RS10010	ACJ69_RS00590	A3N68_RS08520	DI57_RS13550	EX28_RS21360	A4092_RS12165	A9X61_RS20490	AWI17_RS00665	UO97_RS09500	SR74_RS16725	ABF78_RS19685	ABW49_RS10870	CAF89_RS00430	AC961_RS18675	AC958_RS00485	ADJ35_RS15340	A7W48_RS09320	UP00_RS15260	A7V66_RS03135	A7V26_RS00335	AC941_RS13110	ADM94_RS04070	ADJ24_RS13045	A7V07_RS00345	A4160_RS06765	B7P19_RS04855	A7W44_RS09740	AB190_RS11420	AWI12_RS07860	A4151_RS11190	YA44_RS15525	ABF55_RS12245	ABF83_RS19070	AVL36_RS08475	AVL35_RS08865	NI40_RS04720	AWS24_RS20235	MC67_RS07615	ADA85_RS11645	EnteroDNA1_RS18920	A7W02_RS04075	L402_RS12220	AVL34_RS08280	AXY04_RS16400	P346_RS05560	A7W18_RS13510	A7V20_RS07695	AC936_RS16110	AC931_RS01690
875	CAO44_RS10015	ACJ69_RS00585	A3N68_RS08515	DI57_RS13555	EX28_RS21365	A4092_RS12170	A9X61_RS20485	AWI17_RS00660	UO97_RS09495	SR74_RS16720	ABF78_RS19680	ABW49_RS10875	CAF89_RS00425	AC961_RS18680	AC958_RS00480	ADJ35_RS15335	A7W48_RS09315	UP00_RS15265	A7V66_RS03130	A7V26_RS00330	AC941_RS13115	ADM94_RS04075	ADJ24_RS13040	A7V07_RS00340	A4160_RS06760	B7P19_RS04850	A7W44_RS09735	AB190_RS11425	AWI12_RS07855	A4151_RS11185	YA44_RS15520	ABF55_RS12240	ABF83_RS19065	AVL36_RS08470	AVL35_RS08860	NI40_RS04715	AWS24_RS20240	MC67_RS07620	ADA85_RS11650	EnteroDNA1_RS18915	A7W02_RS04080	L402_RS12225	AVL34_RS08275	AXY04_RS16405	P346_RS05555	A7W18_RS13515	A7V20_RS07690	AC936_RS16105	AC931_RS01695
876	CAO44_RS10020	ACJ69_RS00580	A3N68_RS08510	DI57_RS13560	EX28_RS21370	A4092_RS12175	A9X61_RS20480	AWI17_RS00655	UO97_RS09490	SR74_RS16715	ABF78_RS19675	ABW49_RS10880	CAF89_RS00420	AC961_RS18685	AC958_RS00475	ADJ35_RS15330	A7W48_RS09310	UP00_RS15270	A7V66_RS03125	A7V26_RS00325	AC941_RS13120	ADM94_RS04080	ADJ24_RS13035	A7V07_RS00335	A4160_RS06755	B7P19_RS04845	A7W44_RS09730	AB190_RS11430	AWI12_RS07850	A4151_RS11180	YA44_RS15515	ABF55_RS12235	ABF83_RS19060	AVL36_RS08465	AVL35_RS08855	NI40_RS04710	AWS24_RS20245	MC67_RS07625	ADA85_RS11655	EnteroDNA1_RS18910	A7W02_RS04085	L402_RS12230	AVL34_RS08270	AXY04_RS16410	P346_RS05550	A7W18_RS13520	A7V20_RS07685	AC936_RS16100	AC931_RS01700
877	CAO44_RS10025	ACJ69_RS00575	A3N68_RS08505	DI57_RS13565	EX28_RS21375	A4092_RS12180	A9X61_RS20475	AWI17_RS00650	UO97_RS09485	SR74_RS16710	ABF78_RS19670	ABW49_RS10885	CAF89_RS00415	AC961_RS18690	AC958_RS00470	ADJ35_RS15325	A7W48_RS09305	UP00_RS15275	A7V66_RS03120	A7V26_RS00320	AC941_RS13125	ADM94_RS04085	ADJ24_RS13030	A7V07_RS00330	A4160_RS06750	B7P19_RS04840	A7W44_RS09725	AB190_RS11435	AWI12_RS07845	A4151_RS11175	YA44_RS15510	ABF55_RS12230	ABF83_RS19055	AVL36_RS08460	AVL35_RS08850	NI40_RS04705	AWS24_RS20250	MC67_RS07630	ADA85_RS11660	EnteroDNA1_RS18905	A7W02_RS04090	L402_RS12235	AVL34_RS08265	AXY04_RS16415	P346_RS05545	A7W18_RS13525	A7V20_RS07680	AC936_RS16095	AC931_RS01705
878	CAO44_RS10030		A3N68_RS08500			A4092_RS12185		AWI17_RS00645		SR74_RS16705	ABF78_RS19665	ABW49_RS10890		AC961_RS18695	AC958_RS00465	ADJ35_RS15320	A7W48_RS09300	UP00_RS15280	A7V66_RS03115	A7V26_RS00315	AC941_RS13130	ADM94_RS04090	ADJ24_RS13025	A7V07_RS00325	A4160_RS06745	B7P19_RS04835	A7W44_RS09720	AB190_RS11440		A4151_RS11170	YA44_RS15505	ABF55_RS12225				NI40_RS04700	AWS24_RS20255		ADA85_RS11665		A7W02_RS04095	L402_RS12240		AXY04_RS16420		A7W18_RS13530	A7V20_RS07675	AC936_RS16090	AC931_RS01710
879	CAO44_RS10035		A3N68_RS08495											AC961_RS18700	AC958_RS00460	ADJ35_RS15315	A7W48_RS09295	UP00_RS15285			AC941_RS13135	ADM94_RS04095	ADJ24_RS13020			B7P19_RS04830		AB190_RS11445			YA44_RS15500	ABF55_RS12220				NI40_RS04695						L402_RS12245		AXY04_RS16425			A7V20_RS07670	AC936_RS16085	AC931_RS01715
880	CAO44_RS10040	ACJ69_RS00570	A3N68_RS08490	DI57_RS13570	EX28_RS21380	A4092_RS12190	A9X61_RS20470	AWI17_RS00640	UO97_RS09480	SR74_RS16700	ABF78_RS19660	ABW49_RS10895	CAF89_RS00410	AC961_RS18705	AC958_RS00455	ADJ35_RS15310	A7W48_RS09290	UP00_RS15290	A7V66_RS03110	A7V26_RS00310	AC941_RS13140	ADM94_RS04100	ADJ24_RS13015	A7V07_RS00320	A4160_RS06740	B7P19_RS04825	A7W44_RS09715	AB190_RS11450	AWI12_RS07840	A4151_RS11165	YA44_RS15495	ABF55_RS12215	ABF83_RS19050	AVL36_RS08455	AVL35_RS08845	NI40_RS04690	AWS24_RS20260	MC67_RS07635	ADA85_RS11670	EnteroDNA1_RS18900	A7W02_RS04100	L402_RS12250	AVL34_RS08260	AXY04_RS16430	P346_RS05540	A7W18_RS13535	A7V20_RS07665	AC936_RS16080	AC931_RS01720
881	CAO44_RS10045	ACJ69_RS00565	A3N68_RS08485	DI57_RS13575	EX28_RS21385	A4092_RS12195	A9X61_RS20465	AWI17_RS00635	UO97_RS09475	SR74_RS16695	ABF78_RS19655	ABW49_RS10900	CAF89_RS00405	AC961_RS18710	AC958_RS00450	ADJ35_RS15305	A7W48_RS09285	UP00_RS15295	A7V66_RS03105	A7V26_RS00305	AC941_RS13145	ADM94_RS04105	ADJ24_RS13010	A7V07_RS00315	A4160_RS06735	B7P19_RS04820	A7W44_RS09710	AB190_RS11455	AWI12_RS07835	A4151_RS11160	YA44_RS15490	ABF55_RS12210	ABF83_RS19045	AVL36_RS08450	AVL35_RS08840	NI40_RS04685	AWS24_RS20265	MC67_RS07640	ADA85_RS11675	EnteroDNA1_RS18895	A7W02_RS04105	L402_RS12255	AVL34_RS08255	AXY04_RS16435	P346_RS05535	A7W18_RS13540	A7V20_RS07660	AC936_RS16075	AC931_RS01725
882	CAO44_RS10050	ACJ69_RS00560	A3N68_RS08480	DI57_RS13580	EX28_RS21390	A4092_RS12200	A9X61_RS20460	AWI17_RS00630	UO97_RS09470	SR74_RS16690	ABF78_RS19650	ABW49_RS10905	CAF89_RS00395	AC961_RS18715	AC958_RS00445	ADJ35_RS15300	A7W48_RS09280	UP00_RS15300	A7V66_RS03100	A7V26_RS00300	AC941_RS13150	ADM94_RS04110	ADJ24_RS13005	A7V07_RS00310	A4160_RS06730	B7P19_RS04815	A7W44_RS09705	AB190_RS11460	AWI12_RS07830	A4151_RS11155	YA44_RS15485	ABF55_RS12205	ABF83_RS19040	AVL36_RS08445	AVL35_RS08835	NI40_RS04680	AWS24_RS20270	MC67_RS07645	ADA85_RS11680	EnteroDNA1_RS18890	A7W02_RS04110	L402_RS12260	AVL34_RS08250	AXY04_RS16440	P346_RS05530	A7W18_RS13545	A7V20_RS07655	AC936_RS16070	AC931_RS01730
883	CAO44_RS10055	ACJ69_RS00555	A3N68_RS08475	DI57_RS13585	EX28_RS21395	A4092_RS12205	A9X61_RS20455	AWI17_RS00625	UO97_RS09465	SR74_RS16685	ABF78_RS19645	ABW49_RS10910	CAF89_RS00390	AC961_RS18720	AC958_RS00440	ADJ35_RS15295	A7W48_RS09275	UP00_RS15305	A7V66_RS03095	A7V26_RS00295	AC941_RS13155	ADM94_RS04115	ADJ24_RS13000	A7V07_RS00305	A4160_RS06725	B7P19_RS04810	A7W44_RS09700	AB190_RS11465	AWI12_RS07825	A4151_RS11150	YA44_RS15480	ABF55_RS12200	ABF83_RS19035	AVL36_RS08440	AVL35_RS08830	NI40_RS04675	AWS24_RS20275	MC67_RS07650	ADA85_RS11685	EnteroDNA1_RS18885	A7W02_RS04115	L402_RS12265	AVL34_RS08245	AXY04_RS16445	P346_RS05525	A7W18_RS13550	A7V20_RS07650	AC936_RS16065	AC931_RS01735
884	CAO44_RS10060	ACJ69_RS00550	A3N68_RS08470	DI57_RS13590	EX28_RS21400	A4092_RS12210	A9X61_RS20450	AWI17_RS00620	UO97_RS09460	SR74_RS16680	ABF78_RS19640	ABW49_RS10915	CAF89_RS00385	AC961_RS18725	AC958_RS00435	ADJ35_RS15290	A7W48_RS09270	UP00_RS15310	A7V66_RS03090	A7V26_RS00290	AC941_RS13160	ADM94_RS04120	ADJ24_RS12995	A7V07_RS00300	A4160_RS21670	B7P19_RS04805	A7W44_RS09695	AB190_RS11470	AWI12_RS07820	A4151_RS11145	YA44_RS15475	ABF55_RS12195	ABF83_RS19030	AVL36_RS08435	AVL35_RS08825	NI40_RS04670	AWS24_RS20280	MC67_RS07655	ADA85_RS11690	EnteroDNA1_RS18880	A7W02_RS04120	L402_RS12270	AVL34_RS08240	AXY04_RS16450	P346_RS05520	A7W18_RS13555	A7V20_RS07645	AC936_RS16060	AC931_RS01740
885	CAO44_RS10065	ACJ69_RS00545	A3N68_RS08465	DI57_RS13595	EX28_RS21405	A4092_RS12215	A9X61_RS20445	AWI17_RS00615	UO97_RS09455	SR74_RS16675	ABF78_RS19635	ABW49_RS10920	CAF89_RS00380	AC961_RS18730	AC958_RS00430	ADJ35_RS15285	A7W48_RS09265	UP00_RS15315	A7V66_RS03085	A7V26_RS00285	AC941_RS13165	ADM94_RS04125	ADJ24_RS12990	A7V07_RS00295	A4160_RS21675	B7P19_RS04800	A7W44_RS09690	AB190_RS11475	AWI12_RS07815	A4151_RS11140	YA44_RS15470	ABF55_RS12190	ABF83_RS19025	AVL36_RS08430	AVL35_RS08820	NI40_RS04665	AWS24_RS20285	MC67_RS07660	ADA85_RS11695	EnteroDNA1_RS18875	A7W02_RS04125	L402_RS12275	AVL34_RS08235	AXY04_RS16455	P346_RS05515	A7W18_RS13560	A7V20_RS07640	AC936_RS16055	AC931_RS01745
886	CAO44_RS10070	ACJ69_RS00540	A3N68_RS08460	DI57_RS13600	EX28_RS21410	A4092_RS12220	A9X61_RS20440	AWI17_RS00610	UO97_RS09450	SR74_RS16670	ABF78_RS19630	ABW49_RS10925	CAF89_RS00375	AC961_RS18735	AC958_RS00425	ADJ35_RS15280	A7W48_RS09260	UP00_RS15320	A7V66_RS03080	A7V26_RS00280	AC941_RS13170	ADM94_RS04130	ADJ24_RS12985	A7V07_RS00290	A4160_RS21680	B7P19_RS04795	A7W44_RS09685	AB190_RS11480	AWI12_RS07810	A4151_RS11135	YA44_RS15465	ABF55_RS12185	ABF83_RS19020	AVL36_RS08425	AVL35_RS08815	NI40_RS04660	AWS24_RS20290	MC67_RS07665	ADA85_RS11700	EnteroDNA1_RS18870	A7W02_RS04130	L402_RS12280	AVL34_RS08230	AXY04_RS16460	P346_RS05510	A7W18_RS13565	A7V20_RS07635	AC936_RS16050	AC931_RS01750
887	CAO44_RS10075	ACJ69_RS00535	A3N68_RS08455	DI57_RS13605	EX28_RS21415	A4092_RS12225	A9X61_RS20435	AWI17_RS00605	UO97_RS09445	SR74_RS16665	ABF78_RS19625	ABW49_RS10930	CAF89_RS00370	AC961_RS18740	AC958_RS00420	ADJ35_RS15275	A7W48_RS09255	UP00_RS15325	A7V66_RS03075	A7V26_RS00275	AC941_RS13175	ADM94_RS04135	ADJ24_RS12980	A7V07_RS00285	A4160_RS21685	B7P19_RS04790	A7W44_RS09680	AB190_RS11485	AWI12_RS07805	A4151_RS11130	YA44_RS15460	ABF55_RS12180	ABF83_RS19015	AVL36_RS08420	AVL35_RS08810	NI40_RS04655	AWS24_RS20295	MC67_RS07670	ADA85_RS11705	EnteroDNA1_RS18865	A7W02_RS04135	L402_RS12285	AVL34_RS08225	AXY04_RS16465	P346_RS05505	A7W18_RS13570	A7V20_RS07630	AC936_RS16045	AC931_RS01755
888	CAO44_RS10080	ACJ69_RS00530	A3N68_RS08450	DI57_RS13610	EX28_RS21420	A4092_RS12230	A9X61_RS20430	AWI17_RS00600	UO97_RS09440	SR74_RS16660	ABF78_RS19620	ABW49_RS10935	CAF89_RS00360	AC961_RS18745	AC958_RS00415	ADJ35_RS15270	A7W48_RS09250	UP00_RS15330	A7V66_RS03070	A7V26_RS00270	AC941_RS13180	ADM94_RS04140	ADJ24_RS12975	A7V07_RS00280	A4160_RS21690	B7P19_RS04785	A7W44_RS09675	AB190_RS11490	AWI12_RS07800	A4151_RS11125	YA44_RS15455	ABF55_RS12175	ABF83_RS19010	AVL36_RS08415	AVL35_RS08805	NI40_RS04650	AWS24_RS20300	MC67_RS07675	ADA85_RS11710	EnteroDNA1_RS18860	A7W02_RS04140	L402_RS12290	AVL34_RS08220	AXY04_RS16470	P346_RS05500	A7W18_RS13575	A7V20_RS07625	AC936_RS16040	AC931_RS01760
889	CAO44_RS10085	ACJ69_RS00525	A3N68_RS08445	DI57_RS13615	EX28_RS21425	A4092_RS12235	A9X61_RS20425	AWI17_RS00595	UO97_RS09435	SR74_RS16655	ABF78_RS19615	ABW49_RS10940	CAF89_RS00355	AC961_RS18750	AC958_RS00410	ADJ35_RS15265	A7W48_RS09245	UP00_RS15335	A7V66_RS03065	A7V26_RS00265	AC941_RS13185	ADM94_RS04145	ADJ24_RS12970	A7V07_RS00275	A4160_RS21695	B7P19_RS04780	A7W44_RS09670	AB190_RS11495	AWI12_RS07795	A4151_RS11120	YA44_RS15450	ABF55_RS12170	ABF83_RS19005	AVL36_RS08410	AVL35_RS08800	NI40_RS04645	AWS24_RS20305	MC67_RS07680	ADA85_RS11715	EnteroDNA1_RS18855	A7W02_RS04145	L402_RS12295	AVL34_RS08215	AXY04_RS16475	P346_RS05495	A7W18_RS13580	A7V20_RS07620	AC936_RS16035	AC931_RS01765
890	CAO44_RS10090	ACJ69_RS00520	A3N68_RS08440	DI57_RS13620	EX28_RS21430	A4092_RS12240	A9X61_RS20420	AWI17_RS00590	UO97_RS09430	SR74_RS16650	ABF78_RS19610	ABW49_RS10945	CAF89_RS00350	AC961_RS18755	AC958_RS00405	ADJ35_RS15260	A7W48_RS09240	UP00_RS15340	A7V66_RS03060	A7V26_RS00260	AC941_RS13190	ADM94_RS04150	ADJ24_RS12965	A7V07_RS00270	A4160_RS21700	B7P19_RS04775	A7W44_RS09665	AB190_RS11500	AWI12_RS07790	A4151_RS11115	YA44_RS15445	ABF55_RS12165	ABF83_RS19000	AVL36_RS08405	AVL35_RS08795	NI40_RS04640	AWS24_RS20310	MC67_RS07685	ADA85_RS11720	EnteroDNA1_RS18850	A7W02_RS04150	L402_RS12300	AVL34_RS08210	AXY04_RS16480	P346_RS05490	A7W18_RS13585	A7V20_RS07615	AC936_RS16030	AC931_RS01770
891	CAO44_RS10095	ACJ69_RS00510	A3N68_RS08430	DI57_RS13630	EX28_RS21440	A4092_RS12250	A9X61_RS20410	AWI17_RS00580	UO97_RS09420	SR74_RS16640	ABF78_RS19600	ABW49_RS10955	CAF89_RS00345	AC961_RS18765	AC958_RS00395	ADJ35_RS15250	A7W48_RS09230	UP00_RS15350	A7V66_RS03050	A7V26_RS00250	AC941_RS13200	ADM94_RS04160	ADJ24_RS12960	A7V07_RS00260	A4160_RS21710	B7P19_RS04770	A7W44_RS09655	AB190_RS11510	AWI12_RS07780	A4151_RS11105	YA44_RS15435	ABF55_RS12155	ABF83_RS18990	AVL36_RS08395	AVL35_RS08785	NI40_RS04635	AWS24_RS20320	MC67_RS07695	ADA85_RS11730	EnteroDNA1_RS18840	A7W02_RS04160	L402_RS12305	AVL34_RS08200	AXY04_RS16490	P346_RS05485	A7W18_RS13595	A7V20_RS07605	AC936_RS16020	AC931_RS01780
892	CAO44_RS10100	ACJ69_RS00505	A3N68_RS08425	DI57_RS13635	EX28_RS21445	A4092_RS12255	A9X61_RS20405	AWI17_RS00575	UO97_RS09415	SR74_RS16635	ABF78_RS19595	ABW49_RS10960	CAF89_RS00340	AC961_RS18770	AC958_RS00390	ADJ35_RS15245	A7W48_RS09225	UP00_RS15355	A7V66_RS03045	A7V26_RS00245	AC941_RS13205	ADM94_RS04165	ADJ24_RS12955	A7V07_RS00255	A4160_RS21715	B7P19_RS04765	A7W44_RS09650	AB190_RS11515	AWI12_RS07775	A4151_RS11100	YA44_RS15430	ABF55_RS12150	ABF83_RS18985	AVL36_RS08390	AVL35_RS08780	NI40_RS04630	AWS24_RS20325	MC67_RS07700	ADA85_RS11735	EnteroDNA1_RS18835	A7W02_RS04165	L402_RS12310	AVL34_RS08195	AXY04_RS16495	P346_RS05480	A7W18_RS13600	A7V20_RS07600	AC936_RS16015	AC931_RS01785
893	CAO44_RS10105	ACJ69_RS00500	A3N68_RS08420	DI57_RS13640	EX28_RS21450	A4092_RS12260	A9X61_RS20400	AWI17_RS00570	UO97_RS09410	SR74_RS16630	ABF78_RS19590	ABW49_RS10965	CAF89_RS00335	AC961_RS18775	AC958_RS00385	ADJ35_RS15240	A7W48_RS09220	UP00_RS15360	A7V66_RS03040	A7V26_RS00240	AC941_RS13210	ADM94_RS04170	ADJ24_RS12950	A7V07_RS00250	A4160_RS21720	B7P19_RS04760	A7W44_RS09645	AB190_RS11520	AWI12_RS07770	A4151_RS11095	YA44_RS15425	ABF55_RS12145	ABF83_RS18980	AVL36_RS08385	AVL35_RS08775	NI40_RS04625	AWS24_RS20330	MC67_RS07705	ADA85_RS11740	EnteroDNA1_RS18830	A7W02_RS04170	L402_RS12315	AVL34_RS08190	AXY04_RS16500	P346_RS05475	A7W18_RS13605	A7V20_RS07595	AC936_RS16010	AC931_RS01790
894	CAO44_RS10110	ACJ69_RS00495	A3N68_RS08415	DI57_RS13645	EX28_RS21455	A4092_RS12265	A9X61_RS20395	AWI17_RS00565	UO97_RS09405	SR74_RS16625	ABF78_RS19585	ABW49_RS10970	CAF89_RS00330	AC961_RS18780	AC958_RS00380	ADJ35_RS15235	A7W48_RS09215	UP00_RS15365	A7V66_RS03035	A7V26_RS00235	AC941_RS13215	ADM94_RS04175	ADJ24_RS12945	A7V07_RS00245	A4160_RS21725	B7P19_RS04755	A7W44_RS09640	AB190_RS11525	AWI12_RS07765	A4151_RS11090	YA44_RS15420	ABF55_RS12140	ABF83_RS18975	AVL36_RS08380	AVL35_RS08770	NI40_RS04620	AWS24_RS20335	MC67_RS07710	ADA85_RS11745	EnteroDNA1_RS18825	A7W02_RS04175	L402_RS12320	AVL34_RS08185	AXY04_RS16505	P346_RS05470	A7W18_RS13610	A7V20_RS07590	AC936_RS16005	AC931_RS01795
895	CAO44_RS10115	ACJ69_RS00490	A3N68_RS08410	DI57_RS13650	EX28_RS21460	A4092_RS12270	A9X61_RS20390	AWI17_RS00560	UO97_RS09400	SR74_RS16620	ABF78_RS19580	ABW49_RS10975	CAF89_RS00325	AC961_RS18785	AC958_RS00375	ADJ35_RS15230	A7W48_RS09210	UP00_RS15370	A7V66_RS03030	A7V26_RS00230	AC941_RS13220	ADM94_RS04180	ADJ24_RS12940	A7V07_RS00240	A4160_RS21730	B7P19_RS04750	A7W44_RS09635	AB190_RS11530	AWI12_RS07760	A4151_RS11085	YA44_RS15415	ABF55_RS12135	ABF83_RS18970	AVL36_RS08375	AVL35_RS08765	NI40_RS04615	AWS24_RS20340	MC67_RS07715	ADA85_RS11750	EnteroDNA1_RS18820	A7W02_RS04180	L402_RS12325	AVL34_RS08180	AXY04_RS16510	P346_RS05465	A7W18_RS13615	A7V20_RS07585	AC936_RS16000	AC931_RS01800
896	CAO44_RS10120	ACJ69_RS00485	A3N68_RS08405	DI57_RS13655	EX28_RS21465	A4092_RS12275	A9X61_RS20385	AWI17_RS00555	UO97_RS09395	SR74_RS16615	ABF78_RS19575	ABW49_RS10980	CAF89_RS00320	AC961_RS18790	AC958_RS00370	ADJ35_RS15225	A7W48_RS09205	UP00_RS15375	A7V66_RS03025	A7V26_RS00225	AC941_RS13225	ADM94_RS04185	ADJ24_RS12935	A7V07_RS00235	A4160_RS21735	B7P19_RS04745	A7W44_RS09630	AB190_RS11535	AWI12_RS07755	A4151_RS11080	YA44_RS15410	ABF55_RS12130	ABF83_RS18965	AVL36_RS08370	AVL35_RS08760	NI40_RS04610	AWS24_RS20345	MC67_RS07720	ADA85_RS11755	EnteroDNA1_RS18815	A7W02_RS04185	L402_RS12330	AVL34_RS08175	AXY04_RS16515	P346_RS05460	A7W18_RS13620	A7V20_RS07580	AC936_RS15995	AC931_RS01805
897	CAO44_RS10125	ACJ69_RS00480	A3N68_RS08400	DI57_RS13660	EX28_RS21470	A4092_RS12280	A9X61_RS20380	AWI17_RS00550	UO97_RS09390	SR74_RS16610	ABF78_RS19570	ABW49_RS10985	CAF89_RS00315	AC961_RS18795	AC958_RS00365	ADJ35_RS15220	A7W48_RS09200	UP00_RS15380	A7V66_RS03020	A7V26_RS00220	AC941_RS13230	ADM94_RS04190	ADJ24_RS12930	A7V07_RS00230	A4160_RS21740	B7P19_RS04740	A7W44_RS09625	AB190_RS11540	AWI12_RS07750	A4151_RS11075	YA44_RS15405	ABF55_RS12125	ABF83_RS18960	AVL36_RS08365	AVL35_RS08755	NI40_RS04605	AWS24_RS20350	MC67_RS07725	ADA85_RS11760	EnteroDNA1_RS18810	A7W02_RS04190	L402_RS12335	AVL34_RS08170	AXY04_RS16520	P346_RS05455	A7W18_RS13625	A7V20_RS07575	AC936_RS15990	AC931_RS01810
898	CAO44_RS10130	ACJ69_RS00475	A3N68_RS08395	DI57_RS13665	EX28_RS21475	A4092_RS12285	A9X61_RS20375	AWI17_RS00545	UO97_RS09385	SR74_RS16605	ABF78_RS19565	ABW49_RS10990	CAF89_RS00310	AC961_RS18800	AC958_RS00360	ADJ35_RS15215	A7W48_RS09195	UP00_RS15385	A7V66_RS03015	A7V26_RS00215	AC941_RS13235	ADM94_RS04195	ADJ24_RS12925	A7V07_RS00225	A4160_RS21745	B7P19_RS04735	A7W44_RS09620	AB190_RS11545	AWI12_RS07745	A4151_RS11070	YA44_RS15400	ABF55_RS12120	ABF83_RS18955	AVL36_RS08360	AVL35_RS08750	NI40_RS04600	AWS24_RS20355	MC67_RS07730	ADA85_RS11765	EnteroDNA1_RS18805	A7W02_RS04195	L402_RS12340	AVL34_RS08165	AXY04_RS16525	P346_RS05450	A7W18_RS13630	A7V20_RS07570	AC936_RS15985	AC931_RS01815
899	CAO44_RS10135	ACJ69_RS00470	A3N68_RS08390	DI57_RS13670	EX28_RS21480	A4092_RS12290	A9X61_RS20370	AWI17_RS00540	UO97_RS09380	SR74_RS16600	ABF78_RS19560	ABW49_RS16815	CAF89_RS00305	AC961_RS18805	AC958_RS00355	ADJ35_RS15210	A7W48_RS09190	UP00_RS15390	A7V66_RS03010	A7V26_RS00210	AC941_RS13240	ADM94_RS04200	ADJ24_RS12920	A7V07_RS00220	A4160_RS21750	B7P19_RS04730	A7W44_RS09615	AB190_RS11550	AWI12_RS07740	A4151_RS11065	YA44_RS15395	ABF55_RS12115	ABF83_RS18950	AVL36_RS08355	AVL35_RS08745	NI40_RS04595	AWS24_RS20360	MC67_RS07735	ADA85_RS11770	EnteroDNA1_RS18800	A7W02_RS04200	L402_RS12345	AVL34_RS08160	AXY04_RS16530	P346_RS05445	A7W18_RS13635	A7V20_RS07565	AC936_RS15980	AC931_RS01820
900	CAO44_RS10140	ACJ69_RS00465	A3N68_RS08385	DI57_RS13675	EX28_RS21485	A4092_RS12295	A9X61_RS20365	AWI17_RS00535	UO97_RS09375	SR74_RS16595	ABF78_RS19555	ABW49_RS16820	CAF89_RS00300	AC961_RS18810	AC958_RS00350	ADJ35_RS15205	A7W48_RS09185	UP00_RS15395	A7V66_RS03005	A7V26_RS00205	AC941_RS13245	ADM94_RS04205	ADJ24_RS12915	A7V07_RS00215	A4160_RS21755	B7P19_RS04725	A7W44_RS09610	AB190_RS11555	AWI12_RS07735	A4151_RS11060	YA44_RS15390	ABF55_RS12110	ABF83_RS18945	AVL36_RS08350	AVL35_RS08740	NI40_RS04590	AWS24_RS20365	MC67_RS07740	ADA85_RS11775	EnteroDNA1_RS18795	A7W02_RS04205	L402_RS12350	AVL34_RS08155	AXY04_RS16535	P346_RS05440	A7W18_RS13640	A7V20_RS07560	AC936_RS15975	AC931_RS01825
901	CAO44_RS10145	ACJ69_RS00460	A3N68_RS08380	DI57_RS13680	EX28_RS21490	A4092_RS12300	A9X61_RS20360	AWI17_RS00530	UO97_RS09370	SR74_RS16590	ABF78_RS19550	ABW49_RS16825	CAF89_RS00295	AC961_RS18815	AC958_RS00345	ADJ35_RS15200	A7W48_RS09180	UP00_RS15400	A7V66_RS03000	A7V26_RS00200	AC941_RS13250	ADM94_RS04210	ADJ24_RS12910	A7V07_RS00210	A4160_RS21760	B7P19_RS04720	A7W44_RS09605	AB190_RS11560	AWI12_RS07730	A4151_RS11055	YA44_RS15385	ABF55_RS12105	ABF83_RS18940	AVL36_RS08345	AVL35_RS08735	NI40_RS04585	AWS24_RS20370	MC67_RS07745	ADA85_RS11780	EnteroDNA1_RS18790	A7W02_RS04210	L402_RS12355	AVL34_RS08150	AXY04_RS16540	P346_RS05435	A7W18_RS13645	A7V20_RS07555	AC936_RS15970	AC931_RS01830
902	CAO44_RS10150	ACJ69_RS00455	A3N68_RS08375	DI57_RS13685	EX28_RS21495	A4092_RS12305	A9X61_RS20355	AWI17_RS00525	UO97_RS09365	SR74_RS16585	ABF78_RS19545	ABW49_RS16830	CAF89_RS00290	AC961_RS18820	AC958_RS00340	ADJ35_RS15195	A7W48_RS09175	UP00_RS15405	A7V66_RS02995	A7V26_RS00195	AC941_RS13255	ADM94_RS04215	ADJ24_RS12905	A7V07_RS00205	A4160_RS21765	B7P19_RS04715	A7W44_RS09600	AB190_RS11565	AWI12_RS07725	A4151_RS11050	YA44_RS15380	ABF55_RS12100	ABF83_RS18935	AVL36_RS08340	AVL35_RS08730	NI40_RS04580	AWS24_RS20375	MC67_RS07750	ADA85_RS11785	EnteroDNA1_RS18785	A7W02_RS04215	L402_RS12360	AVL34_RS08145	AXY04_RS16545	P346_RS05430	A7W18_RS13650	A7V20_RS07550	AC936_RS15965	AC931_RS01835
903	CAO44_RS10155	ACJ69_RS00450	A3N68_RS08370	DI57_RS13690	EX28_RS21500	A4092_RS12310	A9X61_RS20350	AWI17_RS00520	UO97_RS09360	SR74_RS16580	ABF78_RS19540	ABW49_RS16835	CAF89_RS00285	AC961_RS18825	AC958_RS00335	ADJ35_RS15190	A7W48_RS09170	UP00_RS15410	A7V66_RS02990	A7V26_RS00190	AC941_RS13260	ADM94_RS04220	ADJ24_RS12900	A7V07_RS00200	A4160_RS21770	B7P19_RS04710	A7W44_RS09595	AB190_RS11570	AWI12_RS07720	A4151_RS11045	YA44_RS15375	ABF55_RS12095	ABF83_RS18930	AVL36_RS08335	AVL35_RS08725	NI40_RS04575	AWS24_RS20380	MC67_RS07755	ADA85_RS11790	EnteroDNA1_RS18780	A7W02_RS04220	L402_RS12365	AVL34_RS08140	AXY04_RS16550	P346_RS05425	A7W18_RS13655	A7V20_RS07545	AC936_RS15960	AC931_RS01840
904	CAO44_RS10160	ACJ69_RS00445	A3N68_RS08365	DI57_RS13695	EX28_RS21505	A4092_RS12315	A9X61_RS20345	AWI17_RS00515	UO97_RS09355	SR74_RS16575	ABF78_RS19535	ABW49_RS16840	CAF89_RS00280	AC961_RS18830	AC958_RS00330	ADJ35_RS15185	A7W48_RS09165	UP00_RS15415	A7V66_RS02985	A7V26_RS00185	AC941_RS13265	ADM94_RS04225	ADJ24_RS12895	A7V07_RS00195	A4160_RS21775	B7P19_RS04705	A7W44_RS09590	AB190_RS11575	AWI12_RS07715	A4151_RS11040	YA44_RS15370	ABF55_RS12090	ABF83_RS18925	AVL36_RS08330	AVL35_RS08720	NI40_RS04570	AWS24_RS20385	MC67_RS07760	ADA85_RS11795	EnteroDNA1_RS18775	A7W02_RS04225	L402_RS12370	AVL34_RS08135	AXY04_RS16555	P346_RS05420	A7W18_RS13660	A7V20_RS07540	AC936_RS15955	AC931_RS01845
905	CAO44_RS10165	ACJ69_RS00440	A3N68_RS08360	DI57_RS13700	EX28_RS21510	A4092_RS12320	A9X61_RS20340	AWI17_RS00510	UO97_RS09350	SR74_RS16570	ABF78_RS19530	ABW49_RS16845	CAF89_RS00275	AC961_RS18835	AC958_RS00325	ADJ35_RS15180	A7W48_RS09160	UP00_RS15420	A7V66_RS02980	A7V26_RS00180	AC941_RS13270	ADM94_RS04230	ADJ24_RS12890	A7V07_RS00190	A4160_RS21780	B7P19_RS04700	A7W44_RS09585	AB190_RS11580	AWI12_RS07710	A4151_RS11035	YA44_RS15365	ABF55_RS12085	ABF83_RS18920	AVL36_RS08325	AVL35_RS08715	NI40_RS04565	AWS24_RS20390	MC67_RS07765	ADA85_RS11800	EnteroDNA1_RS18770	A7W02_RS04230	L402_RS12375	AVL34_RS08130	AXY04_RS16560	P346_RS05415	A7W18_RS13665	A7V20_RS07535	AC936_RS15950	AC931_RS01850
906	CAO44_RS10170	ACJ69_RS00435	A3N68_RS08355	DI57_RS13705	EX28_RS21515	A4092_RS12325	A9X61_RS20335	AWI17_RS00505	UO97_RS09345	SR74_RS16565	ABF78_RS19525	ABW49_RS16850	CAF89_RS00270	AC961_RS18840	AC958_RS00320	ADJ35_RS15175	A7W48_RS09155	UP00_RS15425	A7V66_RS02975	A7V26_RS00175	AC941_RS13275	ADM94_RS04235	ADJ24_RS12885	A7V07_RS00185	A4160_RS21785	B7P19_RS04695	A7W44_RS09580	AB190_RS11585	AWI12_RS07705	A4151_RS11030	YA44_RS15360	ABF55_RS12080	ABF83_RS18915	AVL36_RS08320	AVL35_RS08710	NI40_RS04560	AWS24_RS20395	MC67_RS07770	ADA85_RS11805	EnteroDNA1_RS18765	A7W02_RS04235	L402_RS12380	AVL34_RS08125	AXY04_RS16565	P346_RS05410	A7W18_RS13670	A7V20_RS07530	AC936_RS15945	AC931_RS01855
907	CAO44_RS10175	ACJ69_RS00430	A3N68_RS08350	DI57_RS13710	EX28_RS21520		A9X61_RS20330	AWI17_RS00500	UO97_RS09340	SR74_RS16560	ABF78_RS19520		CAF89_RS00265	AC961_RS18845	AC958_RS00315	ADJ35_RS15170	A7W48_RS09150	UP00_RS15430	A7V66_RS02970	A7V26_RS00170	AC941_RS13280	ADM94_RS04240	ADJ24_RS12880	A7V07_RS00180		B7P19_RS04690	A7W44_RS09575	AB190_RS11590	AWI12_RS07700	A4151_RS11025	YA44_RS15355	ABF55_RS12075	ABF83_RS18910	AVL36_RS08315	AVL35_RS08705	NI40_RS04555	AWS24_RS20400	MC67_RS07775		EnteroDNA1_RS18760	A7W02_RS04240	L402_RS12385	AVL34_RS08120	AXY04_RS16570	P346_RS05405		A7V20_RS07525	AC936_RS15940	AC931_RS01860
908	CAO44_RS10180	ACJ69_RS00425	A3N68_RS08345	DI57_RS13715	EX28_RS21525	A4092_RS12335	A9X61_RS20325	AWI17_RS00495	UO97_RS09335	SR74_RS16555	ABF78_RS19515	ABW49_RS16860	CAF89_RS00260	AC961_RS18850	AC958_RS00310	ADJ35_RS15165	A7W48_RS09145	UP00_RS15435	A7V66_RS02965	A7V26_RS00165	AC941_RS13285	ADM94_RS04245	ADJ24_RS12875	A7V07_RS00175	A4160_RS21795	B7P19_RS04685	A7W44_RS09570	AB190_RS11595	AWI12_RS07695	A4151_RS11020	YA44_RS15350	ABF55_RS12070	ABF83_RS18905	AVL36_RS08310	AVL35_RS08700	NI40_RS04550	AWS24_RS20405	MC67_RS07780	ADA85_RS11815	EnteroDNA1_RS18755	A7W02_RS04245	L402_RS12390	AVL34_RS08115	AXY04_RS16575	P346_RS05400	A7W18_RS13680	A7V20_RS07520	AC936_RS15935	AC931_RS01865
909	CAO44_RS10185	ACJ69_RS00420	A3N68_RS08340	DI57_RS13720	EX28_RS21530	A4092_RS12340	A9X61_RS20320	AWI17_RS00490	UO97_RS09330	SR74_RS16550	ABF78_RS19510	ABW49_RS16865	CAF89_RS00255	AC961_RS18855	AC958_RS00305	ADJ35_RS15160	A7W48_RS09140	UP00_RS15440	A7V66_RS02960	A7V26_RS00160	AC941_RS13290	ADM94_RS04250	ADJ24_RS12870	A7V07_RS00170	A4160_RS21800	B7P19_RS04680	A7W44_RS09565	AB190_RS11600	AWI12_RS07690	A4151_RS11015	YA44_RS15345	ABF55_RS12065	ABF83_RS18900	AVL36_RS08305	AVL35_RS08695	NI40_RS04545	AWS24_RS20410	MC67_RS07785	ADA85_RS11820	EnteroDNA1_RS18750	A7W02_RS04250	L402_RS12395	AVL34_RS08110	AXY04_RS16580	P346_RS05395	A7W18_RS13685	A7V20_RS07515	AC936_RS15930	AC931_RS01870
910	CAO44_RS10190	ACJ69_RS00415	A3N68_RS08335	DI57_RS13725	EX28_RS21535	A4092_RS12345	A9X61_RS20315	AWI17_RS00485	UO97_RS09325	SR74_RS16545	ABF78_RS19505	ABW49_RS16870	CAF89_RS00250	AC961_RS18860	AC958_RS00300	ADJ35_RS15155	A7W48_RS09135	UP00_RS15445	A7V66_RS02955	A7V26_RS00155	AC941_RS13295	ADM94_RS04255	ADJ24_RS12865	A7V07_RS00165	A4160_RS21805	B7P19_RS04675	A7W44_RS09560	AB190_RS11605	AWI12_RS07685	A4151_RS11010	YA44_RS15340	ABF55_RS12060	ABF83_RS18895	AVL36_RS08300	AVL35_RS08690	NI40_RS04540	AWS24_RS20415	MC67_RS07790	ADA85_RS11825	EnteroDNA1_RS18745	A7W02_RS04255	L402_RS12400	AVL34_RS08105	AXY04_RS16585	P346_RS05390	A7W18_RS13690	A7V20_RS07510	AC936_RS15925	AC931_RS01875
911	CAO44_RS10195	ACJ69_RS00410	A3N68_RS08330	DI57_RS13730	EX28_RS21540	A4092_RS12350	A9X61_RS20310	AWI17_RS00480	UO97_RS09320	SR74_RS16540	ABF78_RS19500	ABW49_RS16875	CAF89_RS00245	AC961_RS18865	AC958_RS00295	ADJ35_RS15150	A7W48_RS09130	UP00_RS15450	A7V66_RS02950	A7V26_RS00150	AC941_RS13300	ADM94_RS04260	ADJ24_RS12860	A7V07_RS00160	A4160_RS21810	B7P19_RS04670	A7W44_RS09555	AB190_RS11610	AWI12_RS07680	A4151_RS11005	YA44_RS15335	ABF55_RS12055	ABF83_RS18890	AVL36_RS08295	AVL35_RS08685	NI40_RS04535	AWS24_RS20420	MC67_RS07795	ADA85_RS11830	EnteroDNA1_RS18740	A7W02_RS04260	L402_RS12405	AVL34_RS08100	AXY04_RS16590	P346_RS05385	A7W18_RS13695	A7V20_RS07505	AC936_RS15920	AC931_RS01880
912	CAO44_RS10200	ACJ69_RS00405	A3N68_RS08325	DI57_RS13735	EX28_RS21545	A4092_RS12355	A9X61_RS20305	AWI17_RS00475	UO97_RS09315	SR74_RS16535	ABF78_RS19495	ABW49_RS16880	CAF89_RS00240	AC961_RS18870	AC958_RS00290	ADJ35_RS15145	A7W48_RS09125	UP00_RS15455	A7V66_RS02945	A7V26_RS00145	AC941_RS13305	ADM94_RS04265	ADJ24_RS12855	A7V07_RS00155	A4160_RS21815	B7P19_RS04665	A7W44_RS09550	AB190_RS11615	AWI12_RS07675	A4151_RS11000	YA44_RS15330	ABF55_RS12050	ABF83_RS18885	AVL36_RS08290	AVL35_RS08680	NI40_RS04530	AWS24_RS20425	MC67_RS07800	ADA85_RS11835	EnteroDNA1_RS18735	A7W02_RS04265	L402_RS12410	AVL34_RS08095	AXY04_RS16595	P346_RS05380	A7W18_RS13700	A7V20_RS07500	AC936_RS04350	AC931_RS01885
913	CAO44_RS10205	ACJ69_RS00400	A3N68_RS08320	DI57_RS13740	EX28_RS21550	A4092_RS12360	A9X61_RS20300	AWI17_RS00470	UO97_RS09310	SR74_RS16530	ABF78_RS19490	ABW49_RS16885	CAF89_RS00235	AC961_RS18875	AC958_RS00285	ADJ35_RS15140	A7W48_RS09120	UP00_RS15460	A7V66_RS02940	A7V26_RS00140	AC941_RS13310	ADM94_RS04270	ADJ24_RS12850	A7V07_RS00150	A4160_RS21820	B7P19_RS04660	A7W44_RS09545	AB190_RS11620	AWI12_RS07670	A4151_RS10995	YA44_RS15325	ABF55_RS12045	ABF83_RS18880	AVL36_RS08285	AVL35_RS08675	NI40_RS04525	AWS24_RS20430	MC67_RS07805	ADA85_RS11840	EnteroDNA1_RS18730	A7W02_RS04270	L402_RS12415	AVL34_RS08090	AXY04_RS16600	P346_RS05375	A7W18_RS13705	A7V20_RS07495	AC936_RS04355	AC931_RS01890
914	CAO44_RS10210	ACJ69_RS00395	A3N68_RS08315	DI57_RS13745	EX28_RS21555	A4092_RS12365	A9X61_RS20295	AWI17_RS00465	UO97_RS09305	SR74_RS16525	ABF78_RS19485	ABW49_RS16890	CAF89_RS00230	AC961_RS18880	AC958_RS00280	ADJ35_RS15135	A7W48_RS09115	UP00_RS15465	A7V66_RS02935	A7V26_RS00135	AC941_RS13315	ADM94_RS04275	ADJ24_RS12845	A7V07_RS00145	A4160_RS21825	B7P19_RS04655	A7W44_RS09540	AB190_RS11625	AWI12_RS07665	A4151_RS10990	YA44_RS15320	ABF55_RS12040	ABF83_RS18875	AVL36_RS08280	AVL35_RS08670	NI40_RS04520	AWS24_RS20435	MC67_RS07810	ADA85_RS11845	EnteroDNA1_RS18725	A7W02_RS04275	L402_RS12420	AVL34_RS08085	AXY04_RS16605	P346_RS05370	A7W18_RS13710	A7V20_RS07490	AC936_RS04360	AC931_RS01895
915	CAO44_RS10215	ACJ69_RS00390	A3N68_RS08310	DI57_RS13750	EX28_RS21560	A4092_RS12370	A9X61_RS20290	AWI17_RS00460	UO97_RS09300	SR74_RS16520	ABF78_RS19480	ABW49_RS16895	CAF89_RS00225	AC961_RS18885	AC958_RS00275	ADJ35_RS15130	A7W48_RS09110	UP00_RS15470	A7V66_RS02930	A7V26_RS00130	AC941_RS13320	ADM94_RS04280	ADJ24_RS12840	A7V07_RS00140	A4160_RS21830	B7P19_RS04650	A7W44_RS09535	AB190_RS11630	AWI12_RS07660	A4151_RS10985	YA44_RS15315	ABF55_RS12035	ABF83_RS18870	AVL36_RS08275	AVL35_RS08665	NI40_RS04515	AWS24_RS20440	MC67_RS07815	ADA85_RS11850	EnteroDNA1_RS18720	A7W02_RS04280	L402_RS12425	AVL34_RS08080	AXY04_RS16610	P346_RS05365	A7W18_RS13715	A7V20_RS07485	AC936_RS04365	AC931_RS01900
916	CAO44_RS10220	ACJ69_RS00385	A3N68_RS08305	DI57_RS13755	EX28_RS21565	A4092_RS12375	A9X61_RS20285	AWI17_RS00455	UO97_RS09295	SR74_RS16515	ABF78_RS19475	ABW49_RS16900	CAF89_RS00220	AC961_RS18890	AC958_RS00270	ADJ35_RS15125	A7W48_RS09105	UP00_RS15475	A7V66_RS02925	A7V26_RS00125	AC941_RS13325	ADM94_RS04285	ADJ24_RS12835	A7V07_RS00135	A4160_RS21835	B7P19_RS04645	A7W44_RS09530	AB190_RS11635	AWI12_RS07655	A4151_RS10980	YA44_RS15310	ABF55_RS12030	ABF83_RS18865	AVL36_RS08270	AVL35_RS08660	NI40_RS04510	AWS24_RS20445	MC67_RS07820	ADA85_RS11855	EnteroDNA1_RS18715	A7W02_RS04285	L402_RS12430	AVL34_RS08075	AXY04_RS16615	P346_RS05360	A7W18_RS13720	A7V20_RS07480	AC936_RS04370	AC931_RS01905
917	CAO44_RS10225	ACJ69_RS00380	A3N68_RS08300	DI57_RS13760	EX28_RS21570	A4092_RS12380	A9X61_RS20280	AWI17_RS00450	UO97_RS09290	SR74_RS16510	ABF78_RS19470	ABW49_RS16905	CAF89_RS00215	AC961_RS18895	AC958_RS00265	ADJ35_RS15120	A7W48_RS09100	UP00_RS15480	A7V66_RS02920	A7V26_RS00120	AC941_RS13330	ADM94_RS04290	ADJ24_RS12830	A7V07_RS00130	A4160_RS21840	B7P19_RS04640	A7W44_RS09525	AB190_RS11640	AWI12_RS07650	A4151_RS10975	YA44_RS15305	ABF55_RS12025	ABF83_RS18860	AVL36_RS08265	AVL35_RS08655	NI40_RS04505	AWS24_RS20450	MC67_RS07825	ADA85_RS11860	EnteroDNA1_RS18710	A7W02_RS04290	L402_RS12435	AVL34_RS08070	AXY04_RS16620	P346_RS05355	A7W18_RS13725	A7V20_RS07475	AC936_RS04375	AC931_RS01910
918	CAO44_RS10230	ACJ69_RS00375	A3N68_RS08295	DI57_RS13765	EX28_RS21575	A4092_RS12385	A9X61_RS20275	AWI17_RS00445	UO97_RS09285	SR74_RS16505	ABF78_RS19465	ABW49_RS16910	CAF89_RS00210	AC961_RS18900	AC958_RS00260	ADJ35_RS15115	A7W48_RS09095	UP00_RS15485	A7V66_RS02915	A7V26_RS00115	AC941_RS13335	ADM94_RS04295	ADJ24_RS12825	A7V07_RS00125	A4160_RS21845	B7P19_RS04635	A7W44_RS09520	AB190_RS11645	AWI12_RS07645	A4151_RS10970	YA44_RS15300	ABF55_RS12020	ABF83_RS18855	AVL36_RS08260	AVL35_RS08650	NI40_RS04500	AWS24_RS20455	MC67_RS07830	ADA85_RS11865	EnteroDNA1_RS18705	A7W02_RS04295	L402_RS12440	AVL34_RS08065	AXY04_RS16625	P346_RS05350	A7W18_RS13730	A7V20_RS07470	AC936_RS04380	AC931_RS01915
919	CAO44_RS10235	ACJ69_RS00370	A3N68_RS08290	DI57_RS13770	EX28_RS21580	A4092_RS12390	A9X61_RS20270	AWI17_RS00440	UO97_RS09280	SR74_RS16500	ABF78_RS19460	ABW49_RS16915	CAF89_RS00205	AC961_RS18905	AC958_RS00255	ADJ35_RS15110	A7W48_RS09090	UP00_RS15490	A7V66_RS02910	A7V26_RS00110	AC941_RS13340	ADM94_RS04300	ADJ24_RS12820	A7V07_RS00120	A4160_RS21850	B7P19_RS04630	A7W44_RS09515	AB190_RS11650	AWI12_RS07640	A4151_RS10965	YA44_RS15295	ABF55_RS12015	ABF83_RS18850	AVL36_RS08255	AVL35_RS08645	NI40_RS04495	AWS24_RS20460	MC67_RS07835	ADA85_RS11870	EnteroDNA1_RS18700	A7W02_RS04300	L402_RS12445	AVL34_RS08060	AXY04_RS16630	P346_RS05345	A7W18_RS13735	A7V20_RS07465	AC936_RS04385	AC931_RS01920
920	CAO44_RS10240	ACJ69_RS00365	A3N68_RS08285	DI57_RS13775	EX28_RS21585	A4092_RS12395	A9X61_RS20265	AWI17_RS00435	UO97_RS09275	SR74_RS16495	ABF78_RS19455	ABW49_RS16920	CAF89_RS00200	AC961_RS18910	AC958_RS00250	ADJ35_RS15105	A7W48_RS09085	UP00_RS15495	A7V66_RS02905	A7V26_RS00105	AC941_RS13345	ADM94_RS04305	ADJ24_RS12815	A7V07_RS00115	A4160_RS21855	B7P19_RS04625	A7W44_RS09510	AB190_RS11655	AWI12_RS07635	A4151_RS10960	YA44_RS15290	ABF55_RS12010	ABF83_RS18845	AVL36_RS08250	AVL35_RS08640	NI40_RS04490	AWS24_RS20465	MC67_RS07840	ADA85_RS11875	EnteroDNA1_RS18695	A7W02_RS04305	L402_RS12450	AVL34_RS08055	AXY04_RS16635	P346_RS05340	A7W18_RS13740	A7V20_RS07460	AC936_RS04390	AC931_RS01925
921	CAO44_RS10245	ACJ69_RS00360	A3N68_RS08280	DI57_RS13780	EX28_RS21590	A4092_RS12400	A9X61_RS20260	AWI17_RS00430	UO97_RS09270	SR74_RS16490	ABF78_RS19450	ABW49_RS16925	CAF89_RS00195	AC961_RS18915	AC958_RS00245	ADJ35_RS15100	A7W48_RS09080	UP00_RS15500	A7V66_RS02900	A7V26_RS00100	AC941_RS13350	ADM94_RS04310	ADJ24_RS12810	A7V07_RS00110	A4160_RS21860	B7P19_RS04620	A7W44_RS09505	AB190_RS11660	AWI12_RS07630	A4151_RS10955	YA44_RS15285	ABF55_RS12005	ABF83_RS18840	AVL36_RS08245	AVL35_RS08635	NI40_RS04485	AWS24_RS20470	MC67_RS07845	ADA85_RS11880	EnteroDNA1_RS18690	A7W02_RS04310	L402_RS12455	AVL34_RS08050	AXY04_RS16640	P346_RS05335	A7W18_RS13745	A7V20_RS07455	AC936_RS04395	AC931_RS01930
922	CAO44_RS10250	ACJ69_RS00355	A3N68_RS08275	DI57_RS13785	EX28_RS21595	A4092_RS12405	A9X61_RS20255	AWI17_RS00425	UO97_RS09265	SR74_RS16485	ABF78_RS19445	ABW49_RS16930	CAF89_RS00190	AC961_RS18920	AC958_RS00240	ADJ35_RS15095	A7W48_RS09075	UP00_RS15505	A7V66_RS02895	A7V26_RS00095	AC941_RS13355	ADM94_RS04315	ADJ24_RS12805	A7V07_RS00105	A4160_RS21865	B7P19_RS04615	A7W44_RS09500	AB190_RS11665	AWI12_RS07625	A4151_RS10950	YA44_RS15280	ABF55_RS12000	ABF83_RS18835	AVL36_RS08240	AVL35_RS08630	NI40_RS04480	AWS24_RS20475	MC67_RS07850	ADA85_RS11885	EnteroDNA1_RS18685	A7W02_RS04315	L402_RS12460	AVL34_RS08045	AXY04_RS16645	P346_RS05330	A7W18_RS13750	A7V20_RS07450	AC936_RS04400	AC931_RS01935
923	CAO44_RS10255	ACJ69_RS00350	A3N68_RS08270	DI57_RS13790	EX28_RS21600	A4092_RS12410	A9X61_RS20250	AWI17_RS00420	UO97_RS09260	SR74_RS16480	ABF78_RS19440	ABW49_RS16935	CAF89_RS00185	AC961_RS18925	AC958_RS00235	ADJ35_RS15090	A7W48_RS09070	UP00_RS15510	A7V66_RS02890	A7V26_RS00090	AC941_RS13360	ADM94_RS04320	ADJ24_RS12800	A7V07_RS00100	A4160_RS21870	B7P19_RS04610	A7W44_RS09495	AB190_RS11670	AWI12_RS07620	A4151_RS10945	YA44_RS15275	ABF55_RS11995	ABF83_RS18830	AVL36_RS08235	AVL35_RS08625	NI40_RS04475	AWS24_RS20480	MC67_RS07855	ADA85_RS11890	EnteroDNA1_RS18680	A7W02_RS04320	L402_RS12465	AVL34_RS08040	AXY04_RS16650	P346_RS05325	A7W18_RS13755	A7V20_RS07445	AC936_RS04405	AC931_RS01940
924	CAO44_RS10260	ACJ69_RS00345	A3N68_RS17580	DI57_RS13795	EX28_RS21605	A4092_RS12415	A9X61_RS20245	AWI17_RS00415	UO97_RS09255	SR74_RS16475	ABF78_RS19435	ABW49_RS23675	CAF89_RS00180	AC961_RS18930	AC958_RS00230	ADJ35_RS15085	A7W48_RS09065	UP00_RS15515	A7V66_RS02885	A7V26_RS00085	AC941_RS13365	ADM94_RS04325	ADJ24_RS12795	A7V07_RS00095	A4160_RS21875	B7P19_RS04605	A7W44_RS09490	AB190_RS11675	AWI12_RS02215	A4151_RS10940	YA44_RS15270	ABF55_RS11990	ABF83_RS18825	AVL36_RS08230	AVL35_RS08620	NI40_RS04470	AWS24_RS20485	MC67_RS07860	ADA85_RS06640	EnteroDNA1_RS18675	A7W02_RS04325	L402_RS12470	AVL34_RS08035	AXY04_RS16655	P346_RS05320	A7W18_RS13760	A7V20_RS07440	AC936_RS04410	AC931_RS01945
925	CAO44_RS10265	ACJ69_RS00340	A3N68_RS17585	DI57_RS13800	EX28_RS21610	A4092_RS12420	A9X61_RS20240	AWI17_RS00410	UO97_RS09250	SR74_RS16470	ABF78_RS19430	ABW49_RS08580	CAF89_RS00175	AC961_RS18935	AC958_RS00225	ADJ35_RS15080	A7W48_RS09060	UP00_RS15520	A7V66_RS02880	A7V26_RS00080	AC941_RS13370	ADM94_RS04330	ADJ24_RS12790	A7V07_RS00090	A4160_RS21880	B7P19_RS04600	A7W44_RS09485	AB190_RS11680	AWI12_RS02220	A4151_RS10935	YA44_RS15265	ABF55_RS11985	ABF83_RS18820	AVL36_RS08225	AVL35_RS08615	NI40_RS04465	AWS24_RS20490	MC67_RS07865	ADA85_RS06635	EnteroDNA1_RS18670	A7W02_RS04330	L402_RS12475	AVL34_RS08030	AXY04_RS16660	P346_RS05315	A7W18_RS13765	A7V20_RS07435	AC936_RS04415	AC931_RS01950
926	CAO44_RS10270	ACJ69_RS00335	A3N68_RS17590	DI57_RS13805	EX28_RS21615	A4092_RS12425	A9X61_RS20235	AWI17_RS00405	UO97_RS09245	SR74_RS16465	ABF78_RS19425	ABW49_RS08575	CAF89_RS00170	AC961_RS18940	AC958_RS00220	ADJ35_RS15075	A7W48_RS09055	UP00_RS15525	A7V66_RS02875	A7V26_RS00075	AC941_RS13375	ADM94_RS04335	ADJ24_RS12785	A7V07_RS00085	A4160_RS21885	B7P19_RS04595	A7W44_RS09480	AB190_RS11685	AWI12_RS02225	A4151_RS10930	YA44_RS15260	ABF55_RS11980	ABF83_RS18815	AVL36_RS08220	AVL35_RS08610	NI40_RS04460	AWS24_RS20495	MC67_RS07870	ADA85_RS06630	EnteroDNA1_RS18665	A7W02_RS04335	L402_RS12480	AVL34_RS08025	AXY04_RS16665	P346_RS05310	A7W18_RS13770	A7V20_RS07430	AC936_RS04420	AC931_RS01955
927	CAO44_RS10275	ACJ69_RS00330	A3N68_RS17595	DI57_RS13810	EX28_RS21620	A4092_RS12430	A9X61_RS20230	AWI17_RS00400	UO97_RS09240	SR74_RS16460	ABF78_RS19420	ABW49_RS08570	CAF89_RS00165	AC961_RS18945	AC958_RS00215	ADJ35_RS15070	A7W48_RS09050	UP00_RS15530	A7V66_RS02870	A7V26_RS00070	AC941_RS13380	ADM94_RS04340	ADJ24_RS12780	A7V07_RS00080	A4160_RS21890	B7P19_RS04590	A7W44_RS09475	AB190_RS11690	AWI12_RS02230	A4151_RS10925	YA44_RS15255	ABF55_RS11975	ABF83_RS18810	AVL36_RS08215	AVL35_RS08605	NI40_RS04455	AWS24_RS20500	MC67_RS07875	ADA85_RS06625	EnteroDNA1_RS18660	A7W02_RS04340	L402_RS12485	AVL34_RS08020	AXY04_RS16670	P346_RS05305	A7W18_RS13775	A7V20_RS07425	AC936_RS04425	AC931_RS01960
928	CAO44_RS10280	ACJ69_RS00325	A3N68_RS17600	DI57_RS13815	EX28_RS21625	A4092_RS12435	A9X61_RS20225	AWI17_RS00395	UO97_RS09235	SR74_RS16455	ABF78_RS19415	ABW49_RS08565	CAF89_RS00160	AC961_RS18950	AC958_RS00210	ADJ35_RS15065	A7W48_RS09045	UP00_RS15535	A7V66_RS02865	A7V26_RS00065	AC941_RS13385	ADM94_RS04345	ADJ24_RS12775	A7V07_RS00075	A4160_RS21895	B7P19_RS04585	A7W44_RS09470	AB190_RS11695	AWI12_RS02235	A4151_RS10920	YA44_RS15250	ABF55_RS11970	ABF83_RS18805	AVL36_RS08210	AVL35_RS08600	NI40_RS04450	AWS24_RS20505	MC67_RS07880	ADA85_RS06620	EnteroDNA1_RS18655	A7W02_RS04345	L402_RS12490	AVL34_RS08015	AXY04_RS16675	P346_RS05300	A7W18_RS13780	A7V20_RS07420	AC936_RS04430	AC931_RS01965
929	CAO44_RS10285	ACJ69_RS00320	A3N68_RS17605	DI57_RS13820	EX28_RS21630	A4092_RS12440	A9X61_RS20220	AWI17_RS00390	UO97_RS09230	SR74_RS16450	ABF78_RS19410	ABW49_RS08560	CAF89_RS00155	AC961_RS18955	AC958_RS00205	ADJ35_RS15060	A7W48_RS09040	UP00_RS15540	A7V66_RS02860	A7V26_RS00060	AC941_RS13390	ADM94_RS04350	ADJ24_RS12770	A7V07_RS00070	A4160_RS21900	B7P19_RS04580	A7W44_RS09465	AB190_RS11700	AWI12_RS02240	A4151_RS10915	YA44_RS15245	ABF55_RS11965	ABF83_RS18800	AVL36_RS08205	AVL35_RS08595	NI40_RS04445	AWS24_RS20510	MC67_RS07885	ADA85_RS06615	EnteroDNA1_RS18650	A7W02_RS04350	L402_RS12495	AVL34_RS08010	AXY04_RS16680	P346_RS05295	A7W18_RS13785	A7V20_RS07415	AC936_RS04435	AC931_RS01970
930	CAO44_RS10290	ACJ69_RS00315	A3N68_RS17610	DI57_RS13825	EX28_RS21635	A4092_RS12445	A9X61_RS20215	AWI17_RS00385	UO97_RS09225	SR74_RS16445	ABF78_RS19405	ABW49_RS08555	CAF89_RS00150	AC961_RS18960	AC958_RS00200	ADJ35_RS15055	A7W48_RS09035	UP00_RS15545	A7V66_RS02855	A7V26_RS00055	AC941_RS13395	ADM94_RS04355	ADJ24_RS12765	A7V07_RS00065	A4160_RS21905	B7P19_RS04575	A7W44_RS09460	AB190_RS11705	AWI12_RS02245	A4151_RS10910	YA44_RS15240	ABF55_RS11960	ABF83_RS18795	AVL36_RS08200	AVL35_RS08590	NI40_RS04440	AWS24_RS20515	MC67_RS07890	ADA85_RS06610	EnteroDNA1_RS18645	A7W02_RS04355	L402_RS12500	AVL34_RS08005	AXY04_RS16685	P346_RS05290	A7W18_RS13790	A7V20_RS07410	AC936_RS04440	AC931_RS01975
931	CAO44_RS10295	ACJ69_RS00310	A3N68_RS17615	DI57_RS13830	EX28_RS21640	A4092_RS12450	A9X61_RS20210	AWI17_RS00380	UO97_RS09220	SR74_RS16440	ABF78_RS19400	ABW49_RS08550	CAF89_RS00145	AC961_RS18965	AC958_RS00195	ADJ35_RS15050	A7W48_RS09030	UP00_RS15550	A7V66_RS02850	A7V26_RS00050	AC941_RS13400	ADM94_RS04360	ADJ24_RS12760	A7V07_RS00060	A4160_RS21910	B7P19_RS04570	A7W44_RS09455	AB190_RS11710	AWI12_RS02250	A4151_RS10905	YA44_RS15235	ABF55_RS11955	ABF83_RS18790	AVL36_RS08195	AVL35_RS08585	NI40_RS04435	AWS24_RS20520	MC67_RS07895	ADA85_RS06605	EnteroDNA1_RS18640	A7W02_RS04360	L402_RS12505	AVL34_RS08000	AXY04_RS16690	P346_RS05285	A7W18_RS13795	A7V20_RS07405	AC936_RS04445	AC931_RS01980
932	CAO44_RS10300	ACJ69_RS00305	A3N68_RS17620	DI57_RS13835	EX28_RS21645	A4092_RS12455	A9X61_RS20205	AWI17_RS00375	UO97_RS09215	SR74_RS16435	ABF78_RS19395	ABW49_RS08545	CAF89_RS00140	AC961_RS18970	AC958_RS00190	ADJ35_RS15045	A7W48_RS09025	UP00_RS15555	A7V66_RS02845	A7V26_RS00045	AC941_RS13405	ADM94_RS04365	ADJ24_RS12755	A7V07_RS00055	A4160_RS21915	B7P19_RS04565	A7W44_RS09450	AB190_RS11715	AWI12_RS03285	A4151_RS10900	YA44_RS15230	ABF55_RS11950	ABF83_RS18785	AVL36_RS08190	AVL35_RS08580	NI40_RS04430	AWS24_RS20525	MC67_RS07900	ADA85_RS06600	EnteroDNA1_RS18635	A7W02_RS04365	L402_RS12510	AVL34_RS07995	AXY04_RS16695	P346_RS05280	A7W18_RS13800	A7V20_RS07400	AC936_RS04450	AC931_RS01985
933	CAO44_RS10305	ACJ69_RS00300	A3N68_RS17625	DI57_RS13840	EX28_RS21650	A4092_RS12460	A9X61_RS20200	AWI17_RS00370	UO97_RS09210	SR74_RS16430	ABF78_RS19390	ABW49_RS08540	CAF89_RS00135	AC961_RS18975	AC958_RS00185	ADJ35_RS15040	A7W48_RS09020	UP00_RS15560	A7V66_RS02840	A7V26_RS00040	AC941_RS13410	ADM94_RS04370	ADJ24_RS12750	A7V07_RS00050	A4160_RS21920	B7P19_RS04560	A7W44_RS09445	AB190_RS11720	AWI12_RS03280	A4151_RS10895	YA44_RS15225	ABF55_RS11945	ABF83_RS18780	AVL36_RS08185	AVL35_RS08575	NI40_RS04425	AWS24_RS20530	MC67_RS07905	ADA85_RS06595	EnteroDNA1_RS18630	A7W02_RS04370	L402_RS12515	AVL34_RS07990	AXY04_RS16700	P346_RS05275	A7W18_RS13805	A7V20_RS07395	AC936_RS04455	AC931_RS01990
934	CAO44_RS10310	ACJ69_RS00295	A3N68_RS17630	DI57_RS13845	EX28_RS21655	A4092_RS12465	A9X61_RS20195	AWI17_RS00365	UO97_RS09205	SR74_RS16425	ABF78_RS19385	ABW49_RS08535	CAF89_RS00130	AC961_RS18980	AC958_RS00180	ADJ35_RS15035	A7W48_RS09015	UP00_RS15565	A7V66_RS02835	A7V26_RS00035	AC941_RS13415	ADM94_RS04375	ADJ24_RS12745	A7V07_RS00045	A4160_RS21925	B7P19_RS04555	A7W44_RS09440	AB190_RS11725	AWI12_RS03275	A4151_RS10890	YA44_RS15220	ABF55_RS11940	ABF83_RS18775	AVL36_RS08180	AVL35_RS08570	NI40_RS04420	AWS24_RS20535	MC67_RS07910	ADA85_RS06590	EnteroDNA1_RS18625	A7W02_RS04375	L402_RS12520	AVL34_RS07985	AXY04_RS16705	P346_RS05270	A7W18_RS13810	A7V20_RS07390	AC936_RS04460	AC931_RS01995
935	CAO44_RS10315	ACJ69_RS00290	A3N68_RS17635	DI57_RS13850	EX28_RS21660	A4092_RS12470	A9X61_RS20190	AWI17_RS00360	UO97_RS09200	SR74_RS16420	ABF78_RS19380	ABW49_RS08530	CAF89_RS00125	AC961_RS18985	AC958_RS00175	ADJ35_RS15030	A7W48_RS09010	UP00_RS15570	A7V66_RS02830	A7V26_RS00030	AC941_RS13420	ADM94_RS04380	ADJ24_RS12740	A7V07_RS00040	A4160_RS21930	B7P19_RS04550	A7W44_RS09435	AB190_RS11730	AWI12_RS03270	A4151_RS10885	YA44_RS15215	ABF55_RS11935	ABF83_RS18770	AVL36_RS08175	AVL35_RS08565	NI40_RS04415	AWS24_RS20540	MC67_RS07915	ADA85_RS06585	EnteroDNA1_RS18620	A7W02_RS04380	L402_RS12525	AVL34_RS07980	AXY04_RS16710	P346_RS05265	A7W18_RS13815	A7V20_RS07385	AC936_RS04465	AC931_RS02000
936	CAO44_RS10320	ACJ69_RS00285	A3N68_RS17640	DI57_RS13855	EX28_RS21665	A4092_RS12475	A9X61_RS20185	AWI17_RS00355	UO97_RS09195	SR74_RS16415	ABF78_RS19375	ABW49_RS08525	CAF89_RS00120	AC961_RS18990	AC958_RS00170	ADJ35_RS15025	A7W48_RS09005	UP00_RS15575	A7V66_RS02825	A7V26_RS00025	AC941_RS13425	ADM94_RS04385	ADJ24_RS12735	A7V07_RS00035	A4160_RS21935	B7P19_RS04545	A7W44_RS09430	AB190_RS11735	AWI12_RS03265	A4151_RS10880	YA44_RS15210	ABF55_RS11930	ABF83_RS18765	AVL36_RS08170	AVL35_RS08560	NI40_RS04410	AWS24_RS20545	MC67_RS07920	ADA85_RS06580	EnteroDNA1_RS18615	A7W02_RS04385	L402_RS12530	AVL34_RS07975	AXY04_RS16715	P346_RS05260	A7W18_RS13820	A7V20_RS07380	AC936_RS04470	AC931_RS02005
937	CAO44_RS10325	ACJ69_RS00280	A3N68_RS17645	DI57_RS13860	EX28_RS21670	A4092_RS12480	A9X61_RS20180	AWI17_RS00350	UO97_RS09190	SR74_RS16410	ABF78_RS19370	ABW49_RS08520	CAF89_RS00115	AC961_RS18995	AC958_RS00165	ADJ35_RS15020	A7W48_RS09000	UP00_RS15580	A7V66_RS02820	A7V26_RS00020	AC941_RS13430	ADM94_RS04390	ADJ24_RS12730	A7V07_RS00030	A4160_RS21940	B7P19_RS04540	A7W44_RS09425	AB190_RS11740	AWI12_RS03260	A4151_RS10875	YA44_RS15205	ABF55_RS11925	ABF83_RS18760	AVL36_RS08165	AVL35_RS08555	NI40_RS04405	AWS24_RS20550	MC67_RS07925	ADA85_RS06575	EnteroDNA1_RS18610	A7W02_RS04390	L402_RS12535	AVL34_RS07970	AXY04_RS16720	P346_RS05255	A7W18_RS13825	A7V20_RS07375	AC936_RS04475	AC931_RS02010
938	CAO44_RS10330	ACJ69_RS00275	A3N68_RS17650	DI57_RS13865	EX28_RS21675	A4092_RS12485	A9X61_RS20175	AWI17_RS00345	UO97_RS09185	SR74_RS16405	ABF78_RS19365	ABW49_RS08515	CAF89_RS00110	AC961_RS19000	AC958_RS00160	ADJ35_RS15015	A7W48_RS08995	UP00_RS15585	A7V66_RS02815	A7V26_RS00015	AC941_RS13435	ADM94_RS04395	ADJ24_RS12725	A7V07_RS00025	A4160_RS21945	B7P19_RS04535	A7W44_RS09420	AB190_RS11745	AWI12_RS03255	A4151_RS10870	YA44_RS15200	ABF55_RS11920	ABF83_RS18755	AVL36_RS08160	AVL35_RS08550	NI40_RS04400	AWS24_RS20555	MC67_RS07930	ADA85_RS06570	EnteroDNA1_RS18605	A7W02_RS04395	L402_RS12540	AVL34_RS07965	AXY04_RS16725	P346_RS05250	A7W18_RS13830	A7V20_RS07370	AC936_RS04480	AC931_RS02015
939	CAO44_RS10335	ACJ69_RS00270	A3N68_RS17655	DI57_RS13870	EX28_RS21680	A4092_RS12490	A9X61_RS20170	AWI17_RS00340	UO97_RS09180	SR74_RS16400	ABF78_RS19360	ABW49_RS08510	CAF89_RS00105	AC961_RS19005	AC958_RS00155	ADJ35_RS15010	A7W48_RS08990	UP00_RS15590	A7V66_RS02810	A7V26_RS00010	AC941_RS13440	ADM94_RS04400	ADJ24_RS12720	A7V07_RS00020	A4160_RS21950	B7P19_RS04530	A7W44_RS09415	AB190_RS11750	AWI12_RS03250	A4151_RS10865	YA44_RS15195	ABF55_RS11915	ABF83_RS18750	AVL36_RS08155	AVL35_RS08545	NI40_RS04395	AWS24_RS20560	MC67_RS07935	ADA85_RS06565	EnteroDNA1_RS18600	A7W02_RS04400	L402_RS12545	AVL34_RS07960	AXY04_RS16730	P346_RS05245	A7W18_RS22125	A7V20_RS07365	AC936_RS04485	AC931_RS02020
940	CAO44_RS10340	ACJ69_RS00265	A3N68_RS17660	DI57_RS13875	EX28_RS21685	A4092_RS12495	A9X61_RS20165	AWI17_RS00335	UO97_RS09175	SR74_RS16395	ABF78_RS19355	ABW49_RS08505	CAF89_RS00100	AC961_RS19010	AC958_RS00150	ADJ35_RS15005	A7W48_RS08985	UP00_RS15595	A7V66_RS02805	A7V26_RS00005	AC941_RS13445	ADM94_RS04405	ADJ24_RS12715	A7V07_RS00015	A4160_RS21955	B7P19_RS04525	A7W44_RS09410	AB190_RS11755	AWI12_RS03245	A4151_RS10860	YA44_RS15190	ABF55_RS11910	ABF83_RS18745	AVL36_RS08150	AVL35_RS08540	NI40_RS04390	AWS24_RS20565	MC67_RS07940	ADA85_RS06560	EnteroDNA1_RS18595	A7W02_RS04405	L402_RS12550	AVL34_RS07955	AXY04_RS16735	P346_RS05240	A7W18_RS22120	A7V20_RS07360	AC936_RS04490	AC931_RS02025
941	CAO44_RS10345	ACJ69_RS00260	A3N68_RS17665	DI57_RS13880	EX28_RS21690	A4092_RS12500	A9X61_RS20160	AWI17_RS00330	UO97_RS09170	SR74_RS16390	ABF78_RS19350	ABW49_RS08500	CAF89_RS00095	AC961_RS19015	AC958_RS00145	ADJ35_RS15000	A7W48_RS08980	UP00_RS15600			AC941_RS13450	ADM94_RS04410	ADJ24_RS12710	A7V07_RS00010	A4160_RS21960	B7P19_RS04520	A7W44_RS09405	AB190_RS11760	AWI12_RS03240	A4151_RS10855	YA44_RS15185	ABF55_RS11905	ABF83_RS18740	AVL36_RS08145	AVL35_RS08535	NI40_RS04385	AWS24_RS20570	MC67_RS07945	ADA85_RS06555	EnteroDNA1_RS18590	A7W02_RS04410	L402_RS12555	AVL34_RS07950	AXY04_RS16740	P346_RS05235	A7W18_RS22115	A7V20_RS07355	AC936_RS04495	AC931_RS02030
942	CAO44_RS10350	ACJ69_RS00255	A3N68_RS17670	DI57_RS13885	EX28_RS21695	A4092_RS12505	A9X61_RS20155	AWI17_RS00325	UO97_RS09165	SR74_RS16385	ABF78_RS19345	ABW49_RS08495	CAF89_RS00090	AC961_RS19020	AC958_RS00140	ADJ35_RS14995	A7W48_RS08975	UP00_RS15605	A7V66_RS02795	A7V26_RS23545	AC941_RS13455	ADM94_RS04415	ADJ24_RS12705	A7V07_RS23285	A4160_RS23160	B7P19_RS04515	A7W44_RS09400	AB190_RS11765	AWI12_RS03235	A4151_RS10850	YA44_RS15180	ABF55_RS11900	ABF83_RS18735	AVL36_RS08140	AVL35_RS08530	NI40_RS04380	AWS24_RS20575	MC67_RS07950	ADA85_RS06550	EnteroDNA1_RS18585	A7W02_RS04415	L402_RS12560	AVL34_RS07945	AXY04_RS16745	P346_RS05230	A7W18_RS22110	A7V20_RS07350	AC936_RS04500	AC931_RS02035
943	CAO44_RS10355	ACJ69_RS00250	A3N68_RS17675	DI57_RS13890	EX28_RS21700	A4092_RS12510	A9X61_RS20150	AWI17_RS00320	UO97_RS09160	SR74_RS16380	ABF78_RS19340	ABW49_RS08490	CAF89_RS00085	AC961_RS19025	AC958_RS00135	ADJ35_RS14990	A7W48_RS08970	UP00_RS15610	A7V66_RS02790	A7V26_RS23540	AC941_RS13460	ADM94_RS04420	ADJ24_RS12700	A7V07_RS23280	A4160_RS23155	B7P19_RS04510	A7W44_RS09395	AB190_RS11770	AWI12_RS22815	A4151_RS10845	YA44_RS15175	ABF55_RS11895	ABF83_RS18730	AVL36_RS08135	AVL35_RS08525	NI40_RS04375	AWS24_RS20580	MC67_RS07955	ADA85_RS06545	EnteroDNA1_RS18580	A7W02_RS04420	L402_RS12565	AVL34_RS07940	AXY04_RS16750	P346_RS05225	A7W18_RS22105	A7V20_RS07345	AC936_RS04505	AC931_RS02040
944	CAO44_RS10360	ACJ69_RS00245	A3N68_RS17680	DI57_RS13895	EX28_RS21705	A4092_RS12515	A9X61_RS20145	AWI17_RS00315	UO97_RS09155	SR74_RS16375	ABF78_RS19335	ABW49_RS08485	CAF89_RS00080	AC961_RS19030	AC958_RS00130	ADJ35_RS14985	A7W48_RS08965	UP00_RS15615	A7V66_RS02785	A7V26_RS23535	AC941_RS13465	ADM94_RS04425	ADJ24_RS12695	A7V07_RS23275	A4160_RS23150	B7P19_RS04505	A7W44_RS09390	AB190_RS11775	AWI12_RS22820	A4151_RS10840	YA44_RS15170	ABF55_RS11890	ABF83_RS18725	AVL36_RS08130	AVL35_RS08520	NI40_RS04370	AWS24_RS20585	MC67_RS07960	ADA85_RS06540	EnteroDNA1_RS18575	A7W02_RS04425	L402_RS12570	AVL34_RS07935	AXY04_RS16755	P346_RS05220	A7W18_RS22100	A7V20_RS07340	AC936_RS04510	AC931_RS02045
945	CAO44_RS10365	ACJ69_RS00240	A3N68_RS17685	DI57_RS13900	EX28_RS21710	A4092_RS12520	A9X61_RS20140	AWI17_RS00310	UO97_RS09150	SR74_RS16370	ABF78_RS19330	ABW49_RS08480	CAF89_RS00075	AC961_RS19035	AC958_RS00125	ADJ35_RS14980	A7W48_RS08960	UP00_RS15620	A7V66_RS02780	A7V26_RS23530	AC941_RS13470	ADM94_RS04430	ADJ24_RS12690	A7V07_RS23270	A4160_RS23145	B7P19_RS04500	A7W44_RS09385	AB190_RS11780	AWI12_RS22825	A4151_RS10835	YA44_RS15165	ABF55_RS11885	ABF83_RS18720	AVL36_RS08125	AVL35_RS08515	NI40_RS04365	AWS24_RS20590	MC67_RS07965	ADA85_RS06535	EnteroDNA1_RS18570	A7W02_RS04430	L402_RS12575	AVL34_RS07930	AXY04_RS16760	P346_RS05215	A7W18_RS22095	A7V20_RS07335	AC936_RS04515	AC931_RS02050
946	CAO44_RS10370	ACJ69_RS00235	A3N68_RS17690	DI57_RS13905	EX28_RS21715	A4092_RS12525	A9X61_RS20135	AWI17_RS00305	UO97_RS09145	SR74_RS16365	ABF78_RS19325	ABW49_RS08475	CAF89_RS00070	AC961_RS19040	AC958_RS00120	ADJ35_RS14975	A7W48_RS08955	UP00_RS15625	A7V66_RS02775	A7V26_RS23525	AC941_RS13475	ADM94_RS04435	ADJ24_RS12685	A7V07_RS23265	A4160_RS23140	B7P19_RS04495	A7W44_RS09380	AB190_RS11785	AWI12_RS22830	A4151_RS10830	YA44_RS15160	ABF55_RS11880	ABF83_RS18715	AVL36_RS08120	AVL35_RS08510	NI40_RS04360	AWS24_RS20595	MC67_RS07970	ADA85_RS06530	EnteroDNA1_RS18565	A7W02_RS04435	L402_RS12580	AVL34_RS07925	AXY04_RS16765	P346_RS05210	A7W18_RS22090	A7V20_RS07330	AC936_RS04520	AC931_RS02055
947	CAO44_RS10375	ACJ69_RS00230	A3N68_RS17695	DI57_RS13910	EX28_RS21720	A4092_RS12530	A9X61_RS20130	AWI17_RS00300	UO97_RS09140	SR74_RS16360	ABF78_RS19320	ABW49_RS08470	CAF89_RS00065	AC961_RS19045	AC958_RS00115	ADJ35_RS14970	A7W48_RS08950	UP00_RS15630	A7V66_RS02770	A7V26_RS23520	AC941_RS13480	ADM94_RS04440	ADJ24_RS12680	A7V07_RS23260	A4160_RS23135	B7P19_RS04490	A7W44_RS09375	AB190_RS11790	AWI12_RS22835	A4151_RS10825	YA44_RS15155	ABF55_RS11875	ABF83_RS18710	AVL36_RS08115	AVL35_RS08505	NI40_RS04355	AWS24_RS20600	MC67_RS07975	ADA85_RS06525	EnteroDNA1_RS18560	A7W02_RS04440	L402_RS12585	AVL34_RS07920	AXY04_RS16770	P346_RS05205	A7W18_RS22085	A7V20_RS07325	AC936_RS04525	AC931_RS02060
948	CAO44_RS10380	ACJ69_RS00225	A3N68_RS17700	DI57_RS13915	EX28_RS21725	A4092_RS12535	A9X61_RS20125	AWI17_RS00295	UO97_RS09135	SR74_RS16355	ABF78_RS19315	ABW49_RS08465	CAF89_RS00060	AC961_RS19050	AC958_RS00110	ADJ35_RS14965	A7W48_RS08945	UP00_RS15635	A7V66_RS02765	A7V26_RS23515	AC941_RS13485	ADM94_RS04445	ADJ24_RS12675	A7V07_RS23255	A4160_RS23130	B7P19_RS04485	A7W44_RS09370	AB190_RS11795	AWI12_RS22840	A4151_RS10820	YA44_RS15150	ABF55_RS11870	ABF83_RS18705	AVL36_RS08110	AVL35_RS08500	NI40_RS04350	AWS24_RS20605	MC67_RS07980	ADA85_RS06520	EnteroDNA1_RS18555	A7W02_RS04445	L402_RS12590	AVL34_RS07915	AXY04_RS16775	P346_RS05200	A7W18_RS22080	A7V20_RS07320	AC936_RS04530	AC931_RS02065
949	CAO44_RS10385	ACJ69_RS00220	A3N68_RS17705	DI57_RS13920	EX28_RS21730	A4092_RS12540	A9X61_RS20120	AWI17_RS00290	UO97_RS09130	SR74_RS16350	ABF78_RS19310	ABW49_RS08220	CAF89_RS00055	AC961_RS19055	AC958_RS00105	ADJ35_RS14960	A7W48_RS08940	UP00_RS15640	A7V66_RS02760	A7V26_RS23510	AC941_RS13490	ADM94_RS04450	ADJ24_RS12670	A7V07_RS23250	A4160_RS23125	B7P19_RS04480	A7W44_RS09365	AB190_RS11800	AWI12_RS22845	A4151_RS10815	YA44_RS15145	ABF55_RS11865	ABF83_RS18700	AVL36_RS08105	AVL35_RS08495	NI40_RS04345	AWS24_RS20610	MC67_RS07985	ADA85_RS06515	EnteroDNA1_RS18550	A7W02_RS04450	L402_RS12595	AVL34_RS07910	AXY04_RS16780	P346_RS05195	A7W18_RS22075	A7V20_RS07315	AC936_RS04535	AC931_RS02070
950	CAO44_RS10390	ACJ69_RS00215	A3N68_RS17710	DI57_RS13925	EX28_RS21735	A4092_RS12545	A9X61_RS20115	AWI17_RS00285	UO97_RS09125	SR74_RS16345	ABF78_RS19305	ABW49_RS08215	CAF89_RS00050	AC961_RS19060	AC958_RS00100	ADJ35_RS14955	A7W48_RS08935	UP00_RS15645	A7V66_RS02755	A7V26_RS23505	AC941_RS13495	ADM94_RS04455	ADJ24_RS12665	A7V07_RS23245	A4160_RS23120	B7P19_RS04475	A7W44_RS09360	AB190_RS11805	AWI12_RS22850	A4151_RS10810	YA44_RS15140	ABF55_RS11860	ABF83_RS18695	AVL36_RS08100	AVL35_RS08490	NI40_RS04340	AWS24_RS20615	MC67_RS07990	ADA85_RS06510	EnteroDNA1_RS18545	A7W02_RS04455	L402_RS12600	AVL34_RS07905	AXY04_RS16785	P346_RS05190	A7W18_RS22070	A7V20_RS07310	AC936_RS04540	AC931_RS02075
951	CAO44_RS10395	ACJ69_RS00210	A3N68_RS17715	DI57_RS13930	EX28_RS21740	A4092_RS12550	A9X61_RS20110	AWI17_RS00280	UO97_RS09120	SR74_RS16340	ABF78_RS19300	ABW49_RS08210	CAF89_RS00045	AC961_RS19065	AC958_RS00095	ADJ35_RS14950	A7W48_RS08930	UP00_RS15650	A7V66_RS02750	A7V26_RS23500	AC941_RS13500	ADM94_RS04460	ADJ24_RS12660	A7V07_RS23240	A4160_RS23115	B7P19_RS04470	A7W44_RS09355	AB190_RS11810	AWI12_RS22855	A4151_RS10805	YA44_RS15135	ABF55_RS11855	ABF83_RS18690	AVL36_RS08095	AVL35_RS08485	NI40_RS04335	AWS24_RS20620	MC67_RS07995	ADA85_RS06505	EnteroDNA1_RS18540	A7W02_RS04460	L402_RS12605	AVL34_RS07900	AXY04_RS16790	P346_RS05185	A7W18_RS22065	A7V20_RS07305	AC936_RS04545	AC931_RS02080
952	CAO44_RS10400	ACJ69_RS00205	A3N68_RS07115	DI57_RS13935	EX28_RS21745	A4092_RS12555	A9X61_RS20105	AWI17_RS00275	UO97_RS09115	SR74_RS16335	ABF78_RS19295	ABW49_RS08205	CAF89_RS00040	AC961_RS19070	AC958_RS00090	ADJ35_RS14945	A7W48_RS08925	UP00_RS15655	A7V66_RS02745	A7V26_RS23495	AC941_RS13505	ADM94_RS04465	ADJ24_RS12655	A7V07_RS23235	A4160_RS23110	B7P19_RS04465	A7W44_RS09350	AB190_RS11815	AWI12_RS22860	A4151_RS10800	YA44_RS15130	ABF55_RS11850	ABF83_RS18685	AVL36_RS08090	AVL35_RS08480	NI40_RS04330	AWS24_RS20625	MC67_RS08000	ADA85_RS06500	EnteroDNA1_RS18535	A7W02_RS04465	L402_RS12610	AVL34_RS07895	AXY04_RS16795	P346_RS05180	A7W18_RS22060	A7V20_RS07300	AC936_RS04550	AC931_RS02085
953	CAO44_RS10405	ACJ69_RS00135	A3N68_RS07110	DI57_RS13940	EX28_RS21750	A4092_RS12560	A9X61_RS20100	AWI17_RS00270	UO97_RS20970	SR74_RS16330	ABF78_RS19290	ABW49_RS21680	CAF89_RS00035	AC961_RS19075	AC958_RS00085	ADJ35_RS14940	A7W48_RS08920	UP00_RS19690	A7V66_RS02740	A7V26_RS23490	AC941_RS13510	ADM94_RS04470	ADJ24_RS12650	A7V07_RS23230	A4160_RS23105	B7P19_RS04460	A7W44_RS09345	AB190_RS11820	AWI12_RS22865	A4151_RS10795	YA44_RS15125	ABF55_RS11845	ABF83_RS18680	AVL36_RS08085	AVL35_RS08475	NI40_RS04325	AWS24_RS20630	MC67_RS08005	ADA85_RS06495	EnteroDNA1_RS18530	A7W02_RS04475	L402_RS12615	AVL34_RS07890	AXY04_RS16800	P346_RS05175	A7W18_RS22055	A7V20_RS22190	AC936_RS04555	AC931_RS02090
954	CAO44_RS10410	ACJ69_RS00140	A3N68_RS07105	DI57_RS13945	EX28_RS21755	A4092_RS12565	A9X61_RS20095	AWI17_RS00265	UO97_RS20975	SR74_RS16325	ABF78_RS19285	ABW49_RS21685	CAF89_RS00030	AC961_RS19080	AC958_RS00080	ADJ35_RS14935	A7W48_RS08915	UP00_RS19695	A7V66_RS02735	A7V26_RS23485	AC941_RS13515	ADM94_RS04475	ADJ24_RS12645	A7V07_RS23225	A4160_RS23100	B7P19_RS04455	A7W44_RS09340	AB190_RS11825	AWI12_RS22870	A4151_RS10790	YA44_RS15120	ABF55_RS11840	ABF83_RS18675	AVL36_RS08080	AVL35_RS08470	NI40_RS04320	AWS24_RS20635	MC67_RS08010	ADA85_RS06490	EnteroDNA1_RS18525	A7W02_RS04480	L402_RS12620	AVL34_RS07885	AXY04_RS16805	P346_RS05170	A7W18_RS22050	A7V20_RS22185	AC936_RS04560	AC931_RS02095
955	CAO44_RS10415	ACJ69_RS00145	A3N68_RS07100	DI57_RS13950	EX28_RS21760	A4092_RS12570	A9X61_RS20090	AWI17_RS00260	UO97_RS20980	SR74_RS16320	ABF78_RS19280	ABW49_RS21690	CAF89_RS00025	AC961_RS19085	AC958_RS00075	ADJ35_RS14930	A7W48_RS08910	UP00_RS19700	A7V66_RS02730	A7V26_RS23480	AC941_RS13520	ADM94_RS04480	ADJ24_RS12640	A7V07_RS23220	A4160_RS23095	B7P19_RS04450	A7W44_RS09335	AB190_RS11830	AWI12_RS22875	A4151_RS10785	YA44_RS15115	ABF55_RS11835	ABF83_RS18670	AVL36_RS08075	AVL35_RS08465	NI40_RS04315	AWS24_RS20640	MC67_RS08015	ADA85_RS06485	EnteroDNA1_RS18520	A7W02_RS04485	L402_RS12625	AVL34_RS07880	AXY04_RS16810	P346_RS05165	A7W18_RS22045	A7V20_RS22180	AC936_RS04565	AC931_RS02100
956	CAO44_RS10420	ACJ69_RS00150	A3N68_RS07095	DI57_RS13955	EX28_RS21765	A4092_RS12575	A9X61_RS20085	AWI17_RS00255	UO97_RS20985	SR74_RS16315	ABF78_RS19275	ABW49_RS21695	CAF89_RS00020	AC961_RS19090	AC958_RS00070	ADJ35_RS14925	A7W48_RS08905	UP00_RS19705	A7V66_RS02725	A7V26_RS23475	AC941_RS13525	ADM94_RS04485	ADJ24_RS12635	A7V07_RS23215	A4160_RS23090	B7P19_RS04445	A7W44_RS09330	AB190_RS11835	AWI12_RS22880	A4151_RS10780	YA44_RS15110	ABF55_RS11830	ABF83_RS18665	AVL36_RS08070	AVL35_RS08460	NI40_RS04310	AWS24_RS20645	MC67_RS08020	ADA85_RS06480	EnteroDNA1_RS18515	A7W02_RS04490	L402_RS12630	AVL34_RS07875	AXY04_RS16815	P346_RS05160	A7W18_RS22040	A7V20_RS22175	AC936_RS04570	AC931_RS02105
957	CAO44_RS10425	ACJ69_RS00155	A3N68_RS07090	DI57_RS13960	EX28_RS21770	A4092_RS12580	A9X61_RS20080	AWI17_RS00250	UO97_RS20990	SR74_RS16310	ABF78_RS19270	ABW49_RS21700	CAF89_RS00015	AC961_RS19095	AC958_RS00065	ADJ35_RS14920	A7W48_RS08900	UP00_RS19710	A7V66_RS02720	A7V26_RS23470	AC941_RS13530	ADM94_RS04490	ADJ24_RS12630	A7V07_RS23210	A4160_RS23085	B7P19_RS04440	A7W44_RS09325	AB190_RS11840	AWI12_RS22885	A4151_RS10775	YA44_RS15105	ABF55_RS11825	ABF83_RS18660	AVL36_RS08065	AVL35_RS08455	NI40_RS04305	AWS24_RS20650	MC67_RS08025	ADA85_RS06475	EnteroDNA1_RS18510	A7W02_RS04495	L402_RS12635	AVL34_RS07870	AXY04_RS16820	P346_RS05155	A7W18_RS22035	A7V20_RS22170	AC936_RS04575	AC931_RS02110
958	CAO44_RS10430	ACJ69_RS00160	A3N68_RS07085	DI57_RS13965	EX28_RS21775	A4092_RS12585	A9X61_RS20075	AWI17_RS00245	UO97_RS20995	SR74_RS16305	ABF78_RS19265	ABW49_RS21705	CAF89_RS00010	AC961_RS19100	AC958_RS00060	ADJ35_RS14915	A7W48_RS08895	UP00_RS19715	A7V66_RS02715	A7V26_RS23465	AC941_RS13535	ADM94_RS04495	ADJ24_RS12625	A7V07_RS23205	A4160_RS23080	B7P19_RS04435	A7W44_RS09320	AB190_RS11845	AWI12_RS22890	A4151_RS10770	YA44_RS15100	ABF55_RS11820	ABF83_RS18655	AVL36_RS08060	AVL35_RS08450	NI40_RS04300	AWS24_RS20655	MC67_RS08030	ADA85_RS06470	EnteroDNA1_RS18505	A7W02_RS04500	L402_RS12640	AVL34_RS07865	AXY04_RS16825	P346_RS05150	A7W18_RS22030	A7V20_RS22165	AC936_RS04580	AC931_RS02115
959	CAO44_RS10435	ACJ69_RS00165	A3N68_RS07080	DI57_RS13970	EX28_RS21780	A4092_RS12590	A9X61_RS20070	AWI17_RS00240	UO97_RS21000	SR74_RS16300	ABF78_RS19260	ABW49_RS17150	CAF89_RS11720	AC961_RS13585	AC958_RS07090	ADJ35_RS13900	A7W48_RS08890	UP00_RS19720	A7V66_RS02710	A7V26_RS23460	AC941_RS12510	ADM94_RS09300	ADJ24_RS04220	A7V07_RS23200	A4160_RS23075	B7P19_RS04430	A7W44_RS09315	AB190_RS11850	AWI12_RS04055	A4151_RS10765	YA44_RS15095	ABF55_RS11815	ABF83_RS18650	AVL36_RS08055	AVL35_RS22725	NI40_RS04295	AWS24_RS20660	MC67_RS08035	ADA85_RS07075	EnteroDNA1_RS18500	A7W02_RS04505	L402_RS12645	AVL34_RS07860	AXY04_RS16830	P346_RS05145	A7W18_RS22025	A7V20_RS22160	AC936_RS14480	AC931_RS06725
960	CAO44_RS10440	ACJ69_RS00170	A3N68_RS07075	DI57_RS13975	EX28_RS21785	A4092_RS12595	A9X61_RS20065	AWI17_RS00235	UO97_RS21005	SR74_RS16295	ABF78_RS19255	ABW49_RS17145	CAF89_RS11715	AC961_RS13590	AC958_RS07095	ADJ35_RS13895	A7W48_RS08885	UP00_RS19725	A7V66_RS02705	A7V26_RS23455	AC941_RS12505	ADM94_RS09295	ADJ24_RS04225	A7V07_RS23195	A4160_RS23070	B7P19_RS04425	A7W44_RS09310	AB190_RS11855	AWI12_RS04050	A4151_RS10760	YA44_RS15090	ABF55_RS11810	ABF83_RS18645	AVL36_RS08050	AVL35_RS22720	NI40_RS04290	AWS24_RS20665	MC67_RS08040	ADA85_RS07080	EnteroDNA1_RS18495	A7W02_RS04510	L402_RS12650	AVL34_RS07855	AXY04_RS16835	P346_RS05140	A7W18_RS22020	A7V20_RS22155	AC936_RS14475	AC931_RS06720
961	CAO44_RS10445	ACJ69_RS00175	A3N68_RS07070	DI57_RS13980	EX28_RS21790	A4092_RS12600	A9X61_RS20060	AWI17_RS00230	UO97_RS21010	SR74_RS16290	ABF78_RS19250	ABW49_RS17140	CAF89_RS11705	AC961_RS13595	AC958_RS07100	ADJ35_RS13890	A7W48_RS08880	UP00_RS19735	A7V66_RS02700	A7V26_RS23450	AC941_RS12500	ADM94_RS09290	ADJ24_RS04230	A7V07_RS23190	A4160_RS23065	B7P19_RS04415	A7W44_RS09305	AB190_RS11860	AWI12_RS04045	A4151_RS10755	YA44_RS15080	ABF55_RS11800	ABF83_RS18640	AVL36_RS08040	AVL35_RS22710	NI40_RS04280	AWS24_RS20670	MC67_RS08045	ADA85_RS07085	EnteroDNA1_RS18485	A7W02_RS04515	L402_RS12655	AVL34_RS07845	AXY04_RS16845	P346_RS05130	A7W18_RS22015	A7V20_RS22150	AC936_RS14465	AC931_RS06710
962	CAO44_RS10450	ACJ69_RS00180	A3N68_RS07065	DI57_RS13985	EX28_RS21795	A4092_RS12605	A9X61_RS20055	AWI17_RS00225	UO97_RS21015	SR74_RS16285	ABF78_RS19245	ABW49_RS17135	CAF89_RS11700	AC961_RS13600	AC958_RS07105	ADJ35_RS13885	A7W48_RS08875	UP00_RS19740	A7V66_RS02695	A7V26_RS23445	AC941_RS12495	ADM94_RS09285	ADJ24_RS04235	A7V07_RS23185	A4160_RS23060	B7P19_RS04410	A7W44_RS09300	AB190_RS11865	AWI12_RS04040	A4151_RS10750	YA44_RS15075	ABF55_RS11795	ABF83_RS18635	AVL36_RS08035	AVL35_RS22705	NI40_RS04275	AWS24_RS20675	MC67_RS08050	ADA85_RS07090	EnteroDNA1_RS18480	A7W02_RS04520	L402_RS12660	AVL34_RS07840	AXY04_RS16850	P346_RS05125	A7W18_RS22010	A7V20_RS22145	AC936_RS14460	AC931_RS06705
963							A9X61_RS20050		UO97_RS21020																				AWI12_RS04035				ABF83_RS18630				AWS24_RS20680	MC67_RS08055			A7W02_RS04525
964							A9X61_RS20045		UO97_RS21025																				AWI12_RS24385				ABF83_RS18625				AWS24_RS20685	MC67_RS08060			A7W02_RS04530
965							A9X61_RS20040		UO97_RS21030																				AWI12_RS15905				ABF83_RS18620				AWS24_RS20690	MC67_RS08065			A7W02_RS04535
966		ACJ69_RS00185		DI57_RS13990	EX28_RS21800	A4092_RS12610		AWI17_RS00220		SR74_RS16280	ABF78_RS19240	ABW49_RS17130		AC961_RS13605	AC958_RS07110	ADJ35_RS13880	A7W48_RS08870		A7V66_RS02690	A7V26_RS23440	AC941_RS12490	ADM94_RS09280	ADJ24_RS04240	A7V07_RS23180	A4160_RS23055	B7P19_RS04405	A7W44_RS09295	AB190_RS11870		A4151_RS10745									ADA85_RS07095	EnteroDNA1_RS18475		L402_RS12665			P346_RS05120	A7W18_RS22005	A7V20_RS22140	AC936_RS14455	AC931_RS06700
967		ACJ69_RS00190		DI57_RS13995	EX28_RS21805	A4092_RS12615		AWI17_RS00215		SR74_RS16275	ABF78_RS19235	ABW49_RS17125		AC961_RS13610	AC958_RS07115	ADJ35_RS13875	A7W48_RS08865		A7V66_RS02685	A7V26_RS23435	AC941_RS12485	ADM94_RS09275	ADJ24_RS04245	A7V07_RS23175	A4160_RS23050	B7P19_RS04400	A7W44_RS09290	AB190_RS11875		A4151_RS10740									ADA85_RS07100	EnteroDNA1_RS18470		L402_RS12670			P346_RS05115	A7W18_RS22000	A7V20_RS22135	AC936_RS14450	AC931_RS06695
968		ACJ69_RS00195		DI57_RS14000	EX28_RS21810	A4092_RS12620		AWI17_RS00210		SR74_RS16270	ABF78_RS19230	ABW49_RS17120		AC961_RS13615	AC958_RS07120	ADJ35_RS13870	A7W48_RS08860		A7V66_RS02680	A7V26_RS23430	AC941_RS12480	ADM94_RS09270	ADJ24_RS04250	A7V07_RS23170	A4160_RS23045	B7P19_RS04395	A7W44_RS09285	AB190_RS11880		A4151_RS10735									ADA85_RS07105	EnteroDNA1_RS18465		L402_RS12675			P346_RS05110	A7W18_RS21995	A7V20_RS22130	AC936_RS14445	AC931_RS06690
969		ACJ69_RS00120		DI57_RS14005	EX28_RS21815	A4092_RS12625		AWI17_RS00205		SR74_RS16265	ABF78_RS19225	ABW49_RS17115		AC961_RS13620	AC958_RS07125	ADJ35_RS13865	A7W48_RS08855		A7V66_RS02675	A7V26_RS23425	AC941_RS12475	ADM94_RS09265	ADJ24_RS04255	A7V07_RS23165	A4160_RS23040	B7P19_RS04390	A7W44_RS09280	AB190_RS11885		A4151_RS10730									ADA85_RS07110	EnteroDNA1_RS18460		L402_RS12680			P346_RS05105	A7W18_RS21990	A7V20_RS22125	AC936_RS14440	AC931_RS06685
970		ACJ69_RS00115		DI57_RS14010	EX28_RS21820	A4092_RS12630		AWI17_RS00200		SR74_RS16260	ABF78_RS19220	ABW49_RS17110							A7V66_RS02670	A7V26_RS23420				A7V07_RS23160	A4160_RS23035	B7P19_RS04385	A7W44_RS09275	AB190_RS11890		A4151_RS10725									ADA85_RS07115	EnteroDNA1_RS18455					P346_RS05100	A7W18_RS21985	A7V20_RS22120	AC936_RS14435	AC931_RS06680
971
972
973
974
975
976
977
978
979
980
981
982
983
984
985
986
987
988
989
990
991
992
993
994
995
996															AC958_RS21970	ADJ35_RS14565						ADM94_RS08275	ADJ24_RS14825
997
998
999
1000														AC961_RS23770	AC958_RS23500	ADJ35_RS23685																										L402_RS26180
1001
1002
1003
1004
1005
1006
1007
1008
1009
1010
1011
1012
1013
1014
1015
1016
1017
1018
1019
1020
1021
1022
1023
1024
1025
1026
1027
1028
1029
1030
1031
1032
1033
1034
1035
1036
1037
1038
1039
1040
1041
1042
1043
1044
1045																																												AXY04_RS15855
1046																																												AXY04_RS15860
1047											ABF78_RS20410								A7V66_RS04035	A7V26_RS01235				A7V07_RS01080	A4160_RS07485		A7W44_RS10640																			A7W18_RS09795
1048
1049
1050																																					AWS24_RS23055
1051												ABW49_RS22125
1052
1053										SR74_RS23515																		AB190_RS00725									AWS24_RS16865
1054
1055
1056
1057																					AC941_RS15775	ADM94_RS13220	ADJ24_RS10395														AWS24_RS03345
1058														AC961_RS20405	AC958_RS24310	ADJ35_RS24325	A7W48_RS23170									B7P19_RS08595			AWI12_RS24185	A4151_RS10430			ABF83_RS24220									L402_RS26635					A7V20_RS25680
1059
1060														AC961_RS20410	AC958_RS17090	ADJ35_RS17265																										L402_RS0124795
1061
1062																																						MC67_RS23880
1063
1064
1065
1066
1067
1068
1069
1070
1071
1072	CAO44_RS21965	ACJ69_RS05000	A3N68_RS19390	DI57_RS09435	EX28_RS17165	A4092_RS15715	A9X61_RS07970	AWI17_RS07825	UO97_RS17415	SR74_RS00650	ABF78_RS09345	ABW49_RS01685	CAF89_RS04980	AC961_RS20825	AC958_RS16675	ADJ35_RS18990	A7W48_RS03605	UP00_RS07610	A7V66_RS13785	A7V26_RS13860	AC941_RS17995	ADM94_RS19740	ADJ24_RS22920	A7V07_RS11060	A4160_RS13605	B7P19_RS09430	A7W44_RS02565	AB190_RS07045	AWI12_RS21110	A4151_RS03340	YA44_RS19620	ABF55_RS18870	ABF83_RS17260	AVL36_RS12670	AVL35_RS03930	NI40_RS09555	AWS24_RS21320	MC67_RS03210	ADA85_RS20175	EnteroDNA1_RS01520	A7W02_RS15475	L402_RS07840	AVL34_RS12065	AXY04_RS02880	P346_RS17715	A7W18_RS11510	A7V20_RS00300	AC936_RS07180	AC931_RS08050
1073	CAO44_RS21970	ACJ69_RS04995	A3N68_RS19385	DI57_RS09440	EX28_RS17170	A4092_RS15710	A9X61_RS07975	AWI17_RS07820	UO97_RS17420	SR74_RS00645	ABF78_RS09340	ABW49_RS01690	CAF89_RS04975	AC961_RS20830	AC958_RS16670	ADJ35_RS18985	A7W48_RS03600	UP00_RS07615	A7V66_RS13790	A7V26_RS13855	AC941_RS18000	ADM94_RS19745	ADJ24_RS22925	A7V07_RS11055	A4160_RS13600	B7P19_RS09425	A7W44_RS02570	AB190_RS07050	AWI12_RS21115	A4151_RS03345	YA44_RS19615	ABF55_RS18875	ABF83_RS17265	AVL36_RS12675	AVL35_RS03935	NI40_RS09550	AWS24_RS21315	MC67_RS03215	ADA85_RS20170	EnteroDNA1_RS01515	A7W02_RS15480	L402_RS07845	AVL34_RS12060	AXY04_RS02875	P346_RS17710	A7W18_RS11505	A7V20_RS00305	AC936_RS07185	AC931_RS08045
1074	CAO44_RS21975	ACJ69_RS04990	A3N68_RS19380	DI57_RS09445	EX28_RS17175	A4092_RS15705	A9X61_RS07980	AWI17_RS07815	UO97_RS17425	SR74_RS00640	ABF78_RS09335	ABW49_RS01695	CAF89_RS04970	AC961_RS20835	AC958_RS16665	ADJ35_RS18980	A7W48_RS03595	UP00_RS07620	A7V66_RS13795	A7V26_RS13850	AC941_RS18005	ADM94_RS19750	ADJ24_RS22930	A7V07_RS11050	A4160_RS13595	B7P19_RS09420	A7W44_RS02575	AB190_RS07055	AWI12_RS21120	A4151_RS03350	YA44_RS19610	ABF55_RS18880	ABF83_RS17270	AVL36_RS12680	AVL35_RS03940	NI40_RS09545	AWS24_RS21310	MC67_RS03220	ADA85_RS20165	EnteroDNA1_RS01510	A7W02_RS15485	L402_RS07850	AVL34_RS12055	AXY04_RS02870	P346_RS17705	A7W18_RS11500	A7V20_RS00310	AC936_RS07190	AC931_RS08040
1075	CAO44_RS21980	ACJ69_RS04985	A3N68_RS19375	DI57_RS09450	EX28_RS17180	A4092_RS15700	A9X61_RS07985	AWI17_RS07810	UO97_RS17430	SR74_RS00635	ABF78_RS09330	ABW49_RS01700	CAF89_RS04965	AC961_RS20840	AC958_RS16660	ADJ35_RS18975	A7W48_RS03590	UP00_RS07625	A7V66_RS13800	A7V26_RS13845	AC941_RS18010	ADM94_RS19755	ADJ24_RS22935	A7V07_RS11045	A4160_RS13590	B7P19_RS09415	A7W44_RS02580	AB190_RS07060	AWI12_RS21125	A4151_RS03355	YA44_RS19605	ABF55_RS18885	ABF83_RS17275	AVL36_RS12685	AVL35_RS03945	NI40_RS09540	AWS24_RS21305	MC67_RS03225	ADA85_RS20160	EnteroDNA1_RS01505	A7W02_RS15490	L402_RS07855	AVL34_RS12050	AXY04_RS02865	P346_RS17700	A7W18_RS11495	A7V20_RS00315	AC936_RS07195	AC931_RS08035
1076	CAO44_RS21985	ACJ69_RS04980	A3N68_RS19370	DI57_RS09455	EX28_RS17185	A4092_RS15695	A9X61_RS07990	AWI17_RS07805	UO97_RS17435	SR74_RS00630	ABF78_RS09325	ABW49_RS01705	CAF89_RS04960	AC961_RS20845	AC958_RS16655	ADJ35_RS18970	A7W48_RS03585	UP00_RS07630	A7V66_RS13805	A7V26_RS13840	AC941_RS18015	ADM94_RS19760	ADJ24_RS22940	A7V07_RS11040	A4160_RS13585	B7P19_RS09410	A7W44_RS02585	AB190_RS07065	AWI12_RS21130	A4151_RS03360	YA44_RS19600	ABF55_RS18890	ABF83_RS17280	AVL36_RS12690	AVL35_RS03950	NI40_RS09535	AWS24_RS21300	MC67_RS03230	ADA85_RS20155	EnteroDNA1_RS01500	A7W02_RS15495	L402_RS07860	AVL34_RS12045	AXY04_RS02860	P346_RS17695	A7W18_RS11490	A7V20_RS00320	AC936_RS07200	AC931_RS08030
1077	CAO44_RS21990	ACJ69_RS04975	A3N68_RS19365	DI57_RS09460	EX28_RS17190	A4092_RS15690	A9X61_RS07995	AWI17_RS07800	UO97_RS17440	SR74_RS00625	ABF78_RS09320	ABW49_RS01710	CAF89_RS04955	AC961_RS20850	AC958_RS16650	ADJ35_RS18965	A7W48_RS03580	UP00_RS07635	A7V66_RS13810	A7V26_RS13835	AC941_RS18020	ADM94_RS19765	ADJ24_RS22945	A7V07_RS11035	A4160_RS13580	B7P19_RS09405	A7W44_RS02590	AB190_RS07070	AWI12_RS21135	A4151_RS03365	YA44_RS19595	ABF55_RS18895	ABF83_RS17285	AVL36_RS12695	AVL35_RS03955	NI40_RS09530	AWS24_RS21295	MC67_RS03235	ADA85_RS20150	EnteroDNA1_RS01495	A7W02_RS15500	L402_RS07865	AVL34_RS12040	AXY04_RS02855	P346_RS17690	A7W18_RS11485	A7V20_RS00325	AC936_RS07205	AC931_RS08025
1078	CAO44_RS21995	ACJ69_RS04970	A3N68_RS19360	DI57_RS09465	EX28_RS17195	A4092_RS15685	A9X61_RS08000	AWI17_RS07795	UO97_RS17445	SR74_RS00620	ABF78_RS09315	ABW49_RS01715	CAF89_RS04950	AC961_RS20855	AC958_RS16645	ADJ35_RS18960	A7W48_RS03575	UP00_RS07640	A7V66_RS13815	A7V26_RS13830	AC941_RS18025	ADM94_RS19770	ADJ24_RS22950	A7V07_RS11030	A4160_RS13575	B7P19_RS09400	A7W44_RS02595	AB190_RS07075	AWI12_RS21140	A4151_RS03370	YA44_RS19590	ABF55_RS18900	ABF83_RS17290	AVL36_RS12700	AVL35_RS03960	NI40_RS09525	AWS24_RS21290	MC67_RS03240	ADA85_RS20145	EnteroDNA1_RS01490	A7W02_RS15505	L402_RS07870	AVL34_RS12035	AXY04_RS02850	P346_RS17685	A7W18_RS11480	A7V20_RS00330	AC936_RS07210	AC931_RS08020
1079	CAO44_RS22000	ACJ69_RS04965	A3N68_RS19355	DI57_RS09470	EX28_RS17200	A4092_RS15680	A9X61_RS08005	AWI17_RS07790	UO97_RS17450	SR74_RS00615	ABF78_RS09310	ABW49_RS01720	CAF89_RS04945	AC961_RS20860	AC958_RS16640	ADJ35_RS18955	A7W48_RS03570	UP00_RS07645	A7V66_RS13820	A7V26_RS13825	AC941_RS18030	ADM94_RS19775	ADJ24_RS22955	A7V07_RS11025	A4160_RS13570	B7P19_RS09395	A7W44_RS02600	AB190_RS07080	AWI12_RS21145	A4151_RS03375	YA44_RS19585	ABF55_RS18905	ABF83_RS17295	AVL36_RS12705	AVL35_RS03965	NI40_RS09520	AWS24_RS21285	MC67_RS03245	ADA85_RS20140	EnteroDNA1_RS01485	A7W02_RS15510	L402_RS07875	AVL34_RS12030	AXY04_RS02845	P346_RS17680	A7W18_RS11475	A7V20_RS00335	AC936_RS07215	AC931_RS08015
1080	CAO44_RS22005	ACJ69_RS04960	A3N68_RS19350	DI57_RS09475	EX28_RS17205	A4092_RS15675	A9X61_RS08010	AWI17_RS07785	UO97_RS17455	SR74_RS00610	ABF78_RS09305	ABW49_RS01725	CAF89_RS04940	AC961_RS20865	AC958_RS16635	ADJ35_RS18950	A7W48_RS03565	UP00_RS07650	A7V66_RS13825	A7V26_RS13820	AC941_RS18035	ADM94_RS19780	ADJ24_RS22960	A7V07_RS11020	A4160_RS13565	B7P19_RS09390	A7W44_RS02605	AB190_RS07085	AWI12_RS21150	A4151_RS03380	YA44_RS19580	ABF55_RS18910	ABF83_RS17300	AVL36_RS12710	AVL35_RS03970	NI40_RS09515	AWS24_RS21280	MC67_RS03250	ADA85_RS20135	EnteroDNA1_RS01480	A7W02_RS15515	L402_RS07880	AVL34_RS12025	AXY04_RS02840	P346_RS17675	A7W18_RS11470	A7V20_RS00340	AC936_RS07220	AC931_RS08010
1081	CAO44_RS22010	ACJ69_RS04955	A3N68_RS14305	DI57_RS09480	EX28_RS17210	A4092_RS15670	A9X61_RS08015	AWI17_RS07780	UO97_RS17460	SR74_RS00605	ABF78_RS09300	ABW49_RS01730	CAF89_RS04935	AC961_RS20870	AC958_RS16630	ADJ35_RS18945	A7W48_RS03560	UP00_RS07655	A7V66_RS13830	A7V26_RS13815	AC941_RS18040	ADM94_RS19785	ADJ24_RS22965	A7V07_RS11015	A4160_RS13560	B7P19_RS09385	A7W44_RS02610	AB190_RS07090	AWI12_RS21155	A4151_RS03385	YA44_RS19575	ABF55_RS18915	ABF83_RS17305	AVL36_RS12715	AVL35_RS03975	NI40_RS09510	AWS24_RS21275	MC67_RS03255	ADA85_RS20130	EnteroDNA1_RS01475	A7W02_RS15520	L402_RS07885	AVL34_RS12020	AXY04_RS02835	P346_RS17670	A7W18_RS11465	A7V20_RS00345	AC936_RS07225	AC931_RS08005
1082	CAO44_RS22020	ACJ69_RS04950	A3N68_RS14300	DI57_RS09485	EX28_RS17215	A4092_RS15665	A9X61_RS08020	AWI17_RS07775	UO97_RS17465	SR74_RS00600	ABF78_RS09295	ABW49_RS01735	CAF89_RS04930	AC961_RS20875	AC958_RS16625	ADJ35_RS18940	A7W48_RS03555	UP00_RS07660	A7V66_RS13835	A7V26_RS13810	AC941_RS18045	ADM94_RS19790	ADJ24_RS22970	A7V07_RS11010	A4160_RS13555	B7P19_RS09380	A7W44_RS02615	AB190_RS07095	AWI12_RS21160	A4151_RS03390	YA44_RS19570	ABF55_RS18920	ABF83_RS17310	AVL36_RS12720	AVL35_RS03980	NI40_RS09505	AWS24_RS21270	MC67_RS03260	ADA85_RS20125	EnteroDNA1_RS01470	A7W02_RS15525	L402_RS07890	AVL34_RS12015	AXY04_RS02830	P346_RS17665	A7W18_RS11460	A7V20_RS00350	AC936_RS07230	AC931_RS08000
1083	CAO44_RS22025	ACJ69_RS04945	A3N68_RS14295	DI57_RS09490	EX28_RS17220	A4092_RS15660	A9X61_RS08025	AWI17_RS07770	UO97_RS17470	SR74_RS00595	ABF78_RS09290	ABW49_RS01740	CAF89_RS04925	AC961_RS20880	AC958_RS16620	ADJ35_RS18935	A7W48_RS03550	UP00_RS07665	A7V66_RS13840	A7V26_RS13805	AC941_RS18050	ADM94_RS19795	ADJ24_RS22975	A7V07_RS11005	A4160_RS13550	B7P19_RS09375	A7W44_RS02620	AB190_RS07100	AWI12_RS21165	A4151_RS03395	YA44_RS19565	ABF55_RS18925	ABF83_RS17315	AVL36_RS12725	AVL35_RS03985	NI40_RS09500	AWS24_RS21265	MC67_RS03265	ADA85_RS20120	EnteroDNA1_RS01465	A7W02_RS15530	L402_RS07895	AVL34_RS12010	AXY04_RS02825	P346_RS17660	A7W18_RS11455	A7V20_RS00355	AC936_RS07235	AC931_RS07995
1084	CAO44_RS22030	ACJ69_RS04940	A3N68_RS14290	DI57_RS09495	EX28_RS17225	A4092_RS15655	A9X61_RS08030	AWI17_RS07765	UO97_RS17475	SR74_RS00590	ABF78_RS09285	ABW49_RS01745	CAF89_RS04920	AC961_RS20885	AC958_RS16615	ADJ35_RS18930	A7W48_RS03545	UP00_RS07670	A7V66_RS13845	A7V26_RS13800	AC941_RS18055	ADM94_RS19800	ADJ24_RS22980	A7V07_RS11000	A4160_RS13545	B7P19_RS09370	A7W44_RS02625	AB190_RS07105	AWI12_RS21170	A4151_RS03400	YA44_RS19560	ABF55_RS18930	ABF83_RS17320	AVL36_RS12730	AVL35_RS03990	NI40_RS09495	AWS24_RS21260	MC67_RS03270	ADA85_RS20115	EnteroDNA1_RS01460	A7W02_RS15535	L402_RS07900	AVL34_RS12005	AXY04_RS02820	P346_RS17655	A7W18_RS11450	A7V20_RS00360	AC936_RS07240	AC931_RS07990
1085	CAO44_RS22035	ACJ69_RS04935	A3N68_RS14285	DI57_RS09500	EX28_RS17230	A4092_RS15650	A9X61_RS08035	AWI17_RS07760	UO97_RS17480	SR74_RS00585	ABF78_RS09280	ABW49_RS01750	CAF89_RS04915	AC961_RS20890	AC958_RS16610	ADJ35_RS18925	A7W48_RS03540	UP00_RS07675	A7V66_RS13850	A7V26_RS13795	AC941_RS18060	ADM94_RS19805	ADJ24_RS22985	A7V07_RS10995	A4160_RS13540	B7P19_RS09365	A7W44_RS02630	AB190_RS07110	AWI12_RS21175	A4151_RS03405	YA44_RS19555	ABF55_RS18935	ABF83_RS17325	AVL36_RS12735	AVL35_RS03995	NI40_RS09490	AWS24_RS21255	MC67_RS03275	ADA85_RS20110	EnteroDNA1_RS01455	A7W02_RS15540	L402_RS07905	AVL34_RS12000	AXY04_RS02815	P346_RS17650	A7W18_RS11445	A7V20_RS00365	AC936_RS07245	AC931_RS07985
1086	CAO44_RS22040	ACJ69_RS04930	A3N68_RS14280	DI57_RS09505	EX28_RS17235	A4092_RS15645	A9X61_RS08040	AWI17_RS07755	UO97_RS17485	SR74_RS00580	ABF78_RS09275	ABW49_RS01755	CAF89_RS04910	AC961_RS20895	AC958_RS16605	ADJ35_RS18920	A7W48_RS03535	UP00_RS07680	A7V66_RS13855	A7V26_RS13790	AC941_RS18065	ADM94_RS19810	ADJ24_RS22990	A7V07_RS10990	A4160_RS13535	B7P19_RS09360	A7W44_RS02635	AB190_RS07115	AWI12_RS21180	A4151_RS03410	YA44_RS19550	ABF55_RS18940	ABF83_RS17330	AVL36_RS12740	AVL35_RS04000	NI40_RS09485	AWS24_RS21250	MC67_RS03280	ADA85_RS20105	EnteroDNA1_RS01450	A7W02_RS15545	L402_RS07910	AVL34_RS11995	AXY04_RS02810	P346_RS17645	A7W18_RS11440	A7V20_RS00370	AC936_RS07250	AC931_RS07980
1087	CAO44_RS22045	ACJ69_RS04925	A3N68_RS14275	DI57_RS09510	EX28_RS17240	A4092_RS15640	A9X61_RS08045	AWI17_RS07750	UO97_RS17490	SR74_RS00575	ABF78_RS09270	ABW49_RS01760	CAF89_RS04905	AC961_RS20900	AC958_RS16600	ADJ35_RS18915	A7W48_RS03530	UP00_RS07685	A7V66_RS13860	A7V26_RS13785	AC941_RS18070	ADM94_RS19815	ADJ24_RS22995	A7V07_RS10985	A4160_RS13530	B7P19_RS09355	A7W44_RS02640	AB190_RS07120	AWI12_RS21185	A4151_RS03415	YA44_RS19545	ABF55_RS18945	ABF83_RS17335	AVL36_RS12745	AVL35_RS04005	NI40_RS09480	AWS24_RS21245	MC67_RS03285	ADA85_RS20100	EnteroDNA1_RS01445	A7W02_RS15550	L402_RS07915	AVL34_RS11990	AXY04_RS02805	P346_RS17640	A7W18_RS11435	A7V20_RS00375	AC936_RS07255	AC931_RS07975
1088	CAO44_RS22050	ACJ69_RS04920	A3N68_RS14270	DI57_RS09515	EX28_RS17245	A4092_RS15635	A9X61_RS08050	AWI17_RS07745	UO97_RS17495	SR74_RS00570	ABF78_RS09265	ABW49_RS01765	CAF89_RS04900	AC961_RS20905	AC958_RS16595	ADJ35_RS18910	A7W48_RS03525	UP00_RS07690	A7V66_RS13865	A7V26_RS13780	AC941_RS18075	ADM94_RS19820	ADJ24_RS23000	A7V07_RS10980	A4160_RS13525	B7P19_RS09350	A7W44_RS02645	AB190_RS07125	AWI12_RS21190	A4151_RS03420	YA44_RS19540	ABF55_RS18950	ABF83_RS17340	AVL36_RS12750	AVL35_RS04010	NI40_RS09475	AWS24_RS21240	MC67_RS03290	ADA85_RS20095	EnteroDNA1_RS01440	A7W02_RS15555	L402_RS07920	AVL34_RS11985	AXY04_RS02800	P346_RS17635	A7W18_RS11430	A7V20_RS00380	AC936_RS07260	AC931_RS07970
1089	CAO44_RS22055	ACJ69_RS04915	A3N68_RS14265	DI57_RS09520	EX28_RS17250	A4092_RS15630	A9X61_RS08055	AWI17_RS07740	UO97_RS17500	SR74_RS00565	ABF78_RS09260	ABW49_RS01770	CAF89_RS04895	AC961_RS20910	AC958_RS16590	ADJ35_RS18905	A7W48_RS03520	UP00_RS07695	A7V66_RS13870	A7V26_RS13775	AC941_RS18080	ADM94_RS19825	ADJ24_RS23005	A7V07_RS10975	A4160_RS13520	B7P19_RS09345	A7W44_RS02650	AB190_RS07130	AWI12_RS21195	A4151_RS03425	YA44_RS19535	ABF55_RS18955	ABF83_RS17345	AVL36_RS12755	AVL35_RS04015	NI40_RS09470	AWS24_RS21235	MC67_RS03295	ADA85_RS20090	EnteroDNA1_RS01435	A7W02_RS15560	L402_RS07925	AVL34_RS11980	AXY04_RS02795	P346_RS17630	A7W18_RS11425	A7V20_RS00385	AC936_RS07265	AC931_RS07965
1090	CAO44_RS22060	ACJ69_RS04910	A3N68_RS14260	DI57_RS09525	EX28_RS17255	A4092_RS15625	A9X61_RS08060	AWI17_RS07735	UO97_RS17505	SR74_RS00560	ABF78_RS09255	ABW49_RS01775	CAF89_RS04890	AC961_RS20915	AC958_RS16585	ADJ35_RS18900	A7W48_RS03515	UP00_RS07700	A7V66_RS13875	A7V26_RS13770	AC941_RS18085	ADM94_RS19830	ADJ24_RS23010	A7V07_RS10970	A4160_RS13515	B7P19_RS09340	A7W44_RS02655	AB190_RS07135	AWI12_RS21200	A4151_RS03430	YA44_RS19530	ABF55_RS18960	ABF83_RS17350	AVL36_RS12760	AVL35_RS04020	NI40_RS09465	AWS24_RS21230	MC67_RS03300	ADA85_RS20085	EnteroDNA1_RS01430	A7W02_RS15565	L402_RS07930	AVL34_RS11975	AXY04_RS02790	P346_RS17625	A7W18_RS11420	A7V20_RS00390	AC936_RS07270	AC931_RS07960
1091	CAO44_RS22065	ACJ69_RS23850	A3N68_RS23120	DI57_RS22030	EX28_RS22855	A4092_RS22915	A9X61_RS22440	AWI17_RS24205	UO97_RS22485	SR74_RS24145	ABF78_RS24910	ABW49_RS24050	CAF89_RS04885	AC961_RS24025	AC958_RS23895	ADJ35_RS24030	A7W48_RS22935	UP00_RS21815	A7V66_RS25260	A7V26_RS25275	AC941_RS24410	ADM94_RS24740	ADJ24_RS24715	A7V07_RS25170	A4160_RS25075	B7P19_RS09335	A7W44_RS24580	AB190_RS25085	AWI12_RS24645	A4151_RS25345	YA44_RS21625	ABF55_RS21645	ABF83_RS23925	AVL36_RS23335	AVL35_RS23040	NI40_RS22725	AWS24_RS25810	MC67_RS24115	ADA85_RS25010	EnteroDNA1_RS21575	A7W02_RS25095	L402_RS26030	AVL34_RS24200	AXY04_RS21870	P346_RS22285	A7W18_RS26300	A7V20_RS24555	AC936_RS21490	AC931_RS21570
1092
1093
1094
1095
1096
1097
1098
1099
1100
1101
1102
1103
1104							A9X61_RS00525
1105							A9X61_RS00520
1106							A9X61_RS00515
1107
1108
1109
1110
1111
1112
1113
1114
1115
1116							A9X61_RS00495			SR74_RS22265
1117							A9X61_RS00500			SR74_RS22255
1118							A9X61_RS00505			SR74_RS22250
1119																																		AVL36_RS04240	AVL35_RS12170								AVL34_RS02765
1120
1121
1122		ACJ69_RS06985
1123		ACJ69_RS06980
1124		ACJ69_RS06975
1125		ACJ69_RS06970
1126		ACJ69_RS06965
1127		ACJ69_RS06960
1128		ACJ69_RS06955
1129		ACJ69_RS06950
1130		ACJ69_RS06945
1131		ACJ69_RS06940
1132		ACJ69_RS06935
1133		ACJ69_RS06930
1134		ACJ69_RS06925
1135		ACJ69_RS06920
1136		ACJ69_RS06915
1137		ACJ69_RS06910
1138
1139
1140		ACJ69_RS06905		DI57_RS07620	EX28_RS14735	A4092_RS22430	A9X61_RS06000	AWI17_RS23980	UO97_RS16435	SR74_RS24285	ABF78_RS25435	ABW49_RS24900	CAF89_RS06700					UP00_RS03020	A7V66_RS24775	A7V26_RS25120				A7V07_RS24865	A4160_RS24620	B7P19_RS11420	A7W44_RS24555	AB190_RS04885	AWI12_RS24135	A4151_RS25320	YA44_RS11840	ABF55_RS17205	ABF83_RS23425	AVL36_RS10980	AVL35_RS02245	NI40_RS11285		MC67_RS24065	ADA85_RS24985	EnteroDNA1_RS03220			AVL34_RS13755		P346_RS19790	A7W18_RS26455	A7V20_RS06150	AC936_RS17970	AC931_RS19530
1141	CAO44_RS19905	ACJ69_RS06900	A3N68_RS04385	DI57_RS07625	EX28_RS14740	A4092_RS02280	A9X61_RS06005	AWI17_RS01925	UO97_RS16430	SR74_RS05740	ABF78_RS22645	ABW49_RS23030	CAF89_RS06695					UP00_RS03025	A7V66_RS00005	A7V26_RS10775				A7V07_RS02800	A4160_RS01110	B7P19_RS11415	A7W44_RS00790		AWI12_RS10195	A4151_RS01565	YA44_RS11835	ABF55_RS17210	ABF83_RS08200	AVL36_RS10985	AVL35_RS02250	NI40_RS11280		MC67_RS01770	ADA85_RS19580	EnteroDNA1_RS03215			AVL34_RS13750		P346_RS19785	A7W18_RS17095		AC936_RS17975	AC931_RS19535
1142
1143
1144
1145
1146
1147
1148
1149
1150
1151
1152
1153
1154
1155
1156
1157
1158
1159
1160
1161
1162
1163
1164	CAO44_RS12040
1165
1166
1167
1168
1169
1170
1171
1172
1173																										B7P19_RS04350
1174
1175				DI57_RS21675
1176						A4092_RS08005						ABW49_RS21225
1177						A4092_RS22595
1178				DI57_RS00990		A4092_RS08010											A7W48_RS04430				AC941_RS21840	ADM94_RS06450	ADJ24_RS09290														AWS24_RS05435					L402_RS21860
1179				DI57_RS00985		A4092_RS08015											A7W48_RS04425				AC941_RS21835	ADM94_RS06455	ADJ24_RS09285														AWS24_RS05430					L402_RS21855
1180						A4092_RS08025
1181						A4092_RS08030
1182						A4092_RS08035
1183					EX28_RS04075
1184
1185
1186
1187												ABW49_RS23410
1188						A4092_RS08060
1189						A4092_RS22605						ABW49_RS23425
1190
1191
1192
1193
1194
1195
1196
1197
1198
1199
1200
1201
1202
1203
1204
1205
1206
1207
1208
1209
1210
1211
1212
1213
1214
1215
1216
1217
1218
1219
1220
1221														AC961_RS06735	AC958_RS19835	ADJ35_RS04590	A7W48_RS03975				AC941_RS04380	ADM94_RS03365	ADJ24_RS05150																			L402_RS15185
1222
1223								AWI17_RS09005			ABF78_RS00025		CAF89_RS19645						A7V66_RS19990	A7V26_RS18865				A7V07_RS20445	A4160_RS19980		A7W44_RS12420			A4151_RS15990	YA44_RS15000	ABF55_RS11720								EnteroDNA1_RS16595						A7W18_RS17670
1224								AWI17_RS09000			ABF78_RS00020		CAF89_RS19640						A7V66_RS19985	A7V26_RS18860				A7V07_RS20440	A4160_RS19985		A7W44_RS12415	AB190_RS25725		A4151_RS15995	YA44_RS14995	ABF55_RS11715							ADA85_RS12845	EnteroDNA1_RS16590						A7W18_RS17665
1225
1226
1227
1228
1229
1230
1231
1232
1233								AWI17_RS19280			ABF78_RS11620								A7V66_RS01600	A7V26_RS06140				A7V07_RS06550	A4160_RS10665		A7W44_RS05905		AWI12_RS01445	A4151_RS22815			ABF83_RS15870				AWS24_RS19330	MC67_RS12430								A7W18_RS12450	A7V20_RS07975
1234								AWI17_RS19285			ABF78_RS11615								A7V66_RS01595	A7V26_RS06135				A7V07_RS06555	A4160_RS10660		A7W44_RS05910		AWI12_RS01450	A4151_RS22820			ABF83_RS15865				AWS24_RS19335	MC67_RS12425								A7W18_RS12445	A7V20_RS07980
1235								AWI17_RS19305			ABF78_RS11595								A7V66_RS01575	A7V26_RS06115				A7V07_RS06575	A4160_RS10640		A7W44_RS05930		AWI12_RS01470	A4151_RS22825			ABF83_RS15845				AWS24_RS19355	MC67_RS12405								A7W18_RS12440	A7V20_RS08000
1236								AWI17_RS19310			ABF78_RS11590								A7V66_RS01570	A7V26_RS06110				A7V07_RS06580	A4160_RS10635		A7W44_RS05935		AWI12_RS01475	A4151_RS22830			ABF83_RS15840				AWS24_RS19360	MC67_RS12400								A7W18_RS12435	A7V20_RS08005
1237								AWI17_RS19315			ABF78_RS11585								A7V66_RS01565	A7V26_RS06105				A7V07_RS06585	A4160_RS10630		A7W44_RS05940		AWI12_RS01480	A4151_RS22835			ABF83_RS15835				AWS24_RS19365	MC67_RS12395								A7W18_RS12430	A7V20_RS08010
1238
1239
1240
1241
1242
1243
1244
1245
1246
1247
1248
1249
1250
1251
1252
1253
1254
1255
1256																																																AC936_RS10120	AC931_RS09025
1257
1258
1259
1260
1261
1262
1263
1264
1265
1266
1267
1268
1269
1270
1271							A9X61_RS07235
1272
1273
1274
1275
1276
1277
1278
1279
1280
1281
1282
1283
1284
1285
1286
1287
1288
1289
1290
1291
1292
1293
1294
1295
1296
1297
1298
1299
1300
1301
1302
1303
1304
1305
1306
1307
1308
1309
1310
1311			A3N68_RS22925					AWI17_RS22935			ABF78_RS17455		CAF89_RS07580					UP00_RS21785	A7V66_RS12025	A7V26_RS12165				A7V07_RS24320	A4160_RS05590	B7P19_RS09995				A4151_RS07245						NI40_RS22770	AWS24_RS14160	MC67_RS04885	ADA85_RS17595							A7W18_RS27065		AC936_RS21815	AC931_RS21825
1312
1313
1314							A9X61_RS12500		UO97_RS02950																				AWI12_RS07530				ABF83_RS03620				AWS24_RS06870	MC67_RS05585			A7W02_RS01605
1315							A9X61_RS12505		UO97_RS02945																				AWI12_RS07535				ABF83_RS03625				AWS24_RS06865	MC67_RS05590			A7W02_RS01600
1316																														A4151_RS23135													AVL34_RS20760
1317																														A4151_RS23130													AVL34_RS20765
1318																														A4151_RS23125													AVL34_RS20770
1319	CAO44_RS23145							AWI17_RS16535			ABF78_RS11655								A7V66_RS24735	A7V26_RS24735				A7V07_RS24725	A4160_RS21270		A7W44_RS24530			A4151_RS25205																A7W18_RS25855
1320
1321																														A4151_RS23265													AVL34_RS23355
1322
1323
1324
1325
1326
1327
1328
1329
1330
1331
1332
1333
1334
1335
1336
1337
1338
1339
1340
1341
1342
1343																														A4151_RS25040													AVL34_RS22450
1344																														A4151_RS25035													AVL34_RS22445
1345																		UP00_RS21255
1346																		UP00_RS21250
1347
1348	CAO44_RS04635							AWI17_RS19395		SR74_RS22730	ABF78_RS11505	ABW49_RS20660							A7V66_RS23835	A7V26_RS21145				A7V07_RS20945	A4160_RS23290		A7W44_RS20200		AWI12_RS04685	A4151_RS23865			ABF83_RS15960				AWS24_RS15935	MC67_RS12345			A7W02_RS22995					A7W18_RS23825
1349
1350
1351
1352
1353
1354
1355
1356
1357
1358
1359
1360
1361
1362
1363
1364
1365
1366
1367
1368
1369
1370
1371
1372
1373
1374
1375
1376
1377
1378
1379
1380
1381
1382
1383
1384
1385
1386
1387
1388
1389
1390
1391
1392
1393
1394
1395
1396								AWI17_RS24880		SR74_RS25295	ABF78_RS14800	ABW49_RS22240							A7V66_RS24280	A7V26_RS24140				A7V07_RS25860	A4160_RS24405		A7W44_RS25550		AWI12_RS03855	A4151_RS24965			ABF83_RS15530				AWS24_RS20950						AVL34_RS24820			A7W18_RS26965
1397
1398
1399
1400
1401
1402
1403																																									A7W02_RS24685
1404
1405																																															A7V20_RS25295
1406																																															A7V20_RS17785
1407
1408
1409
1410
1411
1412
1413
1414
1415
1416
1417
1418
1419
1420
1421
1422
1423
1424
1425
1426
1427
1428
1429
1430
1431
1432
1433
1434
1435
1436
1437
1438
1439
1440
1441
1442
1443
1444
1445
1446
1447
1448
1449
1450
1451
1452
1453
1454
1455
1456
1457								AWI17_RS22970			ABF78_RS15390								A7V66_RS24625	A7V26_RS10840							A7W44_RS24305			A4151_RS25105																A7W18_RS25625
1458								AWI17_RS22965			ABF78_RS15395								A7V66_RS24630	A7V26_RS10835							A7W44_RS24310			A4151_RS25100																A7W18_RS25620
1459								AWI17_RS24940			ABF78_RS25210								A7V66_RS25945	A7V26_RS25140							A7W44_RS25590			A4151_RS26385																A7W18_RS27005
1460
1461
1462
1463
1464
1465
1466
1467
1468
1469
1470
1471
1472
1473
1474
1475
1476
1477
1478
1479
1480
1481
1482
1483
1484
1485
1486
1487
1488
1489
1490
1491
1492
1493
1494
1495
1496
1497
1498
1499
1500
1501
1502
1503
1504
1505
1506
1507
1508
1509
1510
1511
1512
1513
1514
1515
1516
1517
1518
1519
1520
1521
1522
1523
1524
1525
1526
1527
1528
1529
1530
1531
1532
1533
1534
1535
1536
1537
1538
1539
1540
1541
1542
1543
1544
1545
1546
1547
1548
1549
1550
1551
1552
1553
1554
1555
1556
1557
1558
1559
1560
1561
1562
1563
1564
1565
1566
1567
1568
1569
1570
1571
1572
1573
1574
1575
1576
1577
1578
1579
1580
1581
1582
1583
1584
1585
1586
1587
1588
1589
1590
1591
1592
1593
1594
1595
1596
1597
1598
1599
1600
1601
1602
1603
1604
1605
1606
1607
1608
1609
1610
1611
1612
1613
1614
1615
1616
1617
1618
1619
1620
1621
1622
1623
1624
1625
1626
1627
1628
1629
1630
1631
1632
1633
1634
1635
1636
1637
1638
1639
1640
1641
1642
1643
1644
1645
1646
1647
1648
1649
1650
1651
1652
1653
1654
1655
1656
1657
1658
1659
1660
1661
1662
1663
1664
1665
1666
1667
1668
1669
1670
1671
1672
1673
1674
1675
1676
1677
1678
1679
1680
1681
1682
1683
1684
1685
1686
1687
1688
1689																											A7W44_RS03720
1690
1691
1692
1693
1694
1695
1696
1697																																					AWS24_RS04710				A7W02_RS16145
1698																																							ADA85_RS09340
1699
1700																																							ADA85_RS11955
1701																																							ADA85_RS11960
1702																														A4151_RS24550							AWS24_RS19460						AVL34_RS22330
1703
1704
1705
1706		ACJ69_RS09890
1707		ACJ69_RS24095
1708		ACJ69_RS09885
1709
1710
1711
1712
1713
1714
1715
1716
1717
1718
1719
1720
1721
1722
1723
1724
1725
1726
1727
1728
1729
1730
1731
1732
1733
1734																												AB190_RS24560	AWI12_RS24775				ABF83_RS23860
1735
1736
1737
1738																																													P346_RS05970
1739
1740
1741
1742
1743
1744
1745
1746
1747
1748
1749
1750
1751
1752
1753
1754
1755
1756
1757
1758
1759
1760
1761
1762
1763
1764
1765
1766
1767
1768
1769
1770
1771
1772
1773
1774
1775
1776
1777
1778
1779
1780																					AC941_RS01760	ADM94_RS17970	ADJ24_RS20225
1781
1782
1783
1784
1785
1786
1787
1788
1789
1790
1791
1792
1793
1794
1795
1796
1797
1798
1799
1800
1801
1802
1803
1804
1805
1806
1807
1808
1809													CAF89_RS17410
1810
1811
1812
1813
1814
1815
1816
1817
1818
1819
1820
1821
1822
1823
1824
1825
1826
1827				DI57_RS00930
1828
1829
1830																																														A7W18_RS24175
1831
1832
1833
1834
1835
1836																									A4160_RS25770
1837
1838		ACJ69_RS05510
1839
1840
1841
1842
1843
1844
1845	CAO44_RS17555																												AWI12_RS11495				ABF83_RS22715												P346_RS19160
1846	CAO44_RS17550										ABF78_RS20195								A7V66_RS03830	A7V26_RS01030	AC941_RS15730	ADM94_RS13265	ADJ24_RS10350	A7V07_RS00875	A4160_RS07290		A7W44_RS10440		AWI12_RS11500				ABF83_RS22710												P346_RS19155	A7W18_RS12970
1847
1848
1849
1850
1851
1852
1853
1854
1855
1856																																														A7W18_RS22255
1857						A4092_RS04930				SR74_RS23035																												MC67_RS12115
1858						A4092_RS04925				SR74_RS23030																												MC67_RS12120
1859						A4092_RS04920				SR74_RS23025																												MC67_RS12125
1860						A4092_RS04915				SR74_RS23020																												MC67_RS12130
1861														AC961_RS01210	AC958_RS02240	ADJ35_RS09315																															A7V20_RS15375
1862														AC961_RS01215	AC958_RS02235	ADJ35_RS09320																															A7V20_RS15380
1863														AC961_RS01220	AC958_RS02230	ADJ35_RS09325																															A7V20_RS15385
1864														AC961_RS01225	AC958_RS02225	ADJ35_RS09330																															A7V20_RS15390
1865														AC961_RS23215	AC958_RS23315	ADJ35_RS23610																															A7V20_RS25175
1866
1867
1868
1869
1870
1871
1872
1873
1874																																														A7W18_RS27230
1875
1876
1877
1878																																					AWS24_RS12555
1879
1880
1881																																														A7W18_RS22370
1882
1883
1884
1885					EX28_RS15375																									A4151_RS10460
1886
1887
1888
1889
1890
1891
1892
1893
1894
1895
1896
1897
1898
1899
1900
1901
1902
1903
1904
1905
1906																																													P346_RS0121750
1907
1908		ACJ69_RS21155
1909																																													P346_RS09865
1910																																													P346_RS09860
1911																																													P346_RS09855
1912																																													P346_RS09845
1913																																													P346_RS09840
1914																																													P346_RS09835
1915																																													P346_RS09830
1916																																													P346_RS09825
1917																																													P346_RS09820
1918																																													P346_RS09815
1919																																													P346_RS09810
1920																																													P346_RS09805
1921																																													P346_RS0121755
1922
1923
1924
1925
1926
1927
1928
1929
1930
1931							A9X61_RS05820		UO97_RS16625																				AWI12_RS24235				ABF83_RS23405					MC67_RS24080
1932
1933
1934
1935
1936
1937
1938
1939
1940																																		AVL36_RS21935	AVL35_RS14095								AVL34_RS18140
1941																																		AVL36_RS21940	AVL35_RS14100								AVL34_RS18135
1942																																		AVL36_RS21945	AVL35_RS14105								AVL34_RS18130
1943																						ADM94_RS16285
1944														AC961_RS21565	AC958_RS02830	ADJ35_RS05100					AC941_RS07295	ADM94_RS16280	ADJ24_RS21575											AVL36_RS10470	AVL35_RS18610						A7W02_RS23205	L402_RS05155	AVL34_RS23070
1945														AC961_RS21560	AC958_RS02825	ADJ35_RS05095					AC941_RS07290	ADM94_RS16275	ADJ24_RS21580											AVL36_RS10475	AVL35_RS18615						A7W02_RS23210	L402_RS05160	AVL34_RS23075
1946
1947
1948
1949
1950
1951
1952
1953
1954
1955
1956
1957
1958
1959
1960
1961
1962
1963
1964
1965
1966
1967
1968
1969
1970
1971
1972
1973
1974
1975
1976
1977
1978
1979
1980
1981
1982	CAO44_RS05395
1983
1984
1985
1986
1987
1988
1989
1990
1991
1992
1993																								A7V07_RS24715
1994											ABF78_RS11720													A7V07_RS24710
1995
1996
1997
1998
1999
[truncated: 69,137 more rows]
[truncated: 1,167 more columns]
