# Supplementary material for: Enterobacter hormaechei subsp. hoffmannii subsp. nov., Enterobacter hormaechei subsp. xiangfangensis comb. nov., Enterobacter roggenkampii sp. nov., and Enterobacter muelleri is a later heterotypic synonym of Enterobacter asburiae based on computational analysis of sequenced Enterobacter genomes
Source: F1000Res. 2018 Jun 29;7:521. Originally published 2018 May 1. [Version 2] doi: 10.12688/f1000research.14566.2 (PMC6097438; doi:10.12688/f1000research.14566.2)
Supplement: Supplementary file 4 [file f1000research-7-16861-s0003.tgz › 6d807f36-cb60-4c03-9289-aa3b0a76e04c.xlsx]

## Sheet: clade_gene_counts
Common to All	2966			Genomes
Specific to A,B,C,D,E	4	Missing from A,B,C,D,E	0	824
Specific to A	3	Missing from A	0	255
Specific to B	11	Missing from B	1	325
Specific to C	3	Missing from C	0	68
Specific to D	25	Missing from D	1	169
Specific to E	42	Missing from E	2	7
Specific to F	40	Missing from F	1	3
Specific to G,H	19	Missing from G,H	0	54
Specific to G	13	Missing from G	1	45
Specific to H	15	Missing from H	0	9
Specific to I	98	Missing from I	7	29
Specific to J	1	Missing from J	10	78
Specific to K	24	Missing from K	0	8
Specific to L	0	Missing from L	1	13
Specific to M	8	Missing from M	4	70
Specific to N	15	Missing from N	4	11
Specific to O	23	Missing from O	0	4
Specific to P	39	Missing from P	12	4
Specific to Q	21	Missing from Q	1	71
Specific to R	39	Missing from R	1	30
Specific to S	13	Missing from S	10	5
Specific to T	187	Missing from T	4	1
Specific to U	102	Missing from U	40	8
Specific to V	465	Missing from V	36	3
