# Supplementary material for: Enterobacter hormaechei subsp. hoffmannii subsp. nov., Enterobacter hormaechei subsp. xiangfangensis comb. nov., Enterobacter roggenkampii sp. nov., and Enterobacter muelleri is a later heterotypic synonym of Enterobacter asburiae based on computational analysis of sequenced Enterobacter genomes
Source: F1000Res. 2018 Jun 29;7:521. Originally published 2018 May 1. [Version 2] doi: 10.12688/f1000research.14566.2 (PMC6097438; doi:10.12688/f1000research.14566.2)
Supplement: Supplementary file 5 [file f1000research-7-16861-s0004.tgz › 020ad990-242a-4f62-96b6-ee7e45b2ed01.xlsx]

## Sheet: MASH_all_v_all
ID	ATCC13047	ECC2288	DS8140	DS17594	DS11861	565ECLO	559ECLO	564ECLO	e1323	SMART901	GN6	GGT036	CIDEIMsCOL10	T11	ECLO716754SO	50793107	GN02616	M12X01451	SMART1093	EspIMS6	898U	UCI102	6kgm	SMART1094	HBZ2347	194	e1236	SMART1312	DS9199	SMART313	42324	DS31788	GN02174	SMART886	DL43	DU20756	DS31253	ST436951358951	DS25697	SENG6	e1340	SMART1493	NH52	SMART855	SMART628	GN02534	170	LB2	SDM
ATCC13047	100	98.73	98.6	98.54	98.52	98.47	98.47	98.46	98.45	98.44	98.44	98.4	98.38	98.37	98.37	98.36	98.36	98.36	98.35	98.32	98.32	98.3	98.3	98.3	98.3	98.3	98.29	98.27	98.26	98.25	98.21	98.2	98.18	98.18	98.17	98.16	98.16	98.15	98.12	98.09	98.04	97.96	97.94	97.9	97.83	95.71	95.66	95.65	95.65
ECC2288	98.73	100	98.87	98.85	98.76	98.94	98.94	98.95	98.75	98.8	98.84	98.79	98.8	98.78	98.67	98.56	98.64	98.69	98.69	98.66	98.62	98.7	98.73	98.6	98.7	98.57	98.68	98.69	98.72	98.66	98.47	98.71	98.62	98.46	98.54	98.56	98.56	98.49	98.47	98.43	98.27	98.25	98.31	98.3	98.11	96.09	96.01	95.87	96.01
DS8140	98.6	98.87	100	98.86	99.83	98.77	98.77	98.76	98.64	98.7	98.67	98.57	98.58	98.67	98.55	98.4	98.5	98.58	98.57	98.53	98.58	98.51	98.62	98.45	98.59	98.45	98.58	98.53	98.66	98.53	98.27	98.47	98.47	98.32	98.48	98.56	98.56	98.38	98.5	98.24	98.18	98.12	98.25	98.14	97.99	95.87	95.87	95.81	95.8
DS17594	98.54	98.85	98.86	100	98.77	98.94	98.94	98.93	98.91	98.81	98.89	98.76	98.75	98.84	98.67	98.54	98.66	98.68	98.68	98.66	98.64	98.66	98.74	98.59	98.75	98.57	98.77	98.8	98.73	98.56	98.45	98.65	98.55	98.43	98.54	98.6	98.6	98.49	98.55	98.35	98.34	98.29	98.35	98.37	98.18	96.22	96.04	96.01	96.14
DS11861	98.52	98.76	99.83	98.77	100	98.65	98.65	98.64	98.53	98.6	98.54	98.49	98.49	98.56	98.45	98.31	98.37	98.49	98.46	98.41	98.45	98.43	98.53	98.34	98.47	98.34	98.45	98.42	98.61	98.4	98.15	98.37	98.34	98.18	98.34	98.45	98.45	98.26	98.4	98.13	98.07	98	98.16	98.01	97.89	95.76	95.76	95.76	95.69
565ECLO	98.47	98.94	98.77	98.94	98.65	100	100	99.99	98.77	98.8	98.84	98.81	98.75	98.83	98.64	98.52	98.6	98.67	98.67	98.65	98.64	98.73	98.7	98.57	98.67	98.52	98.66	98.68	98.66	98.45	98.37	98.59	98.58	98.54	98.46	98.58	98.58	98.49	98.5	98.37	98.18	98.1	98.21	98.24	98.01	96.03	95.86	95.84	95.95
559ECLO	98.47	98.94	98.77	98.94	98.65	100	100	99.99	98.77	98.8	98.84	98.81	98.75	98.83	98.64	98.52	98.6	98.67	98.67	98.65	98.64	98.73	98.7	98.57	98.67	98.52	98.66	98.68	98.66	98.45	98.37	98.59	98.58	98.54	98.46	98.58	98.58	98.49	98.5	98.37	98.18	98.1	98.21	98.24	98.01	96.03	95.86	95.84	95.95
564ECLO	98.46	98.95	98.76	98.93	98.64	99.99	99.99	100	98.76	98.79	98.83	98.8	98.76	98.82	98.63	98.51	98.58	98.66	98.66	98.64	98.63	98.72	98.68	98.56	98.68	98.5	98.65	98.67	98.65	98.43	98.36	98.58	98.57	98.53	98.45	98.57	98.57	98.49	98.49	98.38	98.18	98.1	98.2	98.23	98	96.01	95.84	95.83	95.93
e1323	98.45	98.75	98.64	98.91	98.53	98.77	98.77	98.76	100	98.73	98.84	98.8	98.73	98.81	98.6	98.45	98.56	98.57	98.6	98.56	98.53	98.7	98.7	98.49	98.68	98.46	98.73	98.75	98.53	98.53	98.27	98.6	98.57	98.34	98.45	98.57	98.57	98.4	98.5	98.34	98.32	98.28	98.34	98.23	98.14	96.1	95.81	95.77	96
SMART901	98.44	98.8	98.7	98.81	98.6	98.8	98.8	98.79	98.73	100	98.7	98.69	98.73	98.75	98.64	98.51	98.57	98.56	98.68	98.65	98.55	98.6	98.62	98.58	98.58	98.53	98.65	98.63	98.5	98.52	98.37	98.56	98.5	98.44	98.49	98.53	98.53	98.35	98.47	98.36	98.19	98.18	98.18	98.2	98.02	95.97	95.87	95.76	95.95
GN6	98.44	98.84	98.67	98.89	98.54	98.84	98.84	98.83	98.84	98.7	100	98.83	98.65	98.76	98.56	98.43	98.58	98.57	98.58	98.54	98.54	98.65	98.87	98.46	98.66	98.44	98.77	98.77	98.59	98.44	98.41	98.61	98.5	98.4	98.48	98.56	98.56	98.35	98.49	98.27	98.32	98.18	98.35	98.3	98.14	96.03	95.84	95.68	95.91
GGT036	98.4	98.79	98.57	98.76	98.49	98.81	98.81	98.8	98.8	98.69	98.83	100	98.71	98.73	98.53	98.38	98.53	98.58	98.55	98.5	98.5	99.66	98.64	98.42	98.5	98.4	98.8	98.81	98.45	98.37	98.34	98.51	98.46	98.32	98.37	98.53	98.53	98.38	98.45	98.14	98.23	98.12	98.23	98.22	98.04	95.92	95.76	95.59	95.88
CIDEIMsCOL10	98.38	98.8	98.58	98.75	98.49	98.75	98.75	98.76	98.73	98.73	98.65	98.71	100	98.76	98.54	98.4	98.57	98.53	98.57	98.53	98.47	98.61	98.62	98.45	98.63	98.43	98.58	98.58	98.47	98.4	98.38	98.48	98.54	98.3	98.4	98.45	98.45	98.38	98.4	98.37	98.26	98.18	98.25	98.25	98.06	95.99	95.88	95.8	96
T11	98.37	98.78	98.67	98.84	98.56	98.83	98.83	98.82	98.81	98.75	98.76	98.73	98.76	100	98.6	98.4	98.57	98.57	98.6	98.53	98.45	98.64	98.61	98.47	98.57	98.45	98.63	98.66	98.53	98.49	98.34	98.5	98.53	98.34	98.42	98.48	98.48	98.4	98.42	98.41	98.18	98.12	98.29	98.15	97.99	95.91	95.87	95.75	95.88
ECLO716754SO	98.37	98.67	98.55	98.67	98.45	98.64	98.64	98.63	98.6	98.64	98.56	98.53	98.54	98.6	100	99.58	98.42	98.42	99.68	99.65	98.36	98.46	98.52	99.62	98.34	99.66	98.46	98.49	98.4	98.53	98.27	98.35	98.28	98.44	98.27	98.37	98.37	98.25	98.32	98.16	98.18	98.12	98.01	98.01	98.15	95.93	95.83	95.8	95.87
50793107	98.36	98.56	98.4	98.54	98.31	98.52	98.52	98.51	98.45	98.51	98.43	98.38	98.4	98.4	99.58	100	98.33	98.27	99.62	99.53	98.28	98.34	98.37	99.56	98.22	99.51	98.35	98.34	98.29	98.35	98.19	98.21	98.16	98.32	98.12	98.28	98.28	98.16	98.23	97.97	98.03	97.99	97.89	97.9	97.94	95.81	95.79	95.68	95.75
GN02616	98.36	98.64	98.5	98.66	98.37	98.6	98.6	98.58	98.56	98.57	98.58	98.53	98.57	98.57	98.42	98.33	100	98.4	98.4	98.37	98.46	98.42	98.49	98.54	98.39	98.35	98.46	98.45	98.4	98.32	99.12	98.36	98.21	98.53	98.3	98.32	98.32	98.21	98.25	98.12	98.34	98.29	98.04	97.93	98.16	95.81	95.84	95.68	95.8
M12X01451	98.36	98.69	98.58	98.68	98.49	98.67	98.67	98.66	98.57	98.56	98.57	98.58	98.53	98.57	98.42	98.27	98.4	100	98.45	98.39	98.43	98.49	98.58	98.33	98.48	98.3	98.47	98.48	98.49	98.3	98.23	98.5	98.39	98.19	98.36	98.45	98.45	98.29	98.41	98.16	98.26	98.22	98.18	98.21	98.1	95.76	95.56	95.49	95.62
SMART1093	98.35	98.69	98.57	98.68	98.46	98.67	98.67	98.66	98.6	98.68	98.58	98.55	98.57	98.6	99.68	99.62	98.4	98.45	100	99.69	98.35	98.48	98.54	99.88	98.38	99.62	98.54	98.51	98.46	98.53	98.24	98.38	98.31	98.42	98.27	98.44	98.44	98.3	98.38	98.17	98.18	98.12	98.03	98.08	98.06	95.96	95.87	95.81	95.9
EspIMS6	98.32	98.66	98.53	98.66	98.41	98.65	98.65	98.64	98.56	98.65	98.54	98.5	98.53	98.53	99.65	99.53	98.37	98.39	99.69	100	98.29	98.46	98.49	99.58	98.32	99.55	98.45	98.47	98.4	98.44	98.21	98.32	98.25	98.35	98.24	98.38	98.38	98.24	98.33	98.1	98.09	98.02	97.99	98.05	97.99	95.9	95.8	95.75	95.83
898U	98.32	98.62	98.58	98.64	98.45	98.64	98.64	98.63	98.53	98.55	98.54	98.5	98.47	98.45	98.36	98.28	98.46	98.43	98.35	98.29	100	98.43	98.47	98.33	98.35	98.31	98.42	98.39	98.42	98.29	98.26	98.25	98.32	98.43	98.2	98.2	98.2	98.18	98.16	98.1	98.07	98.05	98.03	97.91	97.91	95.71	95.59	95.48	95.66
UCI102	98.3	98.7	98.51	98.66	98.43	98.73	98.73	98.72	98.7	98.6	98.65	99.66	98.61	98.64	98.46	98.34	98.42	98.49	98.48	98.46	98.43	100	98.52	98.37	98.4	98.35	98.66	98.69	98.38	98.29	98.27	98.43	98.37	98.25	98.23	98.38	98.38	98.27	98.33	98.08	98.12	98.05	98.12	98.06	97.94	95.86	95.71	95.5	95.79
6kgm	98.3	98.73	98.62	98.74	98.53	98.7	98.7	98.68	98.7	98.62	98.87	98.64	98.62	98.61	98.52	98.37	98.49	98.58	98.54	98.49	98.47	98.52	100	98.42	98.59	98.4	98.6	98.59	98.44	98.36	98.28	98.49	98.4	98.33	98.35	98.45	98.45	98.32	98.41	98.18	98.34	98.23	98.27	98.31	98.17	96.04	95.87	95.77	95.84
SMART1094	98.3	98.6	98.45	98.59	98.34	98.57	98.57	98.56	98.49	98.58	98.46	98.42	98.45	98.47	99.62	99.56	98.54	98.33	99.88	99.58	98.33	98.37	98.42	100	98.28	99.55	98.44	98.41	98.34	98.41	98.4	98.25	98.18	98.59	98.18	98.32	98.32	98.2	98.28	98.06	98.33	98.27	97.96	97.97	98.25	95.86	95.79	95.73	95.79
HBZ2347	98.3	98.7	98.59	98.75	98.47	98.67	98.67	98.68	98.68	98.58	98.66	98.5	98.63	98.57	98.34	98.22	98.39	98.48	98.38	98.32	98.35	98.4	98.59	98.28	100	98.27	98.53	98.56	98.59	98.29	98.12	98.62	98.48	98.18	98.4	98.53	98.53	98.29	98.45	98.18	98.24	98.17	98.49	98.27	98.08	96.13	95.97	95.9	96.08
194	98.3	98.57	98.45	98.57	98.34	98.52	98.52	98.5	98.46	98.53	98.44	98.4	98.43	98.45	99.66	99.51	98.35	98.3	99.62	99.55	98.31	98.35	98.4	99.55	98.27	100	98.37	98.39	98.33	98.37	98.19	98.23	98.18	98.35	98.18	98.29	98.29	98.2	98.27	98.02	98.1	98.03	97.93	97.91	98.03	95.83	95.77	95.72	95.77
e1236	98.29	98.68	98.58	98.77	98.45	98.66	98.66	98.65	98.73	98.65	98.77	98.8	98.58	98.63	98.46	98.35	98.46	98.47	98.54	98.45	98.42	98.66	98.6	98.44	98.53	98.37	100	99.61	98.38	98.3	98.33	98.42	98.34	98.25	98.39	98.46	98.46	98.34	98.4	98.14	98.25	98.1	98.2	98.14	98.06	95.79	95.73	95.53	95.75
SMART1312	98.27	98.69	98.53	98.8	98.42	98.68	98.68	98.67	98.75	98.63	98.77	98.81	98.58	98.66	98.49	98.34	98.45	98.48	98.51	98.47	98.39	98.69	98.59	98.41	98.56	98.39	99.61	100	98.38	98.33	98.3	98.4	98.35	98.38	98.38	98.45	98.45	98.33	98.4	98.21	98.25	98.09	98.2	98.12	98.06	95.83	95.72	95.55	95.75
DS9199	98.26	98.72	98.66	98.73	98.61	98.66	98.66	98.65	98.53	98.5	98.59	98.45	98.47	98.53	98.4	98.29	98.4	98.49	98.46	98.4	98.42	98.38	98.44	98.34	98.59	98.33	98.38	98.38	100	98.32	98.19	98.56	98.35	98.1	98.35	98.54	98.54	98.29	98.47	98.13	98.23	98.18	98.16	98.18	98.05	95.95	95.84	95.72	95.96
SMART313	98.25	98.66	98.53	98.56	98.4	98.45	98.45	98.43	98.53	98.52	98.44	98.37	98.4	98.49	98.53	98.35	98.32	98.3	98.53	98.44	98.29	98.29	98.36	98.41	98.29	98.37	98.3	98.33	98.32	100	98.13	98.25	98.19	98.49	98.2	98.27	98.27	98.16	98.21	98.21	98.03	98.13	97.96	98.03	98.01	95.77	95.61	95.52	95.73
42324	98.21	98.47	98.27	98.45	98.15	98.37	98.37	98.36	98.27	98.37	98.41	98.34	98.38	98.34	98.27	98.19	99.12	98.23	98.24	98.21	98.26	98.27	98.28	98.4	98.12	98.19	98.33	98.3	98.19	98.13	100	98.15	98.06	98.42	98.2	98.18	98.18	97.98	98.14	97.9	98.21	98.11	97.92	97.83	98	95.59	95.52	95.39	95.55
DS31788	98.2	98.71	98.47	98.65	98.37	98.59	98.59	98.58	98.6	98.56	98.61	98.51	98.48	98.5	98.35	98.21	98.36	98.5	98.38	98.32	98.25	98.43	98.49	98.25	98.62	98.23	98.42	98.4	98.56	98.25	98.15	100	98.52	98.03	98.33	98.54	98.54	98.2	98.47	98.28	98.23	98.19	98.21	98.27	98.05	96.06	96.01	95.79	96.05
GN02174	98.18	98.62	98.47	98.55	98.34	98.58	98.58	98.57	98.57	98.5	98.5	98.46	98.54	98.53	98.28	98.16	98.21	98.39	98.31	98.25	98.32	98.37	98.4	98.18	98.48	98.18	98.34	98.35	98.35	98.19	98.06	98.52	100	98.09	98.23	98.35	98.35	98.18	98.28	98.15	98.1	98.03	98.12	98.06	97.9	96.09	96.04	95.77	96
SMART886	98.18	98.46	98.32	98.43	98.18	98.54	98.54	98.53	98.34	98.44	98.4	98.32	98.3	98.34	98.44	98.32	98.53	98.19	98.42	98.35	98.43	98.25	98.33	98.59	98.18	98.35	98.25	98.38	98.1	98.49	98.42	98.03	98.09	100	98.04	98.12	98.12	98.04	98.08	98.02	98.16	98.27	97.84	97.76	98.16	95.5	95.46	95.39	95.53
DL43	98.17	98.54	98.48	98.54	98.34	98.46	98.46	98.45	98.45	98.49	98.48	98.37	98.4	98.42	98.27	98.12	98.3	98.36	98.27	98.24	98.2	98.23	98.35	98.18	98.4	98.18	98.39	98.38	98.35	98.2	98.2	98.33	98.23	98.04	100	98.38	98.38	98.23	98.32	98.03	98.16	98.01	98.11	98.07	97.96	95.93	95.76	95.68	95.87
DU20756	98.16	98.56	98.56	98.6	98.45	98.58	98.58	98.57	98.57	98.53	98.56	98.53	98.45	98.48	98.37	98.28	98.32	98.45	98.44	98.38	98.2	98.38	98.45	98.32	98.53	98.29	98.46	98.45	98.54	98.27	98.18	98.54	98.35	98.12	98.38	100	100	98.26	99.94	98.16	98.13	98.01	98.2	98.16	97.94	95.9	95.72	95.61	95.83
DS31253	98.16	98.56	98.56	98.6	98.45	98.58	98.58	98.57	98.57	98.53	98.56	98.53	98.45	98.48	98.37	98.28	98.32	98.45	98.44	98.38	98.2	98.38	98.45	98.32	98.53	98.29	98.46	98.45	98.54	98.27	98.18	98.54	98.35	98.12	98.38	100	100	98.26	99.94	98.16	98.13	98.01	98.2	98.16	97.94	95.9	95.72	95.61	95.83
ST436951358951	98.15	98.49	98.38	98.49	98.26	98.49	98.49	98.49	98.4	98.35	98.35	98.38	98.38	98.4	98.25	98.16	98.21	98.29	98.3	98.24	98.18	98.27	98.32	98.2	98.29	98.2	98.34	98.33	98.29	98.16	97.98	98.2	98.18	98.04	98.23	98.26	98.26	100	98.2	98.12	97.97	97.93	97.96	98.03	97.83	95.62	95.4	95.32	95.49
DS25697	98.12	98.47	98.5	98.55	98.4	98.5	98.5	98.49	98.5	98.47	98.49	98.45	98.4	98.42	98.32	98.23	98.25	98.41	98.38	98.33	98.16	98.33	98.41	98.28	98.45	98.27	98.4	98.4	98.47	98.21	98.14	98.47	98.28	98.08	98.32	99.94	99.94	98.2	100	98.09	98.07	97.95	98.14	98.1	97.89	95.84	95.69	95.58	95.77
SENG6	98.09	98.43	98.24	98.35	98.13	98.37	98.37	98.38	98.34	98.36	98.27	98.14	98.37	98.41	98.16	97.97	98.12	98.16	98.17	98.1	98.1	98.08	98.18	98.06	98.18	98.02	98.14	98.21	98.13	98.21	97.9	98.28	98.15	98.02	98.03	98.16	98.16	98.12	98.09	100	97.88	97.83	97.87	97.77	97.73	95.56	95.5	95.29	95.46
e1340	98.04	98.27	98.18	98.34	98.07	98.18	98.18	98.18	98.32	98.19	98.32	98.23	98.26	98.18	98.18	98.03	98.34	98.26	98.18	98.09	98.07	98.12	98.34	98.33	98.24	98.1	98.25	98.25	98.23	98.03	98.21	98.23	98.1	98.16	98.16	98.13	98.13	97.97	98.07	97.88	100	99.53	98.05	98.33	99.68	95.75	95.72	95.56	95.59
SMART1493	97.96	98.25	98.12	98.29	98	98.1	98.1	98.1	98.28	98.18	98.18	98.12	98.18	98.12	98.12	97.99	98.29	98.22	98.12	98.02	98.05	98.05	98.23	98.27	98.17	98.03	98.1	98.09	98.18	98.13	98.11	98.19	98.03	98.27	98.01	98.01	98.01	97.93	97.95	97.83	99.53	100	97.91	98.31	99.38	95.65	95.62	95.53	95.56
NH52	97.94	98.31	98.25	98.35	98.16	98.21	98.21	98.2	98.34	98.18	98.35	98.23	98.25	98.29	98.01	97.89	98.04	98.18	98.03	97.99	98.03	98.12	98.27	97.96	98.49	97.93	98.2	98.2	98.16	97.96	97.92	98.21	98.12	97.84	98.11	98.2	98.2	97.96	98.14	97.87	98.05	97.91	100	97.87	97.85	95.73	95.53	95.42	95.63
SMART855	97.9	98.3	98.14	98.37	98.01	98.24	98.24	98.23	98.23	98.2	98.3	98.22	98.25	98.15	98.01	97.9	97.93	98.21	98.08	98.05	97.91	98.06	98.31	97.97	98.27	97.91	98.14	98.12	98.18	98.03	97.83	98.27	98.06	97.76	98.07	98.16	98.16	98.03	98.1	97.77	98.33	98.31	97.87	100	98.14	95.86	95.65	95.62	95.8
SMART628	97.83	98.11	97.99	98.18	97.89	98.01	98.01	98	98.14	98.02	98.14	98.04	98.06	97.99	98.15	97.94	98.16	98.1	98.06	97.99	97.91	97.94	98.17	98.25	98.08	98.03	98.06	98.06	98.05	98.01	98	98.05	97.9	98.16	97.96	97.94	97.94	97.83	97.89	97.73	99.68	99.38	97.85	98.14	100	95.62	95.59	95.45	95.48
GN02534	95.71	96.09	95.87	96.22	95.76	96.03	96.03	96.01	96.1	95.97	96.03	95.92	95.99	95.91	95.93	95.81	95.81	95.76	95.96	95.9	95.71	95.86	96.04	95.86	96.13	95.83	95.79	95.83	95.95	95.77	95.59	96.06	96.09	95.5	95.93	95.9	95.9	95.62	95.84	95.56	95.75	95.65	95.73	95.86	95.62	100	98.88	98.85	99.06
170	95.66	96.01	95.87	96.04	95.76	95.86	95.86	95.84	95.81	95.87	95.84	95.76	95.88	95.87	95.83	95.79	95.84	95.56	95.87	95.8	95.59	95.71	95.87	95.79	95.97	95.77	95.73	95.72	95.84	95.61	95.52	96.01	96.04	95.46	95.76	95.72	95.72	95.4	95.69	95.5	95.72	95.62	95.53	95.65	95.59	98.88	100	98.84	98.88
LB2	95.65	95.87	95.81	96.01	95.76	95.84	95.84	95.83	95.77	95.76	95.68	95.59	95.8	95.75	95.8	95.68	95.68	95.49	95.81	95.75	95.48	95.5	95.77	95.73	95.9	95.72	95.53	95.55	95.72	95.52	95.39	95.79	95.77	95.39	95.68	95.61	95.61	95.32	95.58	95.29	95.56	95.53	95.42	95.62	95.45	98.85	98.84	100	98.88
SDM	95.65	96.01	95.8	96.14	95.69	95.95	95.95	95.93	96	95.95	95.91	95.88	96	95.88	95.87	95.75	95.8	95.62	95.9	95.83	95.66	95.79	95.84	95.79	96.08	95.77	95.75	95.75	95.96	95.73	95.55	96.05	96	95.53	95.87	95.83	95.83	95.49	95.77	95.46	95.59	95.56	95.63	95.8	95.48	99.06	98.88	98.88	100
GN05902	95.59	95.91	95.66	96.01	95.49	95.91	95.91	95.9	95.87	95.75	95.81	95.83	95.91	95.81	95.79	95.71	95.73	95.52	95.81	95.77	95.53	95.72	95.8	95.72	95.83	95.69	95.71	95.73	95.77	95.55	95.58	95.79	95.79	95.49	95.76	95.72	95.72	95.46	95.69	95.39	95.66	95.55	95.46	95.77	95.5	98.84	98.68	98.7	98.91
GN05306	95.52	95.86	95.53	95.96	95.4	95.75	95.75	95.73	95.8	95.79	95.86	95.72	95.69	95.71	95.75	95.65	95.61	95.52	95.77	95.71	95.4	95.56	95.8	95.69	95.92	95.68	95.66	95.69	95.72	95.55	95.45	95.79	95.77	95.32	95.73	95.8	95.8	95.43	95.72	95.34	95.66	95.55	95.56	95.76	95.53	98.92	98.68	98.66	98.99
CAPREXE7	95.5	95.86	95.55	95.88	95.42	95.73	95.73	95.72	95.79	95.8	95.76	95.62	95.77	95.84	95.66	95.58	95.59	95.43	95.68	95.66	95.48	95.52	95.69	95.62	95.93	95.58	95.63	95.65	95.68	95.55	95.4	95.76	95.84	95.39	95.59	95.61	95.61	95.42	95.58	95.4	95.58	95.5	95.53	95.61	95.43	98.8	98.65	98.58	98.88
CAPREXE22	95.5	95.86	95.55	95.88	95.42	95.73	95.73	95.72	95.79	95.8	95.76	95.62	95.77	95.84	95.66	95.58	95.59	95.43	95.68	95.66	95.48	95.52	95.69	95.62	95.93	95.58	95.63	95.65	95.68	95.55	95.4	95.76	95.84	95.39	95.59	95.61	95.61	95.42	95.58	95.4	95.58	95.5	95.53	95.61	95.43	98.8	98.65	98.58	98.88
B2b	95.49	95.8	95.53	95.91	95.45	95.68	95.68	95.66	95.75	95.73	95.66	95.59	95.69	95.65	95.69	95.63	95.61	95.34	95.79	95.68	95.4	95.49	95.69	95.71	95.91	95.65	95.46	95.49	95.69	95.55	95.31	95.84	95.73	95.26	95.52	95.58	95.58	95.29	95.53	95.2	95.39	95.32	95.37	95.48	95.2	98.84	98.67	98.74	98.87
SMART1470	90.86	89.88	89.99	90.28	89.78	89.88	89.88	89.88	90.04	90.28	90.23	89.94	89.99	90.13	90.37	90.73	90.18	89.62	90.42	90.28	90.28	89.83	90.13	90.46	89.83	90.42	90.18	90.28	90.04	90.73	90.51	89.88	89.62	90.46	89.88	89.78	89.78	89.99	89.73	89.99	90.51	90.55	89.94	90.51	90.6	90.18	89.78	89.78	90.18
ST435939705067	90.77	89.94	89.99	90.42	89.83	89.94	89.94	89.94	90.13	89.83	90.13	89.94	90.04	90.04	90.42	90.73	90.69	89.78	90.37	90.28	90.64	89.83	90.18	90.77	89.88	90.42	90.18	90.55	89.99	90.46	90.77	89.68	89.68	91.07	89.68	89.62	89.62	89.99	89.68	90.42	90.42	90.33	89.94	90.09	90.37	90.04	89.83	89.78	90.04
GN02225	90.77	90.13	89.99	90.23	89.68	90.09	90.09	90.13	90.37	90.28	89.94	90.09	89.88	90.04	90.13	89.88	89.94	89.78	90.09	90.09	89.88	89.88	89.94	89.94	89.83	89.99	90.28	90.37	90.13	90.13	89.99	89.94	89.78	90.18	90.13	89.83	89.83	89.99	89.73	90.09	89.99	89.78	89.62	89.99	89.94	89.68	89.29	89.23	89.73
e456	90.69	89.99	89.94	90.33	89.94	89.99	89.99	89.99	89.94	89.83	89.94	89.94	90.09	90.04	90.46	90.42	90.04	89.51	90.55	90.42	89.94	89.83	90.13	90.42	89.78	90.37	90.23	90.23	89.94	90.33	90.23	89.68	89.73	90.04	89.57	89.73	89.73	90.18	89.73	90.13	89.73	89.62	89.73	89.99	89.88	90.04	89.57	89.83	89.88
GN03667	90.64	90.33	90.33	90.77	90.18	90.28	90.28	90.28	90.33	90.23	90.46	90.18	90.37	90.37	90.55	90.64	90.33	89.88	90.64	90.51	90.28	90.18	90.46	90.51	90.18	90.46	90.46	90.55	90.23	90.6	90.42	90.04	89.88	90.37	89.88	90.04	90.04	90.37	89.94	90.46	90.18	89.99	90.09	90.42	90.23	90.46	90.04	90.09	90.46
GN02709	90.6	90.18	90.13	90.64	90.18	90.23	90.23	90.23	90.23	90.13	90.42	90.18	90.33	90.28	90.69	90.64	90.28	89.88	90.73	90.55	90.09	90.09	90.37	90.6	90.09	90.55	90.37	90.37	90.18	90.6	90.42	89.99	89.88	90.37	89.94	89.94	89.94	90.42	89.88	90.37	90.18	90.04	90.09	90.33	90.28	90.42	89.99	90.09	90.37
e800	90.55	90.13	90.18	90.6	90.04	90.18	90.18	90.18	90.23	90.18	90.33	90.18	90.28	90.33	90.73	90.6	90.51	89.99	90.73	90.64	90.42	90.09	90.28	90.64	90.09	90.69	90.46	90.51	90.13	90.42	90.46	89.99	89.99	90.6	89.83	89.99	89.99	90.42	89.99	90.37	90.55	90.23	90.04	90.28	90.55	90.42	90.09	90.23	90.37
e1044	90.55	90.13	90.13	90.46	90.04	90.09	90.09	90.13	90.09	90.04	90.23	90.09	90.18	90.28	90.51	90.55	90.13	89.73	90.64	90.42	90.09	89.99	90.28	90.6	89.99	90.42	90.28	90.33	90.09	90.6	90.42	89.88	89.73	90.46	89.88	89.88	89.88	90.18	89.78	90.42	90.33	89.99	89.99	90.23	90.23	90.18	89.83	89.83	90.18
GN05598	90.51	90.09	90.18	90.42	90.09	90.18	90.18	90.18	90.18	90.28	90.46	90.09	90.18	90.28	90.64	90.51	90.33	89.94	90.64	90.51	90.18	89.99	90.37	90.55	90.09	90.51	90.33	90.42	90.04	90.64	90.55	89.99	89.99	90.51	89.88	89.99	89.99	90.28	89.94	90.13	90.28	90.04	90.04	90.18	90.42	90.6	89.94	90.09	90.46
e545	90.51	90.09	90.09	90.51	89.99	90.13	90.13	90.13	90.18	90.04	90.28	90.09	90.18	90.23	90.51	90.51	90.28	89.68	90.69	90.33	90.04	90.04	90.28	90.55	89.99	90.46	90.28	90.33	90.04	90.55	90.37	89.88	89.78	90.51	89.83	89.83	89.83	90.23	89.78	90.46	90.28	89.94	89.99	90.23	90.33	90.28	89.78	89.88	90.23
e1556	90.51	89.94	89.99	90.28	89.78	89.94	89.94	89.94	89.99	89.78	90.13	89.94	90.04	90.04	90.42	90.55	90.18	89.73	90.37	90.28	90.18	89.83	90.18	90.33	89.88	90.37	90.13	90.28	89.88	90.46	90.33	89.68	89.68	90.33	89.73	89.62	89.62	90.09	89.94	90.13	89.94	89.94	89.73	90.09	89.99	90.04	89.83	89.78	90.04
e794	90.51	90.09	90.09	90.46	89.99	90.04	90.04	90.04	90.13	90.04	90.23	90.09	90.13	90.28	90.46	90.51	90.13	89.68	90.51	90.33	90.09	89.94	90.23	90.46	89.94	90.37	90.28	90.33	90.04	90.55	90.33	89.88	89.68	90.46	89.83	89.83	89.83	90.18	89.73	90.46	90.37	89.94	89.99	90.23	90.37	90.18	89.78	89.83	90.18
35642	90.46	89.83	89.83	90.09	89.73	89.73	89.73	89.73	89.83	90.04	89.99	89.62	89.78	90.04	90.28	90.55	90.09	89.51	90.37	90.18	90.09	89.62	89.94	90.46	89.68	90.33	89.99	90.04	89.73	90.09	90.37	89.83	89.46	90.18	89.51	89.62	89.62	89.94	89.51	89.94	89.83	90.09	89.62	90.23	89.94	90.09	89.68	89.78	90.09
e621	90.46	90.09	90.09	90.51	89.99	90.13	90.13	90.13	90.09	90.04	90.18	90.04	90.18	90.23	90.51	90.51	90.28	89.62	90.69	90.33	90.04	90.04	90.28	90.55	89.99	90.46	90.28	90.33	90.04	90.55	90.37	89.83	89.78	90.46	89.83	89.83	89.83	90.23	89.78	90.46	90.28	89.88	89.94	90.18	90.33	90.28	89.78	89.88	90.23
e1339	90.46	90.13	90.18	90.51	90.04	90.09	90.09	90.09	90.13	90.04	90.18	90.04	90.18	90.28	90.37	90.46	90.13	89.78	90.46	90.28	90.18	90.04	90.33	90.42	89.99	90.28	90.33	90.33	90.09	90.51	90.37	89.88	89.73	90.23	89.88	89.88	89.88	90.13	89.78	90.37	89.94	89.83	89.94	90.13	89.99	90.23	89.83	89.83	90.23
GN02266	90.46	89.88	89.68	89.99	89.57	89.83	89.83	89.88	90.04	89.94	89.68	89.83	89.68	89.83	89.68	89.99	89.83	89.46	89.68	89.57	89.83	89.83	89.68	89.73	89.57	89.73	89.94	89.88	89.94	89.73	90.13	89.62	89.73	89.99	89.78	89.51	89.51	89.51	89.4	89.83	89.62	89.57	89.51	89.78	89.57	89.51	89.11	88.93	89.4
e773	90.46	89.94	90.09	89.99	90.04	89.83	89.83	89.83	89.78	89.73	89.83	89.78	90.09	90.04	90.04	90.04	89.94	89.62	90.04	89.94	89.94	89.78	89.88	89.94	89.83	89.94	90.04	90.04	89.83	90.37	90.09	89.68	89.73	90.28	89.62	89.62	89.62	89.88	89.57	90.09	89.83	90.13	89.51	89.68	90.23	89.83	89.51	89.57	89.68
e657	90.46	89.94	89.99	90.33	89.88	90.04	90.04	90.04	90.09	90.28	90.37	89.99	90.09	90.28	90.33	90.42	91.03	89.62	90.37	90.13	90.33	90.09	90.23	91.07	89.88	90.37	90.18	90.37	90.23	90.23	91.15	89.94	89.83	91.03	89.94	89.94	89.94	89.94	89.88	90.13	91.23	90.98	90.04	90.28	91.26	90.42	89.83	89.94	90.37
DS2686	90.42	90.69	90.77	91.11	90.55	90.64	90.64	90.64	90.69	90.64	90.77	90.6	90.6	90.46	90.51	90.42	90.42	90.55	90.55	90.46	90.09	90.33	90.42	90.42	90.51	90.33	90.55	90.51	90.77	90.09	90.13	90.82	90.37	89.99	90.33	90.94	90.94	90.37	90.86	89.99	90.33	89.99	90.23	90.51	90.13	90.98	90.28	90.46	90.98
ABFPL	90.42	90.09	90.18	90.28	90.04	90.13	90.13	90.13	90.13	90.18	90.33	90.13	90.09	90.28	90.6	90.37	90.28	89.99	90.64	90.42	90.18	90.04	90.23	90.51	89.94	90.46	90.42	90.51	89.94	90.6	90.55	89.99	89.94	90.69	89.99	89.94	89.94	90.23	89.94	90.18	90.64	90.42	90.04	90.18	90.64	90.37	90.09	90.04	90.13
ECNIH16	90.42	90.09	90.18	90.28	90.04	90.13	90.13	90.13	90.13	90.18	90.28	90.13	90.04	90.28	90.55	90.37	90.23	89.99	90.6	90.37	90.18	90.04	90.23	90.51	89.94	90.46	90.37	90.51	89.94	90.6	90.55	89.99	89.88	90.69	89.94	89.94	89.94	90.18	89.94	90.18	90.64	90.37	90.04	90.18	90.64	90.28	90.04	89.99	90.09
33838	90.42	90.13	90.13	90.64	90.09	90.13	90.13	90.13	90.13	90.13	90.33	90.04	90.23	90.23	90.37	90.55	90.23	89.78	90.51	90.33	90.23	89.99	90.33	90.37	90.04	90.33	90.37	90.23	90.04	90.23	90.28	89.83	89.78	90.04	89.73	89.83	89.83	90.18	89.78	90.33	89.78	89.88	90.04	90.18	89.99	90.37	89.94	89.94	90.42
e669	90.42	90.09	89.99	90.42	89.88	90.04	90.04	90.09	90.09	89.94	90.09	90.09	90.04	90.13	90.55	90.33	90.13	89.62	90.6	90.23	90.04	89.94	90.18	90.46	89.83	90.23	90.13	90.13	89.94	90.6	90.28	89.83	89.62	90.23	89.68	89.78	89.78	90.09	89.62	90.28	89.99	89.78	89.83	90.18	90.28	89.99	89.68	89.68	89.99
ECNIH11	90.42	90.09	90.18	90.28	90.04	90.13	90.13	90.13	90.13	90.18	90.33	90.13	90.04	90.28	90.6	90.37	90.28	89.99	90.64	90.37	90.18	90.04	90.23	90.51	89.94	90.46	90.37	90.51	89.94	90.6	90.55	89.99	89.88	90.69	89.94	89.94	89.94	90.23	89.94	90.18	90.64	90.42	90.04	90.18	90.64	90.37	90.09	90.04	90.13
e1087	90.37	90.33	90.28	90.9	90.09	90.37	90.37	90.37	90.42	90.23	90.64	90.33	90.46	90.33	90.28	90.23	90.28	89.83	90.37	90.18	90.13	89.99	90.51	90.28	90.28	90.23	90.46	90.46	90.18	90.09	90.23	90.13	89.88	90.13	89.88	90.09	90.09	90.13	90.04	90.18	89.94	89.83	90.09	90.33	89.94	90.51	90.09	90.13	90.51
DS18454	90.37	90.64	90.69	91.03	90.51	90.6	90.6	90.6	90.46	90.64	90.69	90.55	90.51	90.51	90.46	90.28	90.55	90.46	90.55	90.46	90.04	90.23	90.37	90.33	90.33	90.33	90.46	90.46	90.6	90.09	90.18	90.69	90.28	89.99	90.18	90.86	90.86	90.46	90.73	89.99	90.09	89.94	90.18	90.51	90.09	90.98	90.23	90.37	90.9
C7	90.37	90.04	90.13	90.55	90.04	90.09	90.09	90.09	90.04	89.99	90.28	89.99	90.18	90.18	90.37	90.33	90.13	89.73	90.42	90.28	90.13	89.94	90.28	90.28	89.99	90.23	90.28	90.23	89.99	90.09	90.23	89.78	89.73	89.99	89.78	89.78	89.78	90.13	89.73	90.33	89.68	89.68	89.99	90.13	89.83	90.28	89.83	89.94	90.33
e1252	90.37	89.94	89.99	89.99	89.94	89.78	89.78	89.78	89.78	89.68	89.78	89.73	90.09	89.99	89.99	89.99	89.88	89.57	90.04	89.88	89.88	89.73	89.83	89.99	89.78	89.99	90.04	89.99	89.78	90.46	90.09	89.62	89.68	90.33	89.57	89.57	89.57	89.83	89.51	90.13	89.83	90.23	89.46	89.73	90.28	89.78	89.51	89.51	89.68
333ECLO	90.37	90.09	90.13	90.46	89.99	90.04	90.04	90.04	90.13	89.99	90.23	90.04	90.13	90.09	90.42	90.37	90.28	89.73	90.6	90.37	90.28	89.83	90.23	90.51	89.94	90.42	90.42	90.28	90.04	90.28	90.28	89.83	89.68	90.18	89.83	89.73	89.73	90.18	89.73	90.09	90.09	89.94	89.88	90.09	90.13	90.18	89.73	89.78	90.18
SMART635	90.37	89.68	89.46	89.88	89.4	89.4	89.4	89.4	89.88	89.94	89.62	89.83	89.4	89.78	89.99	90.13	90.6	89.57	89.88	89.78	90.23	89.57	89.62	90.82	89.46	90.23	89.78	90.13	89.83	89.99	90.9	89.57	89.46	91.53	89.57	89.35	89.35	89.73	89.23	90.13	90.77	90.51	89.57	89.94	90.73	89.17	88.93	88.81	89.17
e2022	90.37	90.13	90.13	90.55	90.04	90.13	90.13	90.18	90.13	90.09	90.23	90.09	90.18	90.28	90.46	90.51	90.18	89.68	90.6	90.42	90.04	90.04	90.28	90.55	89.99	90.37	90.23	90.33	90.04	90.6	90.33	89.88	89.73	90.33	89.83	89.88	89.88	90.18	89.78	90.46	90.28	89.88	89.99	90.23	90.23	90.28	89.83	89.88	90.23
85ECLO	90.33	90.13	89.94	90.23	89.78	90.18	90.18	90.18	90.37	90.23	89.99	90.13	89.88	90.09	90.04	89.99	89.88	89.78	90.13	90.04	89.78	89.78	89.94	89.99	89.94	89.94	90.18	90.18	90.13	90.28	89.99	89.94	89.78	90.09	90.04	89.83	89.83	89.94	89.73	90.09	89.83	89.73	89.73	90.18	89.83	89.68	89.35	89.29	89.68
GN02275	90.33	90.13	89.99	90.23	89.88	90.18	90.18	90.18	90.42	90.23	90.04	90.13	89.99	90.13	90.18	90.23	90.13	89.99	90.42	90.23	90.04	89.99	90.04	90.28	89.88	90.23	90.18	90.28	90.28	90.42	90.13	89.94	90.04	90.46	90.09	89.83	89.83	90.18	89.83	90.18	90.13	89.78	89.78	90.13	90.04	89.78	89.46	89.46	89.73
8706	90.33	90.13	89.99	90.23	89.78	90.18	90.18	90.18	90.37	90.23	89.99	90.13	89.94	90.13	90.13	90.18	90.04	89.99	90.28	90.04	89.88	89.99	89.99	90.13	89.83	90.04	90.13	90.23	90.18	90.33	90.13	89.94	89.94	90.18	90.13	89.83	89.83	89.83	89.78	90.04	90.04	89.78	89.78	90.13	89.88	89.68	89.4	89.35	89.68
77ECLO	90.33	90.13	89.94	90.23	89.78	90.18	90.18	90.18	90.37	90.23	89.99	90.13	89.94	90.09	90.04	89.99	89.88	89.78	90.13	90.04	89.83	89.83	89.94	89.99	89.94	89.94	90.18	90.18	90.13	90.33	89.99	89.94	89.78	90.09	90.04	89.83	89.83	89.94	89.73	90.13	89.83	89.73	89.78	90.18	89.83	89.68	89.35	89.29	89.68
42202	90.33	90.09	89.83	90.13	89.68	90.04	90.04	90.04	90.42	90.28	89.94	90.04	89.68	89.99	90.13	90.13	89.88	89.78	90.13	90.09	89.78	89.83	89.78	90.09	89.62	90.13	90.04	90.23	90.04	90.28	89.99	89.88	89.73	90.42	90.04	89.68	89.68	89.94	89.62	89.99	90.23	89.78	89.62	89.99	90.23	89.57	89.17	89.11	89.57
1126ECLO	90.33	90.04	90.09	90.51	89.88	90.13	90.13	90.18	90.18	90.23	90.37	90.09	90.18	90.33	90.55	90.42	90.42	89.88	90.64	90.6	90.23	89.99	90.28	90.51	90.04	90.46	90.37	90.46	90.04	90.42	90.37	90.04	89.88	90.28	89.78	90.09	90.09	90.28	90.04	90.28	90.18	89.78	89.88	90.18	90.23	90.51	90.28	90.18	90.37
robactercloacae	90.28	90.55	90.55	91.15	90.33	90.82	90.82	90.77	90.69	90.64	90.9	90.51	90.46	90.73	90.42	90.42	90.51	90.13	90.42	90.37	90.09	90.23	90.6	90.37	90.42	90.28	90.42	90.46	90.64	90.18	90.28	90.73	90.28	90.09	90.09	90.6	90.6	90.13	90.46	89.99	90.04	89.73	89.99	90.46	89.88	91.03	90.33	90.46	90.77
CAV1043	90.28	90.18	90.18	90.6	90.04	90.13	90.13	90.13	90.28	90.33	90.37	90.13	90.23	90.42	90.37	90.37	90.18	89.99	90.46	90.33	90.18	89.99	90.28	90.37	90.09	90.33	90.37	90.37	90.04	90.6	90.37	90.09	89.94	90.28	89.88	90.09	90.09	90.33	89.99	90.13	90.04	90.18	90.04	90.51	90.13	90.46	90.04	90.09	90.46
ICBEaBLIII032	90.28	89.73	89.46	89.83	89.46	89.57	89.57	89.57	89.88	89.88	89.62	89.57	89.35	89.62	90.13	90.18	90.37	89.51	90.13	89.83	90.28	89.51	89.57	90.98	89.51	90.13	89.78	90.04	89.83	90.13	90.64	89.46	89.46	91.26	89.73	89.29	89.29	89.99	89.35	90.13	90.73	90.69	89.4	89.78	91.07	89.17	88.87	88.81	89.17
895ECLO	90.28	89.99	90.18	90.51	89.99	90.13	90.13	90.13	90.18	90.18	90.33	90.09	90.13	90.33	90.46	90.46	90.37	89.73	90.64	90.55	90.18	89.99	90.23	90.51	89.99	90.46	90.46	90.42	89.94	90.37	90.37	89.99	89.78	90.28	89.73	89.99	89.99	90.18	89.99	89.99	90.33	89.78	89.88	90.13	90.42	90.46	90.28	90.23	90.37
940PEND	90.28	90.04	90.09	90.51	89.88	90.13	90.13	90.18	90.18	90.23	90.37	90.09	90.18	90.33	90.51	90.37	90.37	89.78	90.6	90.55	90.18	89.99	90.28	90.46	90.04	90.42	90.37	90.46	90.04	90.37	90.33	90.04	89.88	90.18	89.78	90.09	90.09	90.23	90.04	90.28	90.13	89.73	89.88	90.18	90.23	90.51	90.28	90.18	90.37
EC287	90.28	89.88	89.83	90.23	89.68	89.78	89.78	89.78	89.94	89.73	89.94	89.73	89.88	89.94	90.04	90.37	90.82	89.62	90.13	89.83	90.46	89.73	89.99	90.9	89.68	90.09	90.33	90.51	89.73	90.18	90.98	89.57	89.4	91.11	89.51	89.51	89.51	89.57	89.51	90.13	90.77	90.98	89.68	90.28	90.46	89.83	89.57	89.57	89.83
1009ECLO	90.28	89.99	90.18	90.51	89.99	90.13	90.13	90.13	90.18	90.18	90.33	90.09	90.13	90.33	90.51	90.46	90.37	89.73	90.64	90.6	90.18	89.99	90.23	90.51	89.99	90.51	90.46	90.42	89.94	90.37	90.37	90.04	89.83	90.28	89.73	90.04	90.04	90.23	89.99	89.99	90.33	89.78	89.88	90.13	90.42	90.46	90.28	90.28	90.37
1135ECLO	90.28	90.04	90.09	90.51	89.88	90.13	90.13	90.18	90.18	90.23	90.37	90.09	90.18	90.33	90.51	90.37	90.37	89.78	90.6	90.55	90.18	89.99	90.28	90.46	90.04	90.42	90.37	90.46	90.04	90.37	90.33	90.04	89.88	90.18	89.78	90.09	90.09	90.23	90.04	90.28	90.13	89.73	89.88	90.18	90.23	90.51	90.28	90.18	90.37
GN02127	90.28	89.78	89.68	89.99	89.68	89.73	89.73	89.73	89.73	89.78	89.88	89.68	89.68	89.94	89.99	89.99	89.99	89.51	90.18	89.99	89.78	89.51	89.78	90.09	89.51	90.18	89.88	89.94	89.62	90.13	90.09	89.73	89.57	90.09	89.35	89.51	89.51	90.04	89.51	90.04	89.78	89.62	89.51	89.88	89.83	90.04	89.51	89.78	89.99
BIDMC67	90.23	89.83	89.68	89.88	89.51	89.88	89.88	89.88	90.18	89.88	89.78	89.88	89.83	89.78	89.83	90.09	90.04	89.62	89.73	89.62	89.73	89.73	89.78	89.73	89.62	89.78	89.78	89.94	89.78	90.04	90.04	89.73	89.73	90.28	89.68	89.57	89.57	89.62	89.57	89.62	90.04	89.78	89.57	89.99	89.94	89.62	89.23	89.17	89.4
1011EASB	90.23	89.99	90.18	90.51	89.99	90.13	90.13	90.13	90.18	90.13	90.33	90.09	90.13	90.33	90.46	90.46	90.37	89.73	90.64	90.55	90.18	89.99	90.23	90.51	89.99	90.46	90.46	90.42	89.94	90.37	90.37	89.99	89.78	90.28	89.73	89.99	89.99	90.18	89.99	89.99	90.33	89.78	89.88	90.13	90.42	90.46	90.23	90.23	90.33
BWH31	90.23	89.94	90.04	90.42	89.83	90.04	90.04	90.04	90.04	90.04	90.23	90.04	90.04	90.18	90.33	90.33	90.33	89.78	90.51	90.46	90.46	89.83	90.04	90.42	89.78	90.37	90.46	90.69	89.88	90.33	90.33	89.88	89.68	90.64	89.57	89.88	89.88	90.23	89.94	90.51	90.28	89.78	89.73	90.04	90.42	90.33	90.18	90.09	90.18
GN06078	90.23	90.09	89.78	90.23	89.62	90.04	90.04	90.04	90.42	90.23	89.94	90.04	89.83	90.04	90.23	90.23	90.13	89.83	90.13	90.04	90.28	89.83	89.78	90.13	89.83	90.23	90.13	90.73	90.18	90.33	90.04	89.83	89.78	90.55	90.09	89.83	89.83	89.88	89.83	90.42	90.09	89.88	89.57	90.09	90.18	89.62	89.17	89.11	89.57
BIDMC92	90.23	90.37	90.51	90.77	90.46	90.33	90.33	90.37	90.51	90.42	90.6	90.42	90.37	90.42	90.18	90.23	90.33	90.33	90.23	90.18	89.99	90.13	90.18	90.13	90.42	90.13	90.37	90.37	90.33	90.04	89.94	90.46	90.18	89.99	90.09	90.69	90.69	90.18	90.55	89.99	90.04	89.94	90.13	90.33	89.94	91.03	90.42	90.28	90.9
MGH25	90.23	90.04	89.73	90.09	89.51	89.88	89.88	89.94	90.09	90.09	89.78	89.88	89.73	89.68	90.13	90.28	89.83	89.57	90.04	89.94	89.99	89.57	89.68	90.04	89.68	90.09	89.94	89.99	89.88	90.18	89.94	89.62	89.57	90.13	89.78	89.68	89.68	89.78	89.51	89.94	89.78	89.62	89.35	89.99	89.83	89.51	89.17	88.99	89.46
MNCRE3	90.23	89.78	89.68	89.99	89.57	89.57	89.57	89.57	89.78	89.83	89.83	89.51	89.62	89.88	89.94	89.88	89.94	89.51	89.99	90.04	89.73	89.46	89.78	89.99	89.51	89.83	89.78	89.88	89.51	90.04	90.09	89.78	89.4	89.94	89.35	89.57	89.57	89.99	89.4	89.62	89.88	89.51	89.57	89.94	89.73	89.94	89.62	89.68	89.88
41952	90.18	89.17	89.4	89.68	89.4	89.23	89.23	89.23	89.23	89.62	89.51	89.23	89.62	89.46	89.62	89.99	89.23	88.99	89.73	89.62	89.35	89.23	89.23	89.73	89.29	90.46	89.46	89.35	89.17	89.78	89.78	89.29	89.35	89.88	88.99	89.23	89.23	89.51	89.17	89.57	89.4	89.73	89.05	89.78	89.57	89.88	89.17	89.29	89.57
UCI49	90.18	89.51	89.46	89.73	89.4	89.51	89.51	89.57	89.57	89.51	89.78	89.35	89.62	89.68	89.88	90.04	89.68	89.11	89.99	89.83	89.78	89.35	89.51	90.04	89.51	89.88	89.94	89.83	89.57	89.88	90.04	89.35	89.29	89.83	89.17	89.29	89.29	89.57	89.23	89.4	89.68	89.68	89.29	89.62	89.62	89.73	89.46	89.35	89.46
ECC1875	90.18	89.88	89.78	89.99	89.68	89.83	89.83	89.83	90.23	90.09	89.88	89.83	89.68	89.83	89.94	89.99	90.86	89.73	89.99	89.68	90.04	89.73	89.78	90.82	89.62	89.94	90.18	90.04	89.99	89.94	90.9	89.78	89.68	91.15	89.83	89.46	89.46	89.78	89.46	90.04	91.15	90.9	89.68	89.88	90.77	89.4	89.23	89.05	89.46
GN03205	90.18	89.83	89.83	90.13	89.68	89.83	89.83	89.83	89.88	89.94	89.99	89.73	89.83	90.09	90.09	89.99	90.04	89.51	90.13	90.09	89.78	89.68	89.94	90.09	89.73	90.09	89.88	90.09	89.62	90.18	90.04	89.88	89.57	89.99	89.51	89.62	89.62	90.13	89.62	89.78	89.68	89.62	89.57	89.99	89.73	90.18	89.68	89.88	90.13
GN02204	90.18	90.18	89.94	90.23	89.78	90.18	90.18	90.18	90.33	90.23	89.94	90.09	90.04	90.13	90.23	90.18	90.04	89.88	90.55	90.18	90.18	89.94	89.99	90.37	89.99	90.13	90.28	90.46	90.23	90.55	90.13	89.88	89.88	90.42	90.13	89.88	89.88	90.04	89.94	90.55	89.99	89.78	89.78	90.09	89.94	89.73	89.46	89.4	89.73
A1137	90.18	90.13	90.28	90.37	90.28	90.18	90.18	90.18	90.09	90.13	90.18	90.23	90.18	90.23	90.64	90.51	89.99	90.18	90.64	90.64	89.88	89.94	89.88	90.6	89.83	90.64	90.18	90.28	90.28	90.46	90.13	90.18	89.83	90.04	89.73	89.99	89.99	90.33	89.99	90.23	90.13	90.09	90.04	90.23	90.28	90.6	90.28	90.13	90.64
3380STDY6027363	90.18	89.83	89.68	90.04	89.57	89.83	89.83	89.83	90.28	89.94	89.88	89.88	89.51	89.83	89.78	90.13	90.9	89.78	89.99	89.68	89.94	89.73	89.62	90.82	89.73	89.83	90.09	90.13	89.99	89.94	90.94	89.68	89.62	90.98	89.78	89.51	89.51	89.57	89.51	89.68	90.98	90.82	89.62	89.83	90.6	89.29	89.11	89.05	89.35
GN03140	90.18	89.83	89.83	90.13	89.68	89.83	89.83	89.83	89.88	89.94	89.99	89.73	89.83	90.09	90.09	89.99	90.04	89.51	90.13	90.09	89.78	89.68	89.94	90.09	89.73	90.09	89.88	90.09	89.62	90.18	90.04	89.88	89.57	89.99	89.51	89.62	89.62	90.13	89.62	89.78	89.68	89.62	89.57	89.99	89.73	90.18	89.68	89.88	90.13
GN02283	90.13	90.28	90.23	90.23	90.04	90.55	90.55	90.51	90.42	90.46	90.51	90.13	90.23	90.33	90.04	89.99	90.13	89.88	90.04	90.04	89.78	89.88	90.13	89.94	90.33	89.99	90.18	90.18	90.42	90.04	89.88	90.33	90.09	89.94	90.04	90.13	90.13	89.88	90.13	89.68	89.68	89.51	89.73	90.13	89.68	90.77	90.23	90.18	90.69
1027ECLO	90.13	89.51	89.46	89.73	89.4	89.51	89.51	89.51	89.57	89.51	89.68	89.29	89.57	89.68	89.83	90.04	89.68	89.17	89.88	89.73	89.51	89.23	89.46	89.99	89.4	89.83	89.62	89.73	89.35	89.83	89.78	89.35	89.23	89.94	89.11	89.35	89.35	89.57	89.29	89.4	89.73	89.51	89.23	89.51	89.73	89.57	89.35	89.35	89.4
995ECLO	90.13	89.51	89.46	89.73	89.4	89.46	89.46	89.51	89.57	89.51	89.68	89.29	89.51	89.68	89.83	90.04	89.68	89.17	89.88	89.73	89.51	89.23	89.46	89.99	89.4	89.83	89.62	89.73	89.35	89.83	89.78	89.35	89.23	89.94	89.11	89.35	89.35	89.57	89.23	89.4	89.73	89.51	89.23	89.51	89.73	89.57	89.35	89.35	89.4
GN03191	90.13	90.09	89.94	90.23	89.78	90.04	90.04	90.04	90.33	90.28	89.94	89.94	89.94	90.04	89.57	89.88	89.88	89.78	89.83	89.62	89.73	89.94	89.99	89.62	89.78	89.57	90.13	90.13	90.13	89.83	90.04	89.83	89.83	89.99	89.88	89.78	89.78	89.57	89.73	89.83	89.73	89.51	89.57	90.04	89.46	89.78	89.4	89.4	89.78
UCI24	90.13	90.18	89.99	90.37	89.83	90.18	90.18	90.18	90.51	90.42	90.18	90.18	89.99	90.23	89.99	89.88	89.99	89.99	90.04	89.78	89.94	90.04	90.04	89.88	89.88	89.88	90.18	90.18	90.18	90.37	90.04	89.94	89.94	90.18	90.09	89.88	89.88	90.18	89.83	90.04	89.78	89.62	89.83	90.18	89.68	89.83	89.46	89.46	89.78
e1326	90.13	90.04	89.73	90.13	89.57	89.99	89.99	89.99	90.33	90.09	89.94	90.04	89.62	89.94	89.94	89.94	89.99	89.73	89.94	89.88	89.73	89.73	89.73	89.88	89.73	89.94	89.83	90.13	89.99	89.99	89.78	89.78	89.83	90.04	89.94	89.62	89.62	89.68	89.57	89.73	89.88	89.68	89.57	89.94	89.88	89.62	89.17	89.11	89.51
MRY130312	90.13	89.83	90.13	90.23	90.04	89.78	89.78	89.78	89.83	90.04	89.94	89.62	89.88	89.78	89.99	89.94	89.83	89.94	90.04	90.04	90.04	89.57	89.68	89.94	89.57	89.88	89.99	90.04	89.94	89.62	90.64	89.83	89.62	89.88	89.57	90.04	90.04	89.94	90.04	90.09	89.88	89.78	89.83	89.94	89.73	90.37	89.88	89.99	90.51
e2414	90.13	89.94	90.13	90.51	90.04	90.09	90.09	90.09	90.04	90.13	90.33	89.99	90.13	90.28	90.46	90.33	90.28	89.78	90.55	90.51	90.04	89.88	90.23	90.42	89.99	90.37	90.37	90.37	89.94	90.37	90.28	89.88	89.78	90.23	89.78	89.94	89.94	90.18	89.94	90.04	90.18	89.68	89.83	90.04	90.33	90.46	90.33	90.18	90.37
ECC1752	90.09	89.83	89.68	90.04	89.62	89.83	89.83	89.83	90.33	90.13	89.94	89.88	89.62	89.88	89.99	90.23	90.86	89.73	89.99	89.68	90.09	89.73	89.78	90.86	89.73	89.88	89.94	89.99	90.04	89.94	90.9	89.73	89.68	91.3	89.88	89.46	89.46	89.83	89.46	89.88	90.9	90.82	89.73	89.88	90.86	89.46	89.11	89.11	89.46
49530189	90.09	89.88	89.68	90.04	89.68	89.78	89.78	89.78	90.18	89.99	89.78	89.88	89.57	89.83	89.88	89.94	90.73	89.78	89.83	89.62	90.28	89.73	89.68	90.73	89.68	89.83	89.83	90.28	90.04	89.78	90.77	89.73	89.51	91.19	89.73	89.51	89.51	89.57	89.51	90.28	90.77	90.69	89.73	89.94	90.69	89.35	89.17	89.05	89.4
YDC3372	90.09	89.57	89.51	89.78	89.29	89.46	89.46	89.46	89.57	89.73	89.73	89.4	89.51	89.83	89.88	89.94	89.88	89.23	90.04	89.88	89.68	89.35	89.68	90.09	89.35	89.99	89.88	89.78	89.46	89.88	90.64	89.62	89.17	89.83	89.23	89.23	89.23	89.83	89.23	89.57	89.73	89.88	89.29	90.13	89.83	89.68	89.35	89.46	89.68
ST54941713674	90.09	89.78	89.51	89.88	89.46	89.68	89.68	89.73	90.04	89.88	89.68	89.78	89.4	89.68	89.94	89.99	90.46	89.83	89.99	89.78	90.37	89.68	89.57	90.86	89.35	89.88	89.78	90.28	89.78	89.88	90.73	89.62	89.57	91.42	89.51	89.46	89.46	89.88	89.46	90.13	90.73	90.64	89.68	90.04	90.82	89.46	89.17	88.87	89.29
SY70	90.09	90.18	90.23	90.37	90.23	90.18	90.18	90.18	90.13	90.23	90.23	90.23	90.23	90.23	90.46	90.18	89.99	90.13	90.33	90.33	89.94	90.13	89.88	90.23	89.88	90.33	90.23	90.33	90.42	90.28	90.04	90.18	89.83	90.04	89.78	90.04	90.04	90.09	89.99	90.23	90.09	90.09	90.09	90.28	90.28	90.64	90.28	90.09	90.64
e1425	90.09	89.99	89.68	90.04	89.62	89.88	89.88	89.94	90.04	90.04	89.73	89.88	89.68	89.73	89.99	89.94	89.62	89.51	89.99	89.99	89.78	89.68	89.62	89.88	89.62	89.99	89.88	89.99	89.88	90.23	89.83	89.62	89.51	90.04	89.83	89.68	89.68	89.68	89.51	89.83	89.68	89.51	89.29	89.83	89.68	89.46	89.11	88.99	89.46
ECNIH9	90.09	90.13	89.94	90.28	89.78	90.13	90.13	90.18	90.46	90.33	89.99	90.18	89.88	90.18	89.99	89.99	89.99	89.83	90.09	89.94	89.99	89.83	89.94	89.94	89.88	89.88	90.28	90.33	90.13	90.04	89.88	89.99	89.78	90.23	90.13	89.83	89.83	89.88	89.73	89.94	89.99	90.13	89.73	90.42	89.99	89.68	89.35	89.35	89.73
DS11005	90.09	90.33	90.69	90.82	90.42	90.09	90.09	90.13	90.33	90.28	90.46	90.28	90.18	90.23	90.04	89.88	90.04	90.18	90.09	90.04	89.62	89.83	90.09	89.94	90.18	89.94	90.09	90.13	90.33	89.83	89.73	90.51	89.88	89.62	90.04	90.64	90.64	90.04	90.55	89.88	89.83	89.68	89.94	90.28	89.83	90.94	90.23	90.28	90.9
1323ECLO	90.09	90.04	89.73	90.09	89.57	89.94	89.94	89.94	90.09	90.13	89.78	89.88	89.73	89.73	90.04	89.99	89.68	89.57	90.04	89.99	89.83	89.57	89.68	89.94	89.68	89.94	89.94	89.99	89.88	90.33	89.88	89.68	89.51	90.13	89.78	89.73	89.73	89.99	89.57	89.99	89.78	89.57	89.35	89.94	89.78	89.51	89.17	89.05	89.46
ECNIH10	90.09	90.13	89.94	90.28	89.78	90.13	90.13	90.18	90.46	90.33	89.99	90.18	89.88	90.18	89.99	89.99	89.99	89.83	90.09	89.94	89.99	89.83	89.94	89.94	89.88	89.88	90.28	90.33	90.13	90.04	89.88	89.99	89.78	90.23	90.13	89.83	89.83	89.88	89.73	89.94	89.99	90.13	89.73	90.42	89.99	89.68	89.35	89.35	89.73
ECC1097	90.09	89.83	89.68	90.04	89.62	89.83	89.83	89.83	90.33	90.13	89.94	89.88	89.62	89.88	89.99	90.23	90.86	89.73	89.99	89.68	90.09	89.73	89.78	90.86	89.73	89.88	89.94	89.99	90.04	89.94	90.9	89.73	89.68	91.3	89.88	89.46	89.46	89.83	89.46	89.88	90.9	90.82	89.73	89.88	90.86	89.46	89.11	89.11	89.46
UCI29	90.09	90.13	89.94	90.23	89.83	90.18	90.18	90.18	90.33	90.28	89.94	90.09	89.94	90.13	89.94	89.78	89.88	89.78	89.94	89.94	89.99	89.88	89.94	89.78	89.83	89.94	90.18	90.18	90.18	90.23	89.99	89.88	89.83	90.04	90.09	89.83	89.83	90.04	89.73	89.99	89.68	89.62	89.73	90.09	89.68	89.68	89.4	89.29	89.68
ST434953099839	90.04	89.99	89.62	90.13	89.51	89.83	89.83	89.83	90.33	90.13	89.94	89.88	89.57	89.83	89.68	89.99	90.9	89.73	89.78	89.57	90.33	89.68	89.73	90.64	89.73	89.78	89.99	90.33	89.94	89.88	90.9	89.73	89.57	91.3	89.73	89.46	89.46	89.57	89.51	90.23	90.86	90.69	89.68	89.88	90.55	89.51	89.11	89.11	89.51
44593	90.04	89.68	89.35	89.73	89.17	89.62	89.62	89.62	89.99	89.78	89.46	89.68	89.23	89.57	89.94	90.37	89.57	89.46	89.94	89.73	89.83	89.51	89.46	90.04	89.11	90.04	89.57	89.99	89.88	89.94	89.94	89.35	89.46	90.23	89.29	89.4	89.4	89.29	89.4	89.94	89.88	89.94	89.29	89.78	89.88	89.35	88.93	88.81	89.29
MGH37	90.04	90.04	89.73	90.09	89.57	89.94	89.94	89.94	90.09	90.09	89.78	89.88	89.73	89.73	90.04	90.09	89.73	89.57	90.04	89.94	89.88	89.57	89.68	89.94	89.68	89.99	89.94	89.99	89.88	90.23	89.83	89.68	89.57	90.09	89.78	89.73	89.73	89.78	89.57	89.88	89.68	89.51	89.35	89.99	89.73	89.51	89.17	89.05	89.46
K6674	90.04	89.46	89.51	89.78	89.46	89.4	89.4	89.4	89.62	89.46	89.68	89.23	89.51	89.68	89.83	90.09	89.68	89.17	89.88	89.73	89.73	89.23	89.46	90.04	89.4	89.83	89.99	89.73	89.4	89.83	90.09	89.35	89.23	89.68	89.11	89.29	89.29	89.57	89.17	89.4	89.62	89.35	89.23	89.57	89.57	89.57	89.35	89.29	89.46
ECNIH6	90.04	90.09	89.78	90.23	89.62	90.04	90.04	90.04	90.42	90.28	89.94	90.09	89.83	89.99	90.13	90.13	89.88	89.78	90.23	89.94	89.78	89.78	89.88	90.09	89.94	89.99	90.18	90.33	90.04	90.33	89.99	89.94	89.73	90.33	90.04	89.73	89.73	89.99	89.62	89.99	89.99	90.09	89.62	90.37	90.04	89.62	89.11	89.23	89.62
35730	90.04	89.51	89.35	89.57	89.17	89.57	89.57	89.57	89.88	89.73	89.62	89.51	89.29	89.57	89.62	89.62	89.68	89.57	89.73	89.62	89.46	89.46	89.51	89.62	89.29	90.18	89.68	89.68	89.83	89.78	89.73	89.46	89.35	89.88	89.51	89.23	89.23	89.51	89.23	89.62	89.57	89.57	89.23	89.46	89.62	88.99	88.61	88.61	88.87
FDAARGOS77	90.04	89.88	89.94	90.23	89.68	89.88	89.88	89.88	89.94	89.94	90.18	89.83	89.94	90.09	89.99	89.83	89.99	89.73	90.09	89.83	89.78	89.73	90.04	89.94	89.83	89.83	89.99	90.13	89.73	90.04	90.04	89.99	89.68	89.99	89.57	89.68	89.68	90.04	89.62	90.09	89.73	89.57	89.62	90.09	89.68	90.28	89.88	90.04	90.23
T25219870317JSK	90.04	89.83	89.83	90.09	89.78	89.73	89.73	89.73	89.88	89.99	90.04	89.68	89.78	90.04	90.18	89.99	89.88	89.68	90.23	90.13	90.28	89.57	89.94	90.13	89.68	90.28	89.94	90.42	89.73	90.09	90.04	89.88	89.51	90.42	89.57	89.62	89.62	90.09	89.57	90.04	89.73	89.99	89.62	90.37	89.88	90.13	89.68	89.78	90.09
MGH23	90.04	90.09	89.78	90.13	89.62	90.04	90.04	90.04	90.33	90.18	89.94	90.04	89.99	89.88	89.78	89.78	89.94	89.73	89.94	89.78	89.78	89.73	89.94	89.78	89.78	89.83	90.09	90.13	90.13	90.73	89.88	89.83	89.78	90.82	90.04	89.68	89.68	89.83	89.62	89.83	90.13	90.51	89.62	90.04	90.46	89.57	89.11	89.29	89.57
SMART454	90.04	89.05	89.29	89.51	89.23	89.17	89.17	89.17	89.11	89.4	89.35	89.11	89.57	89.4	89.68	89.99	89.46	88.99	89.51	89.46	89.88	89.29	89.17	89.68	89.23	89.73	89.29	89.57	89.23	89.57	89.68	89.17	89.51	89.99	89.05	89.11	89.11	89.57	89.11	89.68	89.46	89.51	88.93	89.29	89.62	89.62	88.87	89.17	89.4
ECNIH4	90.04	90.13	89.94	90.28	89.73	90.13	90.13	90.13	90.46	90.33	89.99	90.18	89.88	90.18	89.99	89.99	89.99	89.83	90.09	89.88	89.94	89.83	89.94	89.94	89.88	89.88	90.28	90.33	90.13	90.04	89.88	89.99	89.78	90.23	90.13	89.83	89.83	89.88	89.73	89.94	89.99	90.13	89.68	90.42	89.99	89.68	89.35	89.35	89.73
CIDEIMsCOL5	89.99	89.62	89.78	89.99	89.62	89.83	89.83	89.83	89.94	89.99	89.99	89.68	89.83	89.83	89.62	89.62	89.78	89.35	89.73	89.57	89.68	89.62	89.78	89.62	89.78	89.57	89.94	89.88	89.83	90.18	89.88	89.73	89.46	89.57	89.46	89.73	89.73	89.62	89.68	89.83	89.51	89.57	89.46	89.88	89.46	89.73	89.35	89.17	89.51
GN02366	89.99	90.18	89.99	90.33	89.78	90.18	90.18	90.18	90.51	90.37	90.18	90.18	89.99	90.23	89.78	89.73	89.88	89.88	89.94	89.73	89.94	89.99	89.99	89.78	89.83	89.68	90.18	90.13	90.18	90.04	89.94	89.99	89.94	90.09	89.94	89.88	89.88	89.73	89.73	89.94	89.73	89.62	89.78	90.23	89.78	89.99	89.57	89.51	89.94
DS36577	89.99	90.13	90.37	90.73	90.23	90.04	90.04	90.04	90.28	90.09	90.33	90.23	90.13	90.18	90.13	89.99	89.88	90.09	90.13	90.09	89.68	89.83	89.83	90.04	90.04	90.09	90.13	90.18	90.18	89.68	89.73	90.28	89.73	89.62	89.73	90.23	90.23	89.94	90.13	89.78	89.83	89.78	89.83	90.18	89.78	90.64	89.99	90.09	90.51
PDN3	89.99	90.28	90.13	90.77	89.94	90.28	90.28	90.28	90.37	90.37	90.51	90.33	90.37	90.37	89.99	89.78	90.13	89.68	89.99	89.94	89.88	89.99	90.28	89.83	90.33	89.83	90.23	90.33	89.99	89.78	89.78	90.23	89.83	89.51	90.04	90.04	90.04	89.83	89.94	90.09	89.62	89.51	89.73	90.23	89.68	90.9	90.37	90.51	90.64
GN04300	89.99	89.83	89.51	89.88	89.23	89.78	89.78	89.78	90.09	89.88	89.68	89.83	89.51	89.73	89.94	89.94	89.57	89.57	89.83	89.73	89.83	89.46	89.62	89.83	89.29	89.83	89.78	90.04	89.88	89.88	89.78	89.51	89.46	90.09	89.51	89.57	89.57	89.46	89.46	90.18	89.78	89.88	89.17	89.94	89.78	89.57	89.17	89.05	89.57
E20	89.99	90.09	90.04	90.46	89.99	90.09	90.09	90.09	90.33	90.18	90.51	89.99	90.09	90.09	90.04	89.78	89.99	89.68	90.09	89.94	89.83	89.83	90.04	89.94	90.18	89.88	90.23	90.28	89.99	90.09	89.78	89.99	89.78	89.68	89.88	89.94	89.94	89.83	89.83	89.78	89.88	89.51	89.83	90.09	89.78	90.46	90.04	89.94	90.23
TUM10887	89.99	89.4	89.23	89.62	89.23	89.46	89.46	89.51	89.57	89.46	89.73	89.51	89.35	89.62	89.78	89.94	90.64	89.17	89.78	89.57	89.73	89.35	89.46	90.51	89.23	89.99	89.62	89.73	89.51	89.94	90.64	89.29	88.99	90.6	88.99	89.23	89.23	89.68	89.17	89.4	90.46	90.37	89.35	89.57	90.51	89.57	89.11	89.17	89.35
TUM10682	89.99	89.4	89.29	89.62	89.29	89.51	89.51	89.51	89.57	89.46	89.73	89.51	89.4	89.62	89.78	89.94	90.69	89.23	89.78	89.62	89.73	89.35	89.46	90.6	89.23	89.99	89.62	89.73	89.57	89.94	90.64	89.29	88.99	90.64	89.05	89.23	89.23	89.68	89.23	89.4	90.51	90.37	89.35	89.57	90.55	89.57	89.11	89.17	89.35
C9	89.99	90.04	89.99	90.42	89.88	90.13	90.13	90.18	89.88	90.28	90.13	90.04	90.04	90.33	90.13	90.04	89.88	89.83	90.13	90.13	89.94	90.04	90.04	90.04	89.94	90.04	90.04	89.94	90.23	90.18	89.94	89.88	89.83	89.94	89.99	89.83	89.83	89.68	89.73	89.78	89.88	89.78	89.57	90.23	89.83	90.69	90.55	90.77	90.69
TUM10688	89.99	89.4	89.23	89.62	89.23	89.46	89.46	89.51	89.57	89.46	89.73	89.51	89.4	89.62	89.78	89.94	90.64	89.17	89.78	89.57	89.73	89.35	89.46	90.51	89.23	89.99	89.62	89.73	89.51	89.94	90.64	89.29	88.99	90.6	88.99	89.23	89.23	89.68	89.17	89.4	90.46	90.37	89.35	89.57	90.51	89.57	89.11	89.17	89.35
GN02825	89.99	89.83	89.51	89.99	89.4	89.78	89.78	89.78	90.04	89.99	89.68	89.73	89.57	89.68	89.88	89.94	89.62	89.51	89.99	89.83	89.62	89.57	89.51	89.88	89.57	89.88	89.83	89.99	89.88	90.13	89.83	89.51	89.51	90.13	89.68	89.4	89.4	89.88	89.4	90.04	89.78	89.46	89.29	89.73	89.73	89.4	88.99	88.81	89.29
ICBECLAM6	89.99	89.99	89.73	90.13	89.68	89.83	89.83	89.88	90.18	90.28	89.94	90.09	89.94	90.09	89.94	90.04	89.83	89.73	90.04	89.83	90.04	90.09	89.99	89.94	89.78	89.99	90.09	90.18	90.23	90.37	90.04	89.83	89.83	90.28	89.83	89.73	89.73	90.18	89.68	90.04	89.99	89.88	89.83	90.37	89.99	89.62	89.29	89.11	89.51
DSM13645	89.99	89.94	89.57	90.09	89.51	89.88	89.88	89.88	90.33	89.99	90.09	90.04	89.73	89.94	89.62	89.78	89.94	89.73	89.78	89.57	89.62	89.88	89.78	89.68	89.51	89.68	89.94	89.94	89.88	89.83	89.94	89.62	89.83	89.99	89.68	89.73	89.73	89.68	89.57	89.68	89.68	89.57	89.57	89.99	89.46	89.99	89.62	89.51	89.94
DS15987	89.99	90.33	90.55	90.82	90.28	90.28	90.28	90.28	90.51	90.28	90.55	90.42	90.37	90.28	90.04	90.04	90.09	90.23	90.13	90.04	89.83	89.99	90.09	89.94	90.42	89.88	90.09	90.13	90.42	89.88	89.68	90.42	90.09	89.68	89.94	90.6	90.6	90.09	90.51	89.78	90.09	89.88	89.99	90.33	89.88	90.9	90.33	90.37	90.77
ENHKU01	89.99	90.33	89.99	90.55	89.83	90.37	90.37	90.37	90.69	90.37	90.37	90.37	90.18	90.28	89.83	89.83	90.09	90.04	89.99	89.78	89.88	90.04	90.13	89.68	90.04	89.62	90.23	90.28	90.18	89.99	89.94	90.18	90.04	89.94	90.09	90.04	90.04	89.68	89.88	89.94	89.73	89.46	89.83	90.18	89.57	90.09	89.62	89.57	90.04
50588862	89.94	90.04	90.09	90.23	89.88	90.28	90.28	90.28	90.33	90.13	90.33	89.88	89.99	90.04	89.88	89.99	89.78	89.73	89.88	89.88	89.51	89.62	89.94	89.78	90.18	89.83	89.99	89.94	90.37	89.78	89.46	90.28	89.88	89.62	89.68	90.28	90.28	89.73	90.23	89.62	89.51	89.46	89.57	89.88	89.57	90.51	89.94	89.94	90.42
e483	89.94	90.18	90.04	90.33	89.88	90.09	90.09	90.09	90.13	89.94	89.99	89.68	90.04	89.83	90.04	90.18	90.82	89.4	90.04	89.88	90.33	89.57	89.99	90.82	89.78	89.88	90.18	90.13	89.99	89.83	90.9	89.88	90.04	90.69	89.68	89.88	89.88	89.78	89.73	89.94	90.64	90.64	89.88	90.23	90.37	90.9	90.46	90.55	90.9
467ECLO	89.94	90.33	90.13	90.6	89.88	90.23	90.23	90.23	90.51	90.46	90.28	90.23	90.28	90.18	89.83	89.83	90.09	89.94	89.88	89.73	89.83	89.94	90.28	89.73	90.13	89.62	90.28	90.23	90.18	90.13	90.09	90.33	90.04	90.18	90.09	90.09	90.09	89.73	89.99	89.88	89.73	89.51	89.83	90.23	89.51	90.04	89.57	89.51	89.99
MN73R	89.94	90.04	89.83	90.23	89.62	90.04	90.04	90.04	90.37	90.18	90.18	90.18	89.88	90.13	89.88	89.73	89.99	89.94	89.94	89.78	89.78	89.94	89.99	89.68	89.78	89.62	90.04	90.04	90.04	90.04	90.04	89.83	89.78	89.94	89.83	89.78	89.78	89.83	89.68	89.88	89.78	89.68	89.68	90.04	89.51	89.88	89.4	89.4	89.94
EA75	89.94	90.09	90.04	90.46	89.83	90.18	90.18	90.18	90.13	90.23	90.37	89.94	90.04	89.99	89.83	89.73	89.88	89.51	89.88	89.78	89.83	89.68	89.99	89.68	90.09	89.62	89.99	89.99	90.18	89.94	89.62	90.09	89.73	89.62	89.68	90.04	90.04	89.73	89.94	89.99	89.57	89.35	89.62	90.18	89.46	90.46	89.94	90.04	90.37
BWH43	89.94	89.35	89.35	89.62	89.23	89.17	89.17	89.17	89.23	89.57	89.51	89.29	89.51	89.51	89.94	89.83	89.57	89.17	90.09	90.04	89.57	89.17	89.62	90.04	89.46	89.99	89.46	89.62	89.57	90.18	89.57	89.35	89.17	89.94	89.29	89.17	89.17	89.51	89.11	89.51	90.09	89.88	89.17	89.57	90.13	89.68	89.35	89.35	89.57
GN03848	89.94	90.13	89.94	90.37	89.62	90.04	90.04	90.04	90.46	90.42	90.09	90.09	90.04	90.18	89.78	89.68	89.88	89.88	89.83	89.73	89.62	89.99	90.13	89.68	89.73	89.62	90.13	90.13	90.23	89.94	89.88	90.09	90.09	89.83	89.88	89.94	89.94	89.62	89.83	90.04	89.94	89.68	89.68	90.18	89.73	90.09	89.62	89.51	90.09
GN03164	89.94	90.28	90.33	90.55	90.28	90.33	90.33	90.28	90.23	90.18	90.23	89.99	90.23	90.13	90.33	90.18	90.13	89.83	90.33	90.37	90.18	89.94	90.23	90.18	90.09	90.23	90.28	90.33	90.33	90.04	90.04	90.18	90.46	90.04	90.04	90.33	90.33	90.13	90.23	90.13	90.04	89.88	90.09	90.37	89.94	91.07	90.64	90.82	91.11
e772	89.94	90.13	89.94	90.13	89.83	90.09	90.09	90.09	90.42	90.23	90.13	90.04	90.04	90.09	89.73	89.73	89.73	89.73	89.88	89.62	89.73	89.88	90.04	89.73	89.78	89.57	90.09	90.09	89.99	89.83	89.78	89.83	89.88	90.04	89.83	89.62	89.62	89.51	89.62	89.94	89.57	89.4	89.83	89.94	89.4	89.99	89.35	89.46	89.88
e1342	89.94	90.23	90.28	90.28	89.99	90.37	90.37	90.37	90.46	90.28	90.51	89.99	90.33	90.28	89.94	89.94	89.99	89.73	89.94	89.88	89.62	89.73	90.13	89.83	90.18	89.88	90.18	90.13	90.18	89.94	89.68	90.33	89.83	89.83	89.78	90.09	90.09	89.94	89.99	89.73	89.51	89.46	89.68	89.83	89.46	90.46	89.94	89.99	90.46
L1	89.94	90.23	90.33	90.73	90.04	90.28	90.28	90.28	90.23	90.23	90.42	90.23	90.28	90.28	90.13	89.99	90.18	89.73	90.18	90.13	89.73	90.04	90.28	89.99	90.23	89.99	90.33	90.33	90.09	90.04	89.78	90.13	89.94	89.51	90.09	90.09	90.09	89.88	89.99	90.04	89.68	89.4	89.73	90.23	89.73	90.9	90.42	90.46	90.73
e917	89.88	89.05	89.35	89.62	89.35	88.99	88.99	88.99	89.23	89.46	89.35	89.23	89.4	89.57	89.94	89.83	90.13	89.05	89.78	89.78	89.4	89.78	89.11	90.77	89.17	89.83	89.4	89.62	89.29	89.57	90.55	89.29	89.35	90.94	88.93	89.23	89.23	89.57	89.17	89.29	90.51	90.28	89.11	89.4	90.55	89.78	89.11	89.35	89.73
EkBLII141	89.88	89.35	89.35	89.57	89.23	89.17	89.17	89.17	89.17	89.51	89.51	89.29	89.51	89.46	89.68	89.78	89.4	89.05	89.88	89.78	89.51	89.23	89.57	89.88	89.4	89.73	89.46	89.51	89.51	90.28	89.4	89.29	89.11	90.18	89.29	89.23	89.23	89.35	89.11	89.46	89.83	90.23	89.17	89.51	90.28	89.62	89.29	89.29	89.51
MNCRE14	89.88	90.23	90.23	90.6	90.09	90.28	90.28	90.33	90.37	90.28	90.6	89.99	90.13	90.13	89.83	89.68	89.99	89.68	89.94	89.78	89.83	89.83	90.09	89.78	90.23	89.62	90.28	90.18	90.13	89.94	89.78	90.18	89.78	89.62	89.88	90.18	90.18	89.73	90.04	89.83	89.62	89.51	89.83	90.13	89.57	90.55	90.04	89.99	90.42
35699	89.88	89.68	89.78	89.99	89.68	89.57	89.57	89.57	89.78	89.83	89.78	89.62	89.62	89.62	89.78	90.23	89.83	89.83	89.99	89.88	89.78	89.51	89.51	89.99	89.35	89.88	89.94	89.62	89.88	89.73	90.46	89.88	89.4	89.62	89.4	89.78	89.78	89.88	89.62	89.51	89.99	89.83	89.68	90.04	89.94	90.18	89.73	89.62	90.09
ECNIH14	89.88	88.99	89.23	89.46	89.05	89.11	89.11	89.11	89.05	89.4	89.23	89.05	89.51	89.29	89.73	89.62	90.28	88.93	89.62	89.62	89.4	89.11	89.11	90.42	89.17	89.73	89.29	89.4	89.17	89.73	90.33	89.11	89.29	90.46	88.99	89.05	89.05	89.73	89.05	89.51	90.37	90.09	88.87	89.23	90.28	89.35	88.87	89.05	89.11
MGH178	89.88	90.13	89.99	90.28	89.78	90.13	90.13	90.13	90.42	90.23	90.09	90.09	89.94	90.18	89.73	89.68	89.83	89.73	89.83	89.68	89.73	89.88	89.99	89.62	89.78	89.62	90.09	90.18	90.04	89.83	89.83	89.94	89.94	89.88	89.88	89.88	89.88	89.62	89.73	89.83	89.57	89.35	89.68	90.09	89.4	89.94	89.51	89.46	89.88
GN03842	89.88	90.28	90.23	90.28	90.04	90.46	90.46	90.46	90.46	90.28	90.55	90.09	90.33	90.33	89.99	89.88	89.99	89.78	90.04	89.99	89.68	89.88	90.18	89.88	90.33	89.94	90.13	90.13	90.28	89.99	89.73	90.28	89.88	89.88	89.83	90.09	90.09	89.83	90.04	89.73	89.57	89.46	89.57	89.83	89.51	90.46	89.83	90.04	90.42
WCHECl1597	89.88	90.13	90.23	90.28	89.99	90.04	90.04	90.09	90.04	89.94	90.04	89.88	90.09	89.99	90.04	89.88	89.88	89.99	90.04	90.09	89.73	89.68	89.78	89.99	89.83	90.13	89.88	89.94	89.94	89.78	89.73	90.09	89.78	89.62	89.73	90.04	90.04	90.13	89.88	89.51	89.88	89.83	89.78	90.23	89.88	90.55	90.18	90.04	90.6
GN02618	89.88	90.13	89.94	90.33	89.73	90.13	90.13	90.18	90.42	90.33	90.09	90.09	89.94	90.18	89.78	89.68	89.88	89.78	89.88	89.68	89.88	89.94	89.94	89.73	89.78	89.62	90.13	90.09	90.13	89.99	89.88	89.88	89.94	89.99	89.88	89.83	89.83	89.68	89.68	89.88	89.62	89.57	89.68	90.13	89.68	89.94	89.51	89.46	89.94
CIDEIMsCOL9	89.88	89.29	89.29	89.51	89.17	89.17	89.17	89.17	89.17	89.46	89.46	89.29	89.46	89.4	89.73	90.04	89.4	89.29	89.99	89.94	89.73	89.23	89.51	89.88	89.4	89.68	89.4	89.78	89.57	90.28	89.46	89.29	88.99	90.42	89.17	89.23	89.23	89.46	89.23	89.73	89.99	90.33	89.17	89.51	90.28	89.4	89.17	89.17	89.29
CB2	89.88	89.99	89.78	90.09	89.62	89.88	89.88	89.88	90.18	89.88	89.73	89.88	89.57	89.78	89.51	89.57	89.73	89.57	89.57	89.46	89.57	89.68	89.68	89.78	89.4	89.57	89.78	89.83	89.68	89.51	89.88	89.73	89.62	90.09	89.62	89.57	89.57	89.29	89.57	89.68	89.68	89.62	89.51	89.78	89.62	89.4	89.17	88.93	89.35
AMA810	89.88	89.68	89.68	89.88	89.51	89.68	89.68	89.73	89.73	89.88	89.88	89.73	89.68	89.83	89.94	89.99	90.73	89.23	89.99	89.83	89.88	89.68	89.68	90.94	89.68	89.88	89.99	89.94	89.73	90.04	90.77	89.57	89.23	90.86	89.51	89.51	89.51	89.62	89.4	89.73	90.82	90.69	89.51	89.83	90.55	90.04	89.62	89.57	89.78
ZOR0014	89.83	89.99	89.73	90.13	89.51	89.94	89.94	89.94	90.18	90.04	90.04	89.99	89.99	89.99	89.57	89.73	89.99	89.83	89.68	89.57	89.68	89.83	90.09	89.62	89.83	89.4	90.04	90.09	89.99	89.88	89.94	89.88	89.73	90.09	89.88	89.73	89.73	89.51	90.13	89.88	89.62	89.51	89.57	89.94	89.51	89.88	89.4	89.57	89.83
AMA497	89.83	89.73	89.68	89.94	89.51	89.78	89.78	89.78	89.78	89.94	90.13	89.73	89.73	89.88	89.68	89.73	90.73	89.11	89.94	89.57	89.83	89.73	89.68	90.9	89.78	89.62	90.04	89.99	89.78	89.78	90.73	89.62	89.4	90.77	89.57	89.57	89.57	89.51	89.51	89.73	90.86	90.69	89.51	89.88	90.46	90.13	89.68	89.68	89.99
1049ECLO	89.83	90.23	89.99	90.42	89.78	90.23	90.23	90.23	90.55	90.28	90.28	90.18	89.99	90.23	89.83	89.62	89.88	89.94	89.83	89.68	89.83	89.99	89.99	89.62	89.83	89.57	90.13	90.13	90.04	89.83	89.78	90.04	89.99	89.99	89.94	89.88	89.88	89.68	89.78	89.99	89.57	89.46	89.78	90.13	89.57	89.99	89.57	89.51	89.99
1034ECLO	89.83	90.23	89.99	90.42	89.78	90.23	90.23	90.23	90.55	90.28	90.28	90.18	89.99	90.23	89.83	89.62	89.88	89.94	89.83	89.68	89.83	89.99	89.99	89.62	89.83	89.57	90.13	90.13	90.04	89.83	89.78	90.04	89.99	89.99	89.94	89.88	89.88	89.68	89.78	89.99	89.57	89.46	89.78	90.13	89.57	89.99	89.57	89.51	89.99
GN02457	89.83	90.09	89.78	90.18	89.68	90.04	90.04	90.04	90.42	90.18	89.94	90.04	89.68	89.99	89.73	89.83	90.04	89.78	89.73	89.62	90.04	89.78	89.78	89.73	89.88	89.78	89.94	90.42	90.09	89.99	89.94	89.78	89.78	90.33	90.09	89.78	89.78	89.73	89.73	90.55	89.83	89.68	89.57	89.88	89.68	89.62	89.23	89.17	89.57
MNCRE4	89.83	90.04	90.04	90.18	89.73	90.33	90.33	90.28	90.33	90.13	90.46	89.83	90.13	90.13	89.88	89.78	89.83	89.62	89.88	89.83	89.62	89.51	89.88	89.78	90.09	89.73	90.04	89.94	90.18	89.83	89.57	90.13	89.88	89.73	89.88	90.04	90.04	89.83	89.94	89.68	89.46	89.4	89.57	89.83	89.46	90.64	90.18	90.13	90.55
35669	89.83	89.57	89.51	89.62	89.57	89.68	89.68	89.68	89.62	89.78	89.83	89.17	89.51	89.68	89.88	89.83	89.68	89.4	89.88	89.94	89.35	89.23	89.57	89.78	89.62	89.99	89.35	89.46	89.83	90.04	89.57	89.62	89.46	89.62	89.23	89.62	89.62	89.83	89.51	89.17	89.51	89.35	89.35	89.4	89.68	90.42	89.83	89.68	90.23
BIDMC29	89.83	89.73	89.78	89.78	89.68	90.09	90.09	90.04	90.04	89.88	90.18	89.57	89.68	90.04	89.88	89.83	89.78	89.57	89.88	89.88	89.57	89.62	89.68	89.83	89.78	89.78	89.73	89.73	89.88	89.78	89.46	89.99	89.68	89.68	89.68	89.78	89.78	89.62	89.73	89.29	89.51	89.4	89.4	89.68	89.4	90.42	89.78	89.94	90.42
CIDEIMsCOL4	89.83	89.29	89.46	89.68	89.4	89.46	89.46	89.46	89.68	89.83	89.57	89.35	89.51	89.46	89.68	89.62	90.28	89.11	89.68	89.78	89.78	89.29	89.51	90.37	89.46	89.57	89.88	89.73	89.62	89.88	90.77	89.4	89.23	90.23	89.11	89.4	89.4	89.51	89.29	89.51	90.23	90.18	89.29	89.51	90.28	89.23	89.05	88.87	89.11
EGDAQBF12	89.83	90.04	89.94	90.42	89.73	89.99	89.99	89.99	90.23	90.04	90.42	89.94	90.04	90.18	89.83	89.62	89.99	89.57	89.83	89.73	89.78	89.62	89.99	89.68	89.94	89.68	89.88	89.94	89.68	89.62	89.73	90.09	89.57	89.46	89.68	89.68	89.68	89.62	89.57	89.83	89.46	89.35	89.68	89.94	89.51	90.46	89.88	90.18	90.42
MNCRE20	89.83	90.09	90.04	90.51	89.83	90.18	90.18	90.18	90.18	90.13	90.51	90.04	90.23	90.18	89.94	89.78	89.99	89.57	89.99	89.73	89.83	89.68	90.18	89.88	89.94	89.83	90.13	90.09	89.83	89.73	89.83	90.13	89.57	89.62	89.88	89.83	89.83	89.73	89.73	90.09	89.62	89.4	89.73	90.09	89.68	90.6	89.94	90.28	90.55
AMA590	89.83	89.73	89.68	89.94	89.51	89.78	89.78	89.78	89.78	89.94	90.13	89.73	89.73	89.88	89.68	89.73	90.73	89.11	89.94	89.57	89.83	89.73	89.68	90.9	89.78	89.62	90.04	89.99	89.78	89.78	90.73	89.62	89.4	90.77	89.57	89.57	89.57	89.51	89.51	89.73	90.86	90.69	89.51	89.88	90.46	90.13	89.68	89.68	89.99
182ECLO	89.83	90.04	90.09	90.23	89.83	90.33	90.33	90.33	90.42	90.13	90.55	89.83	90.13	90.09	89.88	89.94	89.78	89.68	89.94	89.83	89.51	89.62	90.18	89.78	90.09	89.83	90.09	89.99	90.18	89.83	89.57	90.28	89.83	89.62	89.78	90.18	90.18	89.78	90.09	89.68	89.4	89.35	89.46	89.78	89.4	90.28	89.68	89.68	90.13
42192	89.83	89.46	89.51	90.09	89.29	89.62	89.62	89.62	89.46	89.88	89.88	89.4	89.99	89.62	89.88	89.83	89.57	88.93	89.94	89.78	89.4	89.29	89.51	89.78	89.68	89.83	89.62	89.68	89.94	90.04	89.62	89.57	89.73	89.83	89.46	89.35	89.35	89.83	89.29	89.62	89.46	89.4	88.99	89.62	89.57	90.33	89.68	89.88	90.13
TUM11131	89.78	89.46	89.35	89.57	89.29	89.51	89.51	89.51	89.78	89.62	89.57	89.46	89.17	89.51	89.73	89.73	90.6	89.46	89.68	89.68	89.83	89.46	89.35	90.6	89.17	89.62	89.73	89.73	89.73	89.57	90.6	89.23	89.4	90.73	89.4	89.17	89.17	89.35	89.17	89.23	90.51	90.33	89.4	89.57	90.55	89.11	88.81	88.68	89.05
198ECLO	89.78	89.99	89.99	90.09	89.73	90.33	90.33	90.33	90.28	90.13	90.37	89.73	89.99	90.04	89.83	89.83	89.78	89.62	89.88	89.83	89.51	89.57	89.99	89.78	90.09	89.83	89.94	89.88	90.13	89.83	89.51	90.13	89.78	89.62	89.68	90.09	90.09	89.68	89.99	89.57	89.4	89.23	89.35	89.78	89.4	90.23	89.62	89.62	90.09
683ECLO	89.78	89.23	89.05	89.35	88.93	89.17	89.17	89.17	89.17	89.11	89.4	89.05	89.11	89.29	89.99	89.88	90.46	89.11	89.94	89.83	90.09	89.11	89.17	90.77	89.17	89.94	89.46	89.94	89.11	89.83	90.42	88.87	88.93	90.73	89.05	88.93	88.93	89.68	88.93	89.94	90.23	90.23	88.99	89.23	90.13	89.05	88.87	88.68	88.87
195ECLO	89.78	89.99	89.99	90.09	89.73	90.33	90.33	90.33	90.28	90.13	90.37	89.73	89.99	90.04	89.83	89.83	89.78	89.62	89.88	89.83	89.51	89.57	89.99	89.78	90.09	89.83	89.94	89.88	90.13	89.83	89.51	90.13	89.78	89.62	89.68	90.09	90.09	89.68	89.99	89.57	89.4	89.23	89.35	89.78	89.4	90.23	89.62	89.62	90.09
MGH22	89.78	90.09	89.83	90.28	89.62	90.13	90.13	90.13	90.46	90.23	90.13	90.09	89.83	90.09	89.83	89.62	89.94	89.83	89.83	89.73	89.68	89.99	89.88	89.62	89.78	89.57	90.04	90.04	90.13	89.94	89.78	89.94	89.83	89.83	90.04	89.78	89.78	89.62	89.68	89.83	89.51	89.35	89.62	89.99	89.46	89.94	89.46	89.57	89.88
MGH34	89.78	89.35	89.4	89.78	89.23	89.4	89.4	89.4	89.35	89.68	89.62	89.4	89.83	89.68	89.99	89.99	89.62	89.05	89.94	89.73	89.46	89.46	89.51	89.88	89.51	89.88	89.4	89.57	89.46	89.83	89.68	89.46	89.62	89.83	89.23	89.35	89.35	89.73	89.35	89.57	89.68	89.51	88.99	89.46	89.78	90.18	89.57	89.73	89.99
63ECLO	89.78	89.94	89.57	90.04	89.46	89.88	89.88	89.88	90.33	89.99	89.94	89.94	89.83	89.88	89.73	89.62	89.68	89.78	89.83	89.68	89.4	89.73	89.83	89.62	89.46	89.57	89.88	89.88	89.94	89.68	89.68	89.62	89.73	89.78	89.57	89.68	89.68	89.46	89.57	89.73	89.62	89.46	89.51	90.04	89.57	89.83	89.35	89.35	89.78
GN02186	89.78	89.83	89.68	89.99	89.68	89.88	89.88	89.88	90.04	89.99	89.68	89.78	89.73	89.83	89.83	89.57	89.68	89.51	89.68	89.68	89.78	89.73	89.78	89.57	89.57	89.73	89.88	89.88	90.04	90.13	89.83	89.62	89.68	89.88	89.78	89.51	89.51	89.57	89.46	89.88	89.57	89.57	89.51	89.88	89.68	89.4	89.05	88.99	89.46
e448	89.78	90.28	90.04	90.37	89.73	90.13	90.13	90.18	90.51	90.18	90.28	90.23	90.04	90.23	89.78	89.68	89.99	89.94	89.83	89.73	89.78	90.04	90.13	89.68	89.78	89.62	90.13	90.13	90.04	89.78	89.88	90.04	89.99	89.94	89.99	89.94	89.94	89.68	89.83	89.88	89.62	89.46	89.78	90.09	89.57	90.04	89.62	89.51	89.99
1000ECLO	89.78	89.23	89.23	89.73	89.17	89.17	89.17	89.17	89.23	89.62	89.62	89.35	89.68	89.35	89.78	89.46	89.4	88.93	89.78	89.62	89.23	89.35	89.23	89.62	89.4	89.57	89.35	89.4	89.23	89.88	89.4	89.4	89.23	89.35	89.11	89.23	89.23	89.68	89.05	89.17	89.4	89.23	88.93	89.51	89.57	90.09	89.35	89.57	89.88
61ECLO	89.78	89.94	89.57	89.99	89.4	89.88	89.88	89.88	90.28	89.99	89.94	89.94	89.83	89.88	89.73	89.62	89.68	89.78	89.83	89.62	89.4	89.73	89.83	89.62	89.46	89.57	89.83	89.83	89.94	89.68	89.68	89.62	89.68	89.78	89.57	89.62	89.62	89.4	89.57	89.73	89.62	89.46	89.51	90.04	89.57	89.83	89.29	89.29	89.73
171ECLO	89.78	89.99	89.99	90.09	89.73	90.33	90.33	90.33	90.28	90.13	90.37	89.73	90.04	90.09	89.83	89.83	89.78	89.62	89.88	89.83	89.51	89.57	90.04	89.78	90.09	89.83	89.94	89.94	90.13	89.83	89.57	90.13	89.78	89.62	89.73	90.09	90.09	89.68	90.04	89.57	89.4	89.23	89.35	89.78	89.4	90.28	89.68	89.62	90.13
MGH54	89.78	89.51	89.62	90.04	89.46	89.57	89.57	89.57	89.51	89.78	89.88	89.4	89.94	89.78	89.78	89.68	89.51	89.23	89.94	89.73	89.23	89.4	89.57	89.68	89.62	89.57	89.68	89.62	89.51	89.78	89.51	89.78	89.46	89.51	89.35	89.57	89.57	89.68	89.46	89.51	89.4	89.35	89.17	89.78	89.46	90.18	89.57	89.88	90.09
29ECLO	89.73	89.23	89.57	89.94	89.4	89.35	89.35	89.35	89.46	89.88	89.78	89.4	89.83	89.78	89.99	89.73	89.46	89.17	89.99	89.99	89.23	89.62	89.46	89.83	89.57	89.88	89.73	89.83	89.57	89.78	89.51	89.62	89.57	89.88	89.23	89.57	89.57	89.83	89.46	89.62	89.4	89.29	89.05	89.51	89.46	90.18	89.51	89.68	90.09
GN1	89.73	89.62	89.68	90.18	89.51	89.78	89.78	89.78	89.62	90.13	90.09	89.73	90.09	89.83	89.88	90.04	89.78	89.23	90.13	89.94	89.83	89.68	89.68	89.94	89.83	89.78	89.94	89.73	89.83	90.04	89.83	89.78	89.83	89.68	89.57	89.68	89.68	89.78	89.62	89.51	89.4	89.35	89.4	89.83	89.35	90.09	89.68	89.73	89.94
28ECLO	89.73	89.23	89.57	89.94	89.4	89.35	89.35	89.35	89.46	89.88	89.78	89.4	89.83	89.78	89.99	89.73	89.46	89.17	89.99	89.99	89.23	89.62	89.46	89.83	89.57	89.88	89.73	89.83	89.57	89.78	89.51	89.62	89.57	89.88	89.23	89.57	89.57	89.83	89.46	89.62	89.4	89.29	89.05	89.51	89.46	90.18	89.51	89.68	90.09
HK169	89.73	89.99	89.78	90.28	89.57	90.09	90.09	90.09	90.13	90.13	90.28	89.83	90.09	89.88	89.51	89.23	89.78	89.35	89.57	89.46	89.68	89.57	89.78	89.35	90.04	89.29	90.04	90.04	89.78	89.68	89.51	89.88	89.46	89.29	89.68	89.78	89.78	89.51	89.73	89.83	89.23	89.11	89.51	89.94	89.17	90.33	89.73	89.83	90.18
1001ECLO	89.73	89.23	89.29	89.73	89.17	89.17	89.17	89.23	89.29	89.62	89.62	89.35	89.68	89.4	89.78	89.51	89.4	88.93	89.78	89.62	89.23	89.35	89.23	89.62	89.4	89.57	89.35	89.4	89.23	89.88	89.4	89.46	89.23	89.35	89.11	89.23	89.23	89.68	89.05	89.17	89.46	89.23	88.93	89.51	89.57	90.09	89.35	89.57	89.88
1176ECLO	89.73	89.17	89.57	89.73	89.46	89.23	89.23	89.29	89.35	89.73	89.62	89.4	89.68	89.68	89.88	89.73	89.29	89.05	89.88	89.88	89.23	89.46	89.29	89.83	89.35	89.88	89.62	89.78	89.4	90.28	89.51	89.46	89.4	90.33	89.17	89.46	89.46	89.68	89.35	89.46	89.4	89.73	88.99	89.35	90.09	89.94	89.29	89.4	89.88
1254ECLO	89.73	89.17	89.57	89.73	89.46	89.23	89.23	89.29	89.35	89.73	89.62	89.4	89.68	89.68	89.88	89.73	89.29	89.05	89.88	89.88	89.23	89.46	89.29	89.83	89.35	89.88	89.62	89.78	89.4	90.28	89.51	89.46	89.4	90.33	89.17	89.46	89.46	89.68	89.35	89.46	89.4	89.73	88.99	89.35	90.09	89.94	89.29	89.4	89.88
MGH132	89.68	88.61	88.93	89.11	88.81	88.81	88.81	88.81	88.68	88.81	88.87	88.74	89.11	89.05	89.51	89.4	89.17	88.87	89.51	89.4	89.4	88.87	88.81	89.51	88.87	89.57	89.11	89.46	88.99	89.51	89.11	88.81	88.99	89.73	88.68	88.68	88.68	89.57	88.74	89.17	89.23	88.99	88.61	88.93	89.51	89.29	88.74	88.74	89.17
GN05526	89.68	90.04	90.18	90.28	90.18	90.18	90.18	90.18	90.04	89.73	89.94	89.88	90.23	89.88	89.83	89.78	90.04	89.4	89.94	89.78	89.88	89.62	90.09	89.88	89.99	89.83	90.13	90.09	89.99	89.78	89.78	89.83	89.99	89.78	89.73	89.94	89.94	89.83	89.88	89.88	89.68	89.51	89.68	90.04	89.57	90.82	90.42	90.9	90.94
IF2SWB1a	89.68	89.73	89.88	90.09	89.73	89.99	89.99	90.04	90.23	89.78	90.18	89.78	89.83	89.99	89.78	89.83	89.73	89.57	89.88	89.83	89.4	89.51	89.88	89.78	90.04	89.78	89.73	89.73	89.94	89.88	89.51	90.04	89.62	89.57	89.51	89.99	89.99	89.73	89.78	89.35	89.4	89.29	89.46	89.57	89.17	90.6	89.94	89.88	90.37
ECC3380	89.68	89.68	89.35	89.78	89.23	89.73	89.73	89.73	89.88	89.83	89.68	89.62	89.51	89.46	89.4	89.62	90.51	89.35	89.51	89.29	89.83	89.4	89.46	90.51	89.23	89.46	89.99	89.68	89.68	89.51	90.73	89.35	89.4	90.73	89.46	89.35	89.35	89.17	89.35	89.23	90.51	90.42	89.29	89.68	90.33	89.51	88.81	88.74	89.35
405ECLO	89.68	89.57	89.46	89.73	89.4	89.29	89.29	89.29	89.62	89.62	89.62	89.73	89.62	89.51	89.88	89.78	89.4	89.51	89.88	90.04	89.57	89.51	89.51	89.83	89.46	89.88	89.57	89.62	89.51	89.88	89.51	89.68	89.29	89.62	89.35	89.4	89.4	89.78	89.29	89.35	89.62	89.4	89.4	89.57	89.68	90.09	89.51	89.68	90.09
704SK10	89.68	89.23	89.29	89.57	89.35	89.23	89.23	89.23	89.23	89.46	89.4	89.23	89.51	89.4	89.83	89.94	89.11	88.81	89.99	89.73	89.17	89.23	89.05	89.94	89.35	89.83	89.35	89.46	89.35	89.68	89.57	89.35	89.17	89.51	88.99	89.29	89.29	89.51	89.17	89.4	89.23	89.11	89.11	89.29	89.35	89.88	89.35	89.62	89.83
GN02570	89.68	89.05	89.35	89.51	89.35	88.99	88.99	88.99	89.17	89.4	89.29	89.05	89.35	89.35	89.94	89.73	90.09	88.99	89.78	89.78	89.35	89.23	88.99	90.55	89.17	89.99	89.23	89.46	89.29	89.57	90.13	89.23	89.35	90.46	89.05	89.23	89.23	89.83	89.11	89.4	90.46	90.23	89.05	89.51	90.42	89.68	88.93	89.11	89.4
414ECLO	89.68	89.57	89.46	89.73	89.4	89.29	89.29	89.29	89.62	89.62	89.62	89.73	89.62	89.51	89.88	89.78	89.4	89.51	89.88	90.04	89.57	89.51	89.51	89.83	89.46	89.88	89.57	89.62	89.51	89.88	89.51	89.68	89.29	89.62	89.35	89.4	89.4	89.78	89.29	89.35	89.62	89.4	89.4	89.57	89.68	90.09	89.51	89.68	90.09
e1682	89.68	89.99	89.78	90.13	89.62	89.94	89.94	89.99	90.23	90.18	90.23	90.09	89.88	90.13	89.73	89.62	89.83	89.73	89.78	89.57	89.51	89.99	90.04	89.62	89.68	89.57	90.13	90.13	89.99	89.78	89.94	89.94	89.83	89.88	89.94	89.78	89.78	89.68	89.68	89.83	89.62	89.4	89.73	89.88	89.62	89.83	89.29	89.35	89.68
MNCRE12	89.68	90.13	89.83	90.37	89.57	89.99	89.99	90.04	90.46	90.04	90.37	90.23	89.88	90.18	89.73	89.62	89.99	89.83	89.78	89.68	89.62	89.94	90.04	89.62	89.83	89.57	89.99	90.04	89.99	89.73	89.78	89.99	89.83	89.83	89.94	89.94	89.94	89.62	89.83	89.78	89.62	89.4	89.68	90.09	89.57	89.94	89.57	89.46	89.88
ECC3393	89.68	89.68	89.4	89.78	89.29	89.73	89.73	89.73	89.88	89.83	89.62	89.62	89.46	89.46	89.4	89.68	90.37	89.23	89.51	89.29	89.88	89.4	89.46	90.42	89.29	89.68	89.99	89.68	89.62	89.57	90.77	89.35	89.46	90.64	89.46	89.4	89.4	89.17	89.35	89.17	90.51	90.28	89.35	89.62	90.18	89.46	88.81	88.68	89.29
e647	89.68	90.04	89.78	90.18	89.51	89.94	89.94	89.94	90.23	90.04	89.99	89.88	89.88	89.94	89.51	89.57	89.78	89.73	89.68	89.51	89.57	89.83	89.99	89.51	89.73	89.4	90.09	90.09	90.09	89.62	89.78	89.78	89.78	89.83	89.83	89.73	89.73	89.57	89.68	89.78	89.51	89.29	89.62	89.73	89.35	90.04	89.57	89.62	89.94
IF2SWP2a	89.68	89.73	89.88	90.09	89.73	89.99	89.99	90.04	90.23	89.78	90.18	89.78	89.83	89.99	89.78	89.83	89.73	89.57	89.88	89.83	89.4	89.51	89.88	89.78	90.04	89.78	89.73	89.73	89.94	89.88	89.51	90.04	89.62	89.57	89.51	89.99	89.99	89.73	89.78	89.35	89.4	89.29	89.46	89.57	89.17	90.6	89.94	89.88	90.37
IF3SWP2	89.68	89.73	89.88	90.09	89.73	89.99	89.99	90.04	90.23	89.78	90.18	89.78	89.83	89.99	89.78	89.83	89.73	89.57	89.88	89.83	89.4	89.51	89.88	89.78	90.04	89.78	89.73	89.73	89.94	89.88	89.51	90.04	89.62	89.57	89.51	89.99	89.99	89.73	89.78	89.35	89.4	89.29	89.46	89.57	89.17	90.6	89.94	89.88	90.37
ECC3026	89.68	89.62	89.29	89.73	89.23	89.57	89.57	89.57	89.88	89.68	89.4	89.62	89.46	89.46	89.68	89.83	89.57	89.35	89.88	89.62	89.51	89.4	89.35	89.83	89.29	89.78	89.78	89.73	89.62	89.94	90.33	89.29	89.35	89.88	89.35	89.23	89.23	89.4	89.17	89.23	89.68	89.4	89.17	89.68	89.73	89.35	88.81	88.74	89.23
ECC3382	89.68	89.68	89.4	89.78	89.29	89.73	89.73	89.73	89.88	89.83	89.68	89.62	89.51	89.46	89.4	89.68	90.42	89.29	89.4	89.29	89.94	89.4	89.46	90.33	89.35	89.68	89.88	89.68	89.68	89.57	90.77	89.35	89.46	90.64	89.46	89.4	89.4	89.17	89.35	89.23	90.37	90.18	89.35	89.68	90.18	89.46	88.81	88.74	89.35
ARLG2968	89.68	89.23	89.29	89.73	89.23	89.17	89.17	89.23	89.29	89.46	89.4	89.17	89.68	89.4	89.51	89.35	89.23	88.99	89.57	89.57	89.46	89.17	89.17	89.46	89.23	89.51	89.23	89.62	89.11	89.46	89.23	89.29	89.4	89.83	89.05	89.29	89.29	89.78	89.23	89.78	89.23	89.23	88.99	89.29	89.4	89.83	89.05	89.35	89.4
SMART266	89.68	88.55	88.61	88.61	88.55	88.74	88.74	88.74	88.68	88.87	88.81	88.42	88.35	88.87	89.4	89.94	89.05	88.48	89.57	89.35	89.11	88.48	88.74	89.62	88.48	89.46	88.93	88.99	88.68	89.17	89.46	88.74	88.48	89.29	88.28	88.35	88.35	88.74	88.74	88.74	88.93	88.87	88.48	88.35	88.99	88.74	88.21	88.28	88.61
IF2SWP3	89.68	89.73	89.88	90.09	89.73	89.99	89.99	90.04	90.23	89.78	90.18	89.78	89.83	89.99	89.78	89.83	89.73	89.57	89.88	89.83	89.4	89.51	89.88	89.78	90.04	89.78	89.73	89.73	89.94	89.88	89.51	90.04	89.62	89.57	89.51	89.99	89.99	89.73	89.78	89.35	89.4	89.29	89.46	89.57	89.17	90.6	89.94	89.88	90.37
ECC3408	89.68	89.68	89.4	89.78	89.29	89.73	89.73	89.73	89.88	89.83	89.62	89.62	89.46	89.46	89.4	89.68	90.37	89.23	89.51	89.29	89.88	89.4	89.46	90.42	89.29	89.68	89.99	89.68	89.62	89.57	90.77	89.35	89.46	90.64	89.46	89.4	89.4	89.17	89.35	89.17	90.51	90.28	89.35	89.62	90.18	89.46	88.81	88.68	89.29
ECC3402	89.68	89.68	89.4	89.78	89.29	89.73	89.73	89.73	89.88	89.78	89.57	89.62	89.46	89.46	89.4	89.68	90.37	89.17	89.51	89.29	89.88	89.4	89.4	90.42	89.29	89.68	89.99	89.68	89.62	89.57	90.77	89.35	89.46	90.64	89.46	89.4	89.4	89.17	89.35	89.17	90.46	90.28	89.35	89.62	90.18	89.46	88.81	88.68	89.29
ECC2572	89.68	89.68	89.78	89.94	89.73	89.99	89.99	89.99	89.88	89.57	89.83	89.78	89.78	90.04	89.78	89.83	89.73	89.4	89.83	89.73	89.46	89.68	89.73	89.83	89.73	89.78	89.62	89.68	89.88	89.83	89.35	89.68	89.68	89.51	89.57	89.68	89.68	89.51	89.62	89.4	89.35	89.23	89.46	89.57	89.29	90.42	89.73	89.73	90.04
35009	89.62	89.23	89.35	89.78	89.23	89.29	89.29	89.29	89.35	89.68	89.46	89.29	89.73	89.46	89.73	89.83	89.51	88.99	89.78	89.57	89.4	89.23	89.23	89.94	89.29	89.78	89.51	89.46	89.35	89.78	89.73	89.29	89.35	89.78	89.17	89.35	89.35	89.35	89.23	89.35	89.46	89.73	88.74	89.83	89.62	89.83	89.23	89.4	89.73
DC1	89.62	90.04	90.13	90.46	89.78	90.04	90.04	90.04	90.13	90.04	90.37	89.99	90.18	90.09	89.78	89.62	89.73	89.57	89.78	89.73	89.73	89.62	90.04	89.62	90.04	89.62	90.09	90.04	89.88	89.68	89.51	89.88	89.62	89.23	89.83	89.73	89.73	89.83	89.68	89.88	89.29	89.05	89.4	89.99	89.17	90.69	90.18	90.33	90.46
SMART763	89.62	89.29	89.46	89.88	89.29	89.46	89.46	89.46	89.35	89.83	89.68	89.35	89.78	89.46	89.46	89.46	89.35	88.99	89.51	89.51	89.46	89.17	89.35	89.46	89.51	90.28	89.51	89.51	89.78	89.57	89.46	89.46	89.46	89.57	89.29	89.29	89.29	89.4	89.17	89.29	89.35	89.35	88.99	89.51	89.4	90.18	89.4	89.62	89.94
43444	89.62	89.73	89.83	90.23	89.57	89.78	89.78	89.78	89.78	89.94	89.99	89.78	90.09	89.94	89.73	89.68	89.51	89.17	89.83	89.68	89.4	89.57	89.73	89.68	89.83	89.68	89.88	89.88	89.78	89.83	89.57	89.78	89.68	89.62	89.46	89.68	89.68	89.83	89.62	89.68	89.46	89.17	89.29	89.83	89.62	90.42	89.88	90.04	90.09
Crenshaw	89.62	89.83	89.78	90.28	89.83	89.88	89.88	89.88	90.09	89.94	90.42	89.88	89.94	90.09	89.62	89.46	89.83	89.51	89.78	89.57	89.57	89.73	89.94	89.57	89.88	89.51	89.94	89.94	89.68	89.73	89.57	89.51	89.57	89.62	89.46	89.62	89.62	89.46	89.46	89.68	89.23	89.17	89.62	89.83	89.17	90.28	89.73	89.68	89.99
ECC3018	89.62	89.62	89.29	89.78	89.17	89.57	89.57	89.57	89.88	89.73	89.46	89.62	89.46	89.46	89.68	89.78	89.57	89.35	89.88	89.62	89.51	89.35	89.35	89.83	89.29	89.78	89.78	89.73	89.62	89.94	90.28	89.29	89.35	89.88	89.35	89.29	89.29	89.46	89.17	89.29	89.68	89.4	89.17	89.73	89.73	89.4	88.81	88.81	89.23
e2161	89.62	88.87	89.05	89.23	88.93	88.87	88.87	88.87	88.99	89.23	89.11	88.87	89.17	89.17	89.51	89.4	90.13	88.61	89.4	89.35	89.23	88.87	88.81	90.37	88.93	89.57	89.17	89.29	89.05	89.62	90.18	88.93	88.99	90.46	88.74	88.93	88.93	89.17	88.87	89.05	90.46	90.04	88.74	89.11	90.6	89.68	89.35	89.23	89.46
UCDUGFMILLET	89.62	89.94	89.68	90.37	89.51	89.94	89.94	89.94	90.18	90.13	90.37	90.04	90.04	90.23	89.83	89.62	90.04	89.57	89.94	89.83	89.68	89.73	89.88	89.73	89.99	89.78	90.18	90.33	89.51	89.83	89.78	89.73	89.51	89.68	89.4	89.78	89.78	89.78	89.62	89.35	89.51	89.29	89.51	89.73	89.23	90.13	89.78	89.78	90.09
HMSC16D10	89.62	89.17	88.99	89.57	88.93	89.23	89.23	89.23	89.35	89.46	89.29	89.17	89.4	89.11	89.57	89.57	89.23	88.68	89.73	89.46	89.35	89.11	88.93	89.68	89.17	89.57	89.68	89.57	89.51	89.62	90.37	89.29	89.29	89.62	88.93	89.17	89.17	89.23	89.11	89.11	89.68	89.29	88.87	89.4	89.68	89.73	89.46	89.57	89.73
ECC3047	89.62	89.62	89.29	89.73	89.23	89.57	89.57	89.57	89.83	89.68	89.4	89.62	89.4	89.46	89.68	89.83	89.57	89.29	89.88	89.62	89.51	89.4	89.35	89.83	89.23	89.78	89.78	89.73	89.62	89.94	90.33	89.29	89.35	89.88	89.29	89.23	89.23	89.4	89.17	89.23	89.68	89.4	89.17	89.68	89.73	89.29	88.81	88.74	89.17
GN05680	89.62	89.83	89.57	89.99	89.46	89.83	89.83	89.88	90.09	89.88	89.73	89.83	89.57	89.78	89.51	89.51	89.62	89.46	89.73	89.4	89.57	89.51	89.62	89.62	89.51	89.46	89.83	89.78	90.09	89.68	89.78	89.57	89.57	89.73	89.68	89.68	89.68	89.46	89.57	89.51	89.4	89.35	89.51	89.83	89.35	89.51	89.05	88.99	89.46
ECC1766	89.62	89.46	89.51	89.94	89.46	89.57	89.57	89.51	89.46	89.35	89.51	89.4	89.23	89.57	89.57	89.29	90.69	89.05	89.35	89.23	89.83	89.11	89.35	90.13	89.51	89.29	89.35	89.4	89.57	89.35	90.33	89.35	89.51	89.88	89.62	89.05	89.05	89.4	89.05	89.11	90.18	90.13	89.4	89.35	90.09	90.13	89.78	90.04	89.73
obactermuelleri	89.57	89.88	89.73	90.33	89.68	89.78	89.78	89.78	90.04	89.83	90.13	89.78	89.83	89.99	89.62	89.57	89.88	89.35	89.68	89.51	89.68	89.73	89.94	89.51	89.83	89.4	89.78	89.88	89.57	89.4	89.46	89.68	89.4	89.29	89.4	89.51	89.51	89.51	89.4	89.68	89.23	89.11	89.46	89.88	89.23	90.64	90.18	90.23	90.42
GN04673	89.57	88.99	89.05	89.46	88.87	88.93	88.93	88.93	88.99	89.17	89.23	88.99	89.35	89.05	89.62	89.4	89.29	88.74	89.35	89.29	89.57	88.93	88.99	89.4	89.05	89.46	89.05	89.57	88.99	89.94	89.17	89.05	88.81	89.68	88.93	88.74	88.74	89.4	88.74	89.23	89.05	89.05	88.55	89.23	89.57	89.68	89.05	89.29	89.46
e977	89.57	89.83	89.78	90.18	89.57	89.99	89.99	89.99	90.23	89.99	90.33	89.78	89.94	89.88	89.62	89.73	89.62	89.4	89.68	89.62	89.23	89.57	90.09	89.57	89.99	89.62	89.78	89.94	89.99	89.73	89.17	90.09	89.51	89.46	89.57	89.94	89.94	89.57	89.83	89.4	89.29	89.23	89.29	89.68	89.23	90.37	89.73	89.83	90.13
SMART488	89.57	88.61	88.48	88.42	88.68	88.81	88.81	88.81	88.55	88.68	88.61	88.28	88.35	88.68	89.35	89.78	88.99	88.35	89.29	89.05	89.11	88.35	88.42	89.46	88.48	89.57	88.93	88.68	88.61	89.57	89.51	88.48	88.42	89.57	88.07	88.21	88.21	88.55	88.55	88.28	88.74	89.17	88.28	88.28	89.46	88.55	88.07	88.21	88.14
ARLG2979	89.57	90.09	89.88	90.33	89.57	90.09	90.09	90.09	90.28	89.99	90.37	89.94	90.13	90.23	89.57	89.4	89.88	89.17	89.62	89.51	89.62	89.68	89.99	89.51	90.28	89.46	90.09	90.13	89.88	89.68	89.51	89.88	89.51	89.51	89.68	89.83	89.83	89.51	89.78	89.94	89.23	88.99	89.4	89.99	89.17	90.37	89.99	89.94	90.28
WCHEClC4	89.57	89.35	89.35	89.57	89.29	89.17	89.17	89.17	89.23	89.4	89.57	89.4	89.51	89.46	89.62	89.46	89.46	89.17	89.68	89.57	89.4	89.29	89.57	89.57	89.4	89.57	89.46	89.57	89.62	90.23	89.29	89.35	89.17	90.13	89.23	89.35	89.35	89.23	89.62	89.51	89.99	90.13	89.23	89.23	90.42	89.62	89.29	89.29	89.35
IF2SWB1b	89.57	89.57	89.73	89.83	89.68	89.88	89.88	89.88	89.83	89.62	89.83	89.62	89.62	89.88	89.73	89.73	89.62	89.51	89.78	89.78	89.29	89.4	89.62	89.68	89.73	89.68	89.57	89.57	89.78	89.78	89.4	89.73	89.51	89.57	89.46	89.73	89.73	89.68	89.62	89.17	89.29	89.29	89.29	89.35	89.17	90.42	89.62	89.57	90.04
MGH24	89.57	89.73	89.78	89.88	89.51	89.83	89.83	89.78	89.83	89.78	89.73	89.62	89.57	89.68	89.51	89.35	89.68	89.57	89.51	89.4	89.35	89.51	89.78	89.4	89.62	89.35	89.83	89.83	89.68	89.57	89.4	89.78	89.62	89.35	89.35	89.73	89.73	89.23	89.68	89.35	89.35	89.29	89.4	89.73	89.29	90.13	89.46	89.73	89.78
IITBT08	89.57	90.04	90.04	90.18	89.73	90.18	90.18	90.18	90.18	90.04	90.42	89.83	90.13	90.13	89.78	89.68	89.62	89.57	89.78	89.73	89.23	89.68	90.13	89.51	90.13	89.57	90.04	90.04	90.23	89.99	89.23	90.04	89.94	89.57	89.78	89.83	89.83	89.88	89.78	89.62	89.23	89.11	89.35	89.73	89.17	91.07	90.28	90.23	90.9
IF2SWP2b	89.57	89.68	89.68	89.88	89.68	89.99	89.99	89.99	89.99	89.73	90.09	89.68	89.78	89.94	89.78	89.78	89.73	89.46	89.83	89.78	89.4	89.51	89.73	89.78	89.94	89.68	89.57	89.62	89.83	89.88	89.4	89.83	89.62	89.57	89.51	89.78	89.78	89.68	89.73	89.17	89.35	89.29	89.35	89.57	89.17	90.55	89.83	89.83	90.33
1119ECLO	89.51	89.94	89.78	90.28	89.68	89.99	89.99	89.99	90.09	89.99	90.37	89.88	89.99	90.04	89.73	89.51	89.78	89.51	89.83	89.62	89.51	89.73	89.88	89.62	89.88	89.51	89.94	89.94	89.68	89.68	89.57	89.57	89.57	89.57	89.51	89.73	89.73	89.51	89.51	89.68	89.23	89.11	89.62	89.83	89.17	90.28	89.68	89.68	90.04
217ECLO	89.51	89.51	89.68	89.73	89.62	89.88	89.88	89.88	89.83	89.73	89.88	89.4	89.51	89.83	89.68	89.57	89.57	89.35	89.68	89.68	89.46	89.35	89.62	89.57	89.57	89.57	89.51	89.57	89.83	89.62	89.35	89.78	89.51	89.57	89.35	89.68	89.68	89.46	89.62	89.05	89.29	89.23	89.29	89.4	89.23	90.37	89.46	89.62	90.09
GN02440	89.51	89.17	89.17	89.68	89.05	89.17	89.17	89.23	89.23	89.23	89.4	89.17	89.62	89.46	89.35	89.46	89.17	88.68	89.46	89.46	89.11	89.11	89.11	89.4	89.17	89.4	89.35	89.35	89.35	89.23	89.35	89.35	89.17	89.35	89.05	89.17	89.17	89.17	89.17	89.11	89.11	88.87	88.93	89.29	89.05	89.51	88.87	89.11	89.51
DS05262	89.51	89.51	89.83	90.09	89.78	89.62	89.62	89.62	89.51	89.78	89.83	89.57	89.88	89.83	89.62	89.57	89.4	89.11	89.62	89.57	89.4	89.4	89.51	89.57	89.83	89.57	89.68	89.68	89.73	89.46	89.46	89.78	89.4	89.51	89.4	89.78	89.78	89.35	89.68	89.4	89.4	89.23	89.4	89.51	89.46	90.23	89.62	89.83	90.09
GN05753	89.51	89.17	89.35	89.73	89.11	89.35	89.35	89.35	89.29	89.51	89.57	89.23	89.62	89.35	89.68	89.62	89.35	88.99	89.73	89.57	88.99	89.11	89.23	89.57	89.46	89.62	89.29	89.46	89.17	89.94	89.11	89.46	89.11	89.62	88.93	89.29	89.29	89.73	89.17	89.35	89.35	88.81	88.93	89.46	89.35	89.99	89.4	89.68	89.83
GN02693	89.51	89.35	89.51	89.78	89.4	89.46	89.46	89.46	89.51	89.73	89.51	89.46	89.78	89.57	90.04	89.78	89.35	89.11	89.88	89.88	89.17	89.29	89.23	89.78	89.29	89.78	89.57	89.46	89.57	89.78	89.35	89.68	89.4	89.51	89.29	89.4	89.4	89.78	89.35	89.94	89.68	89.4	89.35	89.68	89.88	89.99	89.51	89.62	89.88
e294	89.51	88.48	88.68	88.61	88.61	88.68	88.68	88.74	88.81	88.74	88.61	88.42	88.48	88.93	89.23	89.62	88.81	88.35	89.23	89.17	88.74	88.42	88.55	89.35	88.42	89.23	88.81	88.87	88.48	89.11	88.87	88.55	88.35	88.74	87.99	88.55	88.55	88.81	88.35	88.42	88.74	88.61	88.42	88.21	88.81	88.55	87.99	88.07	88.48
e54	89.51	88.68	88.93	89.17	88.81	88.81	88.81	88.81	88.93	89.05	89.05	88.81	89.11	89.11	89.51	89.46	89.05	88.61	89.46	89.46	89.05	88.74	88.93	89.51	88.93	89.88	89.29	89.05	88.99	89.17	89.35	88.93	88.81	89.23	88.74	88.81	88.81	88.99	88.81	89.17	89.05	88.87	88.61	88.93	89.17	88.99	88.55	88.93	89.05
GN05729	89.51	90.09	89.94	90.04	89.62	90.28	90.28	90.28	90.13	90.09	90.18	89.99	90.13	90.18	89.73	89.68	89.57	89.4	89.78	89.73	89.29	89.83	90.04	89.62	90.09	89.68	89.88	89.94	90.09	89.68	89.35	90.13	89.88	89.4	89.68	89.94	89.94	89.62	89.88	89.46	89.17	88.99	89.11	89.88	89.05	90.73	89.94	89.99	90.46
GN03433	89.51	88.68	88.68	88.55	88.55	88.93	88.93	88.93	88.61	88.81	88.61	88.42	88.55	88.87	89.4	89.88	89.23	88.48	89.35	89.23	88.93	88.42	88.74	89.35	88.55	89.35	88.99	88.93	88.74	89.17	89.17	88.81	88.55	89.11	88.35	88.28	88.28	88.35	88.28	88.48	88.68	88.74	88.21	88.35	88.93	88.74	88.21	88.48	88.55
629ECLO	89.51	89.68	89.62	89.94	89.4	89.94	89.94	89.94	89.78	89.78	90.04	89.51	89.57	89.73	89.51	89.57	89.4	89.29	89.57	89.51	89.23	89.29	89.51	89.46	89.46	89.46	89.68	89.57	89.78	89.51	89.11	89.78	89.4	89.35	89.35	89.68	89.68	89.46	89.62	89.23	89.11	88.99	89.17	89.46	89.11	90.37	89.68	89.68	90.23
ATCC35953	89.51	89.94	89.99	90.37	89.62	89.94	89.94	89.94	89.88	90.04	90.18	89.99	90.18	89.94	89.94	89.73	89.73	89.46	89.88	89.73	89.57	89.73	90.09	89.78	90.09	89.78	89.94	89.99	89.73	89.88	89.57	89.78	89.62	89.29	89.73	89.83	89.83	89.62	89.78	89.94	89.4	89.17	89.29	89.99	89.29	90.46	89.94	89.99	90.13
1180ECLO	89.51	89.94	89.78	90.28	89.68	89.99	89.99	89.99	90.09	89.99	90.37	89.88	89.99	90.04	89.73	89.51	89.78	89.51	89.83	89.62	89.51	89.73	89.88	89.62	89.88	89.51	89.94	89.94	89.68	89.68	89.57	89.57	89.57	89.57	89.51	89.73	89.73	89.51	89.51	89.68	89.23	89.11	89.62	89.83	89.17	90.28	89.68	89.68	90.04
SMART930	89.51	88.87	89.11	89.23	88.99	88.99	88.99	88.99	88.93	89.17	89.17	88.93	89.4	89.35	89.51	89.4	89.17	88.68	89.51	89.35	89.11	88.81	88.99	89.46	89.23	89.35	89.11	89.51	89.05	89.73	89.23	89.05	89.05	89.73	88.87	88.93	88.93	89.46	89.29	89.51	89.4	89.17	88.74	89.11	89.4	89.51	88.99	89.35	89.46
GN04222	89.51	89.78	89.62	90.13	89.35	89.83	89.83	89.83	89.88	89.78	90.13	89.73	89.83	89.62	89.35	89.29	89.46	89.17	89.4	89.35	89.4	89.29	89.78	89.4	89.88	89.17	89.88	89.83	89.62	89.46	89.4	89.78	89.29	89.23	89.51	89.62	89.62	89.35	89.57	89.57	89.23	89.05	89.29	89.83	88.99	90.28	89.94	89.94	90.13
GN05647	89.51	89.17	89.4	89.51	89.62	89.17	89.17	89.23	89.17	89.4	89.35	89.29	89.46	89.51	89.4	89.46	89.17	88.87	89.51	89.46	89.23	89.23	89.05	89.46	89.17	89.51	89.4	89.17	89.29	89.29	89.4	89.29	89.11	89.29	88.87	89.29	89.29	89.29	89.23	89.17	89.11	89.11	89.11	89.23	89.17	89.88	89.35	89.62	89.68
GN04363	89.51	90.04	90.04	90.28	89.94	90.18	90.18	90.18	90.13	89.83	90.13	89.78	90.13	89.83	89.73	89.57	89.88	89.46	89.78	89.73	89.88	89.51	89.94	89.62	89.78	89.62	90.18	90.23	89.99	89.73	89.62	89.78	90.28	89.73	89.73	89.88	89.88	89.83	89.83	89.88	89.4	89.4	89.88	89.99	89.35	91.03	90.6	90.64	91.03
35618	89.46	88.87	88.99	89.35	88.99	88.81	88.81	88.87	88.93	89.11	89.17	88.99	89.23	89.23	89.23	89.11	88.87	88.55	89.23	89.29	88.93	88.87	88.81	89.11	88.87	89.23	88.99	88.93	88.87	89.46	88.99	88.99	88.87	89.17	88.68	88.87	88.87	89.11	88.87	88.93	88.68	88.68	88.74	88.93	88.81	89.4	88.55	88.87	88.93
e1527	89.46	89.73	89.78	90.04	89.46	90.04	90.04	90.04	90.18	89.78	90.18	89.62	89.73	89.78	89.46	89.51	89.62	89.29	89.46	89.46	89.29	89.23	89.68	89.4	90.09	89.4	89.62	89.68	89.94	89.62	89.17	90.04	89.51	89.4	89.29	89.78	89.78	89.51	89.73	89.11	89.23	88.99	89.11	89.57	89.17	90.64	90.04	90.13	90.46
e264	89.46	88.87	88.99	89.11	88.81	88.81	88.81	88.81	88.87	89.17	89.05	88.81	89.11	89.11	89.46	89.46	90.18	88.68	89.46	89.35	89.73	88.74	88.74	90.37	88.87	89.51	89.05	89.62	88.99	89.46	90.13	88.81	88.93	90.55	88.61	88.81	88.81	89.23	88.87	89.51	90.55	90.13	88.68	89.05	90.42	89.62	89.35	89.17	89.29
GN06315	89.46	89.94	89.78	90.51	89.62	89.94	89.94	89.94	90.09	89.94	90.23	89.83	89.78	90.04	89.62	89.46	89.94	89.4	89.68	89.57	89.62	89.62	89.94	89.51	89.88	89.46	89.94	90.04	89.62	89.46	89.46	89.78	89.35	89.35	89.4	89.68	89.68	89.46	89.51	89.73	89.29	89.17	89.51	89.78	89.23	90.73	90.18	90.28	90.42
627ECLO	89.46	89.68	89.57	89.88	89.35	89.94	89.94	89.94	89.73	89.78	89.99	89.46	89.51	89.73	89.51	89.51	89.4	89.23	89.57	89.51	89.23	89.29	89.46	89.46	89.46	89.46	89.62	89.57	89.73	89.51	89.11	89.73	89.46	89.35	89.35	89.62	89.62	89.4	89.57	89.17	89.11	88.99	89.11	89.46	89.11	90.42	89.68	89.68	90.23
35734	89.46	88.87	88.99	89.29	88.99	88.74	88.74	88.74	88.93	89.11	89.17	88.87	89.11	89.23	89.23	89.11	88.87	88.55	89.23	89.29	88.87	88.87	88.81	89.11	88.87	89.23	88.99	88.93	88.87	89.4	88.99	88.99	88.87	89.17	88.68	88.87	88.87	89.11	88.74	88.93	88.61	88.61	88.68	88.87	88.81	89.29	88.55	88.74	88.93
54	89.46	89.78	90.13	90.28	89.83	89.88	89.88	89.88	89.99	90.09	90.18	89.88	90.28	90.09	89.68	89.4	89.78	89.17	89.73	89.62	89.4	89.62	89.88	89.51	90.18	89.51	89.94	89.99	89.78	89.57	89.46	89.99	89.83	89.57	89.62	89.83	89.83	89.46	89.78	89.88	89.4	89.17	89.46	89.83	89.46	90.6	89.94	90.09	90.28
e2049	89.46	88.48	88.68	88.55	88.55	88.74	88.74	88.74	88.74	88.74	88.68	88.48	88.55	88.87	89.35	89.62	88.93	88.42	89.35	89.29	88.74	88.55	88.48	89.35	88.48	89.29	88.93	89.05	88.55	89.29	88.87	88.48	88.42	88.87	87.92	88.42	88.42	88.93	88.42	88.68	88.74	88.55	88.35	88.28	88.81	88.61	87.92	88.14	88.55
153ECLO	89.46	89.57	89.68	89.94	89.57	89.88	89.88	89.88	89.99	89.83	90.04	89.46	89.51	89.83	89.57	89.57	89.57	89.17	89.57	89.57	89.23	89.4	89.73	89.51	89.99	89.57	89.51	89.57	89.88	89.62	89.29	89.83	89.4	89.57	89.29	89.78	89.78	89.46	89.57	89.11	89.17	89.05	89.17	89.35	89.05	90.13	89.46	89.62	89.88
e1942	89.46	89.23	89.4	89.73	89.23	89.35	89.35	89.35	89.29	89.57	89.68	89.35	89.68	89.62	89.68	89.57	89.35	89.05	89.68	89.68	89.23	89.4	89.4	89.51	89.4	89.62	89.62	89.57	89.4	89.51	89.23	89.57	89.35	89.46	89.23	89.17	89.17	89.62	89.17	89.4	89.35	89.68	88.93	90.09	89.46	89.68	89.17	89.46	89.73
e2048	89.46	88.48	88.68	88.55	88.55	88.74	88.74	88.74	88.81	88.74	88.68	88.48	88.55	88.87	89.35	89.68	88.93	88.42	89.35	89.29	88.74	88.55	88.48	89.35	88.48	89.29	88.93	89.05	88.55	89.29	88.87	88.48	88.42	88.87	87.92	88.42	88.42	88.93	88.42	88.68	88.74	88.55	88.35	88.28	88.81	88.61	87.92	88.14	88.55
e2127	89.46	88.48	88.68	88.55	88.55	88.74	88.74	88.74	88.74	88.74	88.68	88.48	88.55	88.87	89.35	89.62	88.93	88.42	89.35	89.29	88.74	88.55	88.48	89.35	88.48	89.29	88.93	89.05	88.55	89.29	88.87	88.48	88.42	88.87	87.92	88.42	88.42	88.93	88.42	88.68	88.74	88.55	88.35	88.28	88.81	88.61	87.92	88.14	88.55
EN3600	89.46	89.11	89.17	89.29	89.17	89.05	89.05	89.05	89.05	89.05	89.29	88.93	89.05	89.11	89.51	89.51	90.04	88.87	89.35	89.35	89.62	88.93	89.05	90.23	88.99	89.35	89.4	89.35	89.11	89.46	90.46	88.87	88.81	90.51	88.81	88.81	88.81	89.35	88.93	89.23	90.09	90.04	88.99	89.05	90.04	89.4	89.11	88.87	89.29
cterbugandensis	89.46	89.29	89.51	89.68	89.51	89.62	89.62	89.68	89.62	89.46	89.73	89.4	89.4	89.78	89.68	89.78	90.55	89.11	89.62	89.29	89.51	89.29	89.57	90.64	89.68	89.68	89.51	89.4	89.78	89.46	90.33	89.51	89.35	90.69	89.35	89.51	89.51	89.51	89.46	88.93	90.33	90.23	89.35	89.57	90.55	90.33	89.4	89.57	90.04
1179	89.46	88.87	88.87	88.74	88.81	88.93	88.93	88.93	88.68	88.99	88.68	88.55	88.68	88.87	89.23	89.68	89.05	88.55	89.23	89.05	89.17	88.42	88.81	89.23	88.68	89.23	88.87	88.99	88.81	89.11	89.11	88.87	88.61	88.99	88.42	88.35	88.35	88.48	88.35	88.61	88.74	88.81	88.42	88.48	88.68	88.93	88.48	88.68	88.61
BH18	89.46	89.73	89.57	89.88	89.46	89.73	89.73	89.73	89.99	89.68	89.62	89.73	89.62	89.73	89.46	89.46	89.51	89.46	89.51	89.29	89.4	89.62	89.68	89.35	89.46	89.23	89.68	89.68	89.68	89.57	89.51	89.46	89.62	89.57	89.46	89.4	89.4	89.4	89.29	89.4	89.23	89.05	89.4	89.51	89.05	89.51	88.99	89.11	89.46
CHS79	89.46	88.81	89.11	89.29	89.05	88.81	88.81	88.81	88.93	88.93	88.99	88.87	89.17	89.11	89.29	89.05	89.05	88.61	89.29	89.29	88.81	88.87	88.87	89.17	88.93	89.17	89.17	89.17	88.99	89.29	88.99	89.05	88.87	89.4	88.74	88.87	88.87	89.35	88.74	88.81	89.46	88.93	88.74	89.17	89.57	89.57	89.11	89.05	89.17
GN02073	89.46	89.78	89.62	90.13	89.35	89.83	89.83	89.83	89.83	89.78	90.09	89.68	89.83	89.62	89.35	89.29	89.46	89.11	89.4	89.35	89.4	89.29	89.83	89.4	89.88	89.23	89.88	89.88	89.62	89.46	89.4	89.73	89.29	89.17	89.51	89.62	89.62	89.4	89.57	89.57	89.17	88.99	89.23	89.78	88.93	90.28	89.94	89.94	90.13
e2005	89.46	88.48	88.74	88.61	88.68	88.74	88.74	88.74	88.87	88.81	88.68	88.48	88.55	88.87	89.29	89.68	88.87	88.42	89.29	89.23	88.81	88.55	88.55	89.29	88.48	89.23	88.93	89.05	88.55	89.23	88.87	88.55	88.42	88.87	87.99	88.48	88.48	88.93	88.42	88.61	88.74	88.61	88.35	88.28	88.81	88.61	87.92	88.14	88.55
R11	89.46	89.35	89.46	89.68	89.4	89.35	89.35	89.35	89.29	89.62	89.57	89.4	89.78	89.62	89.46	89.68	89.11	88.81	89.62	89.4	89.17	89.4	89.23	89.57	89.46	89.51	89.51	89.4	89.4	89.29	89.4	89.46	89.23	89.35	89.11	89.4	89.4	89.35	89.29	89.23	88.99	89.17	89.17	89.35	89.17	89.99	89.4	89.62	89.94
GN02141	89.46	88.61	89.05	89.11	88.99	88.81	88.81	88.81	88.68	88.68	88.87	88.74	89.17	89.05	89.17	88.93	89.05	88.55	89.17	89.17	88.81	88.87	88.81	89.17	88.87	89.23	89.17	89.11	89.05	89.23	89.05	88.81	88.87	89.46	88.61	88.68	88.68	89.4	88.68	88.74	89.23	88.81	88.55	88.87	89.4	89.35	88.87	88.93	89.17
e552	89.4	88.42	88.35	88.48	88.48	88.61	88.61	88.68	88.42	88.68	88.48	88.21	88.21	88.68	89.62	89.62	89.94	88.48	89.68	89.46	88.61	88.35	88.61	90.6	88.21	89.51	88.74	88.81	88.68	89.23	90.18	88.35	88.28	89.88	88.07	88.21	88.21	88.61	88.14	88.28	89.94	89.83	88.55	88.48	89.88	88.42	87.99	88.14	88.07
e1155	89.4	88.61	88.81	88.81	88.81	88.87	88.87	88.87	88.81	88.81	88.93	88.55	88.42	89.05	89.62	89.62	90.09	88.55	89.51	89.57	89.11	88.61	88.74	90.55	88.61	89.68	88.99	89.17	88.68	89.4	90.23	88.61	88.35	90.18	88.21	88.48	88.48	88.99	88.42	88.68	90.28	90.09	88.74	88.48	90.13	88.87	88.07	88.28	88.61
44242	89.4	89.4	89.51	89.62	89.35	89.29	89.29	89.29	89.4	89.73	89.4	89.62	89.57	89.51	89.51	89.51	89.46	89.23	89.62	89.57	89.35	89.51	89.51	89.46	89.4	89.4	89.68	89.68	89.68	89.68	89.57	89.51	89.17	89.51	89.23	89.23	89.23	89.57	89.17	89.23	89.88	89.35	89.11	89.51	89.78	89.94	89.73	89.68	89.94
20432	89.4	89.11	89.05	89.57	88.99	88.93	88.93	88.99	89.17	89.23	89.23	88.93	89.35	89.29	89.57	89.57	89.23	88.61	89.68	89.62	88.99	89.11	88.93	89.57	88.93	89.51	89.11	89.23	89.11	89.46	89.23	89.17	89.11	89.51	88.81	89.11	89.11	89.23	89.05	89.35	89.23	88.81	88.87	89.23	89.29	89.23	88.68	88.99	89.23
35661	89.4	88.42	88.55	88.48	88.42	88.68	88.68	88.68	88.61	88.74	88.61	88.42	88.35	88.74	89.29	89.62	89.78	88.28	89.35	89.23	88.74	88.42	88.42	90.33	88.35	89.35	88.99	89.05	88.55	89.17	89.88	88.35	88.28	89.73	87.84	88.35	88.35	88.74	88.35	88.48	89.99	89.78	88.42	88.28	89.68	88.55	87.84	87.99	88.42
e484	89.35	88.61	88.87	88.81	88.87	88.81	88.81	88.87	88.81	88.81	88.87	88.55	88.42	89.05	89.57	89.68	89.94	88.55	89.68	89.46	89.05	88.55	88.74	90.55	88.61	89.57	89.23	89.17	88.68	89.4	90.09	88.61	88.35	90.23	88.21	88.48	88.48	88.93	88.42	88.68	90.28	89.99	88.74	88.42	90.13	88.81	88.21	88.35	88.55
FL1283	89.35	88.68	88.68	88.61	88.55	88.87	88.87	88.87	88.55	88.87	88.48	88.28	88.42	88.81	89.05	89.73	88.81	88.28	89.17	88.87	89.05	88.28	88.61	89.29	88.42	89.23	88.68	88.81	88.68	89.05	89.11	88.61	88.42	89.05	88.21	88.28	88.28	88.28	88.14	88.42	88.68	88.74	88.28	88.48	88.68	88.74	88.28	88.48	88.42
44246	89.35	89.4	89.46	89.57	89.29	89.29	89.29	89.29	89.35	89.73	89.35	89.57	89.51	89.51	89.51	89.46	89.46	89.17	89.62	89.62	89.35	89.51	89.46	89.46	89.4	89.4	89.62	89.68	89.62	89.68	89.57	89.46	89.17	89.51	89.23	89.17	89.17	89.51	89.11	89.17	89.88	89.35	89.05	89.51	89.83	89.99	89.73	89.73	89.94
44888	89.35	88.48	88.61	88.68	88.48	88.87	88.87	88.87	88.74	88.87	88.74	88.42	88.42	88.93	88.99	89.57	89.29	88.48	88.93	88.87	88.87	88.48	88.81	89.05	88.55	88.87	88.81	88.81	88.48	88.68	89.46	88.68	88.42	88.81	88.21	88.42	88.42	88.28	88.21	88.21	88.55	88.55	88.35	88.48	88.35	88.81	88.21	88.14	88.28
LH74	89.35	89.4	89.57	89.88	89.46	89.57	89.57	89.57	89.51	89.51	89.83	89.46	89.68	89.51	89.4	89.35	89.51	89.23	89.51	89.4	89.29	89.35	89.29	89.35	89.68	89.35	89.46	89.51	89.51	89.4	89.29	89.35	89.51	89.35	89.17	89.57	89.57	89.68	89.57	89.05	88.93	88.93	89.23	89.46	88.87	90.33	89.68	89.83	89.99
e745	89.35	88.61	88.81	88.81	88.81	88.87	88.87	88.87	88.81	88.81	88.99	88.55	88.42	89.05	89.62	89.68	90.04	88.55	89.46	89.62	89.05	88.61	88.74	90.46	88.61	89.68	88.99	89.11	88.61	89.35	90.13	88.61	88.42	90.13	88.21	88.48	88.48	88.99	88.48	88.68	90.13	89.94	88.74	88.35	90.04	88.87	88.07	88.28	88.61
UCI39	89.35	89.51	89.51	89.94	89.23	89.46	89.46	89.46	89.46	89.78	89.78	89.35	89.78	89.57	89.68	89.4	89.4	88.99	89.73	89.57	89.46	89.11	89.29	89.51	89.57	89.4	89.51	89.94	89.29	89.94	89.23	89.51	89.46	89.51	89.23	89.51	89.51	89.57	89.51	89.94	89.23	88.93	89.11	89.57	89.23	90.04	89.73	89.78	89.83
GN02587	89.35	89.4	89.29	89.46	89.23	89.23	89.23	89.23	89.46	89.57	89.4	89.4	89.46	89.35	89.57	89.46	89.4	89.17	89.57	89.62	89.4	89.46	89.35	89.46	89.35	89.46	89.57	89.62	89.62	89.62	89.35	89.57	89.29	89.57	89.23	89.17	89.17	89.51	89.11	89.29	89.83	89.35	89.17	89.4	89.83	89.94	89.62	89.57	89.94
GN02232	89.35	88.28	88.55	88.42	88.55	88.61	88.61	88.61	88.48	88.68	88.48	88.42	88.42	88.68	88.93	89.51	88.93	88.21	88.93	88.81	88.81	88.42	88.35	89.11	88.48	88.99	88.87	88.68	88.35	88.87	88.87	88.42	88.35	88.48	87.99	88.35	88.35	88.61	88.35	88.35	88.61	88.35	88.21	88.48	88.35	88.68	87.99	87.92	88.48
e1775	89.35	88.68	88.55	88.61	88.42	88.81	88.81	88.81	88.55	88.93	88.55	88.28	88.55	88.87	89.11	89.62	88.93	88.48	89.17	88.87	88.87	88.21	88.68	89.29	88.48	89.29	88.87	88.81	88.55	89.05	89.11	88.61	88.42	88.93	88.28	88.35	88.35	88.42	88.21	88.28	88.68	88.68	88.28	88.55	88.81	88.55	87.99	88.07	88.28
e362	89.35	89.68	89.62	90.09	89.4	89.83	89.83	89.88	89.73	89.94	89.94	89.78	90.18	89.73	89.46	89.23	89.62	89.35	89.46	89.4	89.51	89.57	89.83	89.29	89.83	89.35	89.73	89.78	89.62	89.4	89.35	89.78	89.68	89.29	89.29	89.73	89.73	89.57	89.62	89.29	89.05	89.05	89.23	89.73	89.11	90.04	89.29	89.68	89.99
80072117	89.35	89.23	88.99	89.46	88.87	89.29	89.29	89.29	89.29	88.99	89.46	89.05	89.29	89.35	89.05	89.05	89.23	89.17	89.11	89.05	89.35	88.81	89.23	89.05	89.35	88.93	89.05	89.05	88.99	89.23	88.87	88.87	89.46	88.93	89.05	88.74	88.74	89.05	88.68	88.61	88.99	88.93	88.99	89.11	88.93	89.94	89.51	89.68	89.57
e2282	89.29	88.68	88.87	88.93	88.81	88.93	88.93	88.93	88.99	88.99	89.05	88.61	88.48	89.11	89.46	89.29	90.09	88.61	89.4	89.23	89.05	88.68	88.81	90.46	88.74	89.46	89.17	89.35	88.93	89.11	90.04	88.81	88.55	90.04	88.48	88.55	88.55	88.68	88.55	88.81	90.51	90.28	88.81	88.48	90.09	88.99	88.28	88.55	88.81
CIDEIMsCOL1	89.29	89.17	89.23	89.88	89.11	89.23	89.23	89.29	89.23	89.4	89.62	89.11	89.68	89.46	89.29	89.35	89.17	89.05	89.35	89.29	89.29	89.62	89.23	89.29	89.51	89.35	89.57	89.62	89.51	89.29	89.35	89.11	89.51	89.4	88.87	89.29	89.29	89.4	89.23	88.93	88.93	88.93	89.35	89.29	88.93	89.99	89.05	89.46	89.68
GN02468	89.29	89.35	89.46	89.46	89.29	89.23	89.23	89.23	89.29	89.57	89.23	89.46	89.46	89.4	89.57	89.4	89.57	89.17	89.57	89.68	89.73	89.46	89.35	89.51	89.29	89.57	89.51	89.57	89.68	89.73	89.46	89.4	89.11	89.62	89.35	89.17	89.17	89.29	89.11	89.23	89.83	89.57	89.11	89.4	89.94	89.94	89.4	89.62	89.88
C1	89.29	89.4	89.62	90.09	89.51	89.73	89.73	89.68	89.62	89.57	89.88	89.62	89.78	89.73	89.51	89.4	89.78	89.35	89.51	89.51	89.4	89.57	89.4	89.46	89.62	89.46	89.4	89.62	89.78	89.4	89.46	89.35	89.57	89.51	89.23	89.57	89.57	89.29	89.51	88.87	89.17	89.17	89.29	89.4	89.17	90.55	89.94	90.09	90.13
e939	89.29	88.42	88.68	88.61	88.55	88.74	88.74	88.74	88.81	88.99	88.61	88.48	88.61	88.87	89.35	89.17	90.09	88.42	89.23	89.23	88.87	88.55	88.68	90.33	88.42	89.4	88.93	89.05	88.61	89.05	89.94	88.55	88.28	90.42	88.21	88.42	88.42	88.74	88.35	88.48	90.09	90.09	88.55	88.68	90.18	88.35	87.77	87.99	88.21
DS23372	89.29	89.57	89.78	90.23	89.51	89.57	89.57	89.57	89.51	89.83	89.88	89.73	90.09	89.68	89.51	89.23	89.29	89.05	89.51	89.46	89.23	89.46	89.51	89.29	89.68	89.29	89.57	89.57	89.57	89.46	89.05	89.83	89.62	89.23	89.23	89.68	89.68	89.29	89.57	89.4	89.11	89.11	89.05	89.57	89.23	90.09	89.46	89.68	89.99
e742	89.29	88.74	88.93	89.05	88.81	88.74	88.74	88.74	88.99	88.99	88.93	88.48	88.48	89.05	89.51	89.62	89.99	88.55	89.46	89.4	89.11	88.68	88.93	90.37	88.74	89.62	89.11	89.23	88.93	89.51	90.23	88.93	88.55	90.09	88.55	88.42	88.42	88.87	88.42	88.74	90.37	89.99	88.68	88.93	90.13	88.99	88.35	88.42	88.81
e841	89.29	88.61	88.74	88.68	88.55	88.74	88.74	88.74	88.74	88.99	88.99	88.48	88.55	88.93	89.29	89.23	90.09	88.68	89.4	89.11	89.05	88.48	88.87	90.42	88.68	89.29	89.17	89.11	88.99	89.17	90.18	88.81	88.42	90.09	88.48	88.48	88.48	88.87	88.48	88.74	90.33	90.09	88.61	88.61	90.09	88.93	88.14	88.35	88.74
e2032	89.29	89.35	89.35	89.46	89.29	89.17	89.17	89.17	89.35	89.51	89.35	89.46	89.46	89.35	89.57	89.51	89.4	89.23	89.73	89.57	89.51	89.46	89.35	89.62	89.29	89.51	89.57	89.51	89.73	89.73	89.29	89.46	89.11	89.68	89.11	89.17	89.17	89.46	89.17	89.23	89.73	89.4	89.23	89.57	89.99	89.88	89.57	89.57	89.88
GN04787	89.29	89.35	89.57	89.68	89.46	89.68	89.68	89.68	89.62	89.4	89.51	89.29	89.4	89.68	89.29	89.35	89.4	89.17	89.4	89.35	89.23	89.17	89.35	89.29	89.46	89.35	89.4	89.51	89.62	89.35	89.11	89.57	89.46	89.35	89.35	89.51	89.51	89.4	89.46	88.93	89.11	89.05	89.11	89.35	89.11	90.28	89.4	89.46	90.04
NFIX58	89.29	89.35	89.35	89.99	89.23	89.29	89.29	89.35	89.4	89.46	89.73	89.29	89.78	89.46	89.4	89.17	89.17	89.23	89.4	89.29	89.29	89.17	89.35	89.23	89.62	89.29	89.57	89.78	89.46	89.23	89.11	89.35	89.51	89.35	88.93	89.51	89.51	89.46	89.4	89.17	88.87	88.87	89.29	89.51	88.87	89.99	89.23	89.51	89.78
e854	89.29	88.68	88.68	88.68	88.55	88.68	88.68	88.68	88.87	88.87	88.99	88.35	88.42	88.93	89.51	89.57	89.23	88.55	89.46	89.57	89.23	88.42	88.81	89.46	88.74	89.57	89.05	88.99	88.68	89.62	89.29	88.74	88.48	89.17	88.28	88.48	88.48	89.05	88.42	88.68	89.11	88.68	88.48	88.42	89.29	88.93	88.28	88.35	88.68
FDAARGOS286	89.29	89.29	89.46	89.46	89.23	89.23	89.23	89.23	89.29	89.62	89.29	89.46	89.51	89.29	89.57	89.57	89.4	89.17	89.68	89.57	89.57	89.35	89.4	89.57	89.23	89.62	89.62	89.57	89.68	89.62	89.4	89.46	89.05	89.68	89.35	89.17	89.17	89.35	89.17	89.29	89.83	89.88	89.05	89.73	89.88	89.83	89.51	89.57	89.83
ST433953102574	89.29	88.61	89.11	89.23	88.93	88.74	88.74	88.74	88.99	88.99	88.99	88.81	89.11	89.11	89.46	89.51	89.94	88.68	89.35	89.35	88.87	88.93	88.93	90.28	88.87	89.46	89.11	89.23	88.93	89.35	90.13	88.93	88.93	90.37	88.55	88.81	88.81	88.99	88.74	89.11	90.13	90.09	88.61	88.99	90.04	89.17	88.68	88.93	89.17
e1386	89.29	88.55	88.81	88.74	88.87	88.93	88.93	88.93	88.87	88.93	88.68	88.68	88.74	89.05	89.68	89.62	90.23	88.55	89.57	89.46	88.99	88.81	88.74	90.64	88.48	89.62	88.99	89.11	88.74	89.29	90.13	88.68	88.28	90.64	88.21	88.61	88.61	88.81	88.61	88.74	90.13	89.68	88.74	88.35	90.23	88.48	87.99	88.14	88.35
GN04826	89.29	89.35	89.29	89.4	89.17	89.17	89.17	89.17	89.35	89.46	89.29	89.4	89.4	89.35	89.51	89.46	89.46	89.11	89.51	89.57	89.35	89.46	89.29	89.46	89.29	89.4	89.51	89.57	89.62	89.68	89.4	89.46	89.17	89.51	89.17	89.11	89.11	89.4	89.11	89.35	89.73	89.35	89.11	89.46	89.78	89.88	89.4	89.57	89.94
e929	89.29	88.81	88.74	88.74	88.61	88.99	88.99	88.99	88.81	88.87	88.74	88.61	88.61	88.99	89.62	89.57	90.28	88.68	89.57	89.51	88.99	88.42	88.87	90.55	88.81	89.57	88.87	89.17	88.87	89.35	90.37	88.74	88.55	90.04	88.42	88.35	88.35	88.55	88.35	88.68	89.99	89.78	88.55	88.42	89.83	88.81	88.48	88.55	88.55
ODB01	89.23	89.4	89.23	89.78	89.05	89.35	89.35	89.35	89.83	89.4	89.4	89.4	89.23	89.29	89.29	89.17	89.05	89.29	89.4	89.17	88.74	89.11	89.29	89.17	89.05	89.11	89.29	89.29	89.57	89.11	89.05	89.05	89.11	89.17	89.11	89.17	89.17	88.87	89.05	89.11	88.93	88.99	88.81	89.51	88.99	89.46	88.87	88.93	89.4
e571	89.23	88.48	88.61	88.55	88.48	88.61	88.61	88.61	88.48	88.55	88.61	88.14	88.28	88.87	89.35	89.35	89.23	88.28	88.99	88.87	88.68	88.21	88.61	89.23	88.35	89.17	88.68	88.74	88.48	89.17	89.05	88.48	88.28	88.68	88.28	88.21	88.21	88.21	88.14	88.14	88.74	88.55	88.28	88.07	88.93	88.42	87.92	87.99	88.07
MGH177	89.23	88.48	88.42	88.55	88.35	88.74	88.74	88.74	88.42	88.81	88.68	88.35	88.42	88.68	89.51	89.68	90.04	88.61	89.62	89.46	89.46	88.35	88.87	90.6	88.48	89.68	89.05	89.35	88.61	89.4	90.09	88.42	88.28	90.42	88.42	88.35	88.35	88.68	88.35	88.81	90.04	89.88	88.55	88.55	89.99	88.61	88.14	88.21	88.28
SMART269	89.23	88.68	88.93	89.17	88.87	88.61	88.61	88.61	88.61	88.87	88.81	88.74	89.11	88.99	89.57	89.46	89.83	88.42	89.46	89.29	88.93	88.81	88.81	90.28	88.87	89.68	88.93	89.05	89.05	89.51	90.09	88.74	88.93	90.13	88.48	88.55	88.55	89.17	88.48	89.17	89.88	89.78	88.61	88.74	90.04	89.35	88.61	88.81	89.05
GN04609	89.23	89.46	89.51	89.88	89.4	89.35	89.35	89.4	89.51	89.68	89.78	89.51	89.83	89.62	89.51	89.35	89.29	88.99	89.57	89.46	89.05	89.4	89.4	89.35	89.62	89.4	89.46	89.46	89.4	89.35	89.17	89.51	89.62	89.23	89.11	89.46	89.46	89.23	89.29	89.4	89.11	89.05	89.17	89.46	89.23	90.37	89.68	89.78	90.09
MNCRE55	89.23	88.81	88.93	89.05	88.99	88.93	88.93	88.93	89.05	89.11	89.17	88.68	88.61	89.17	89.57	89.68	89.05	88.74	89.62	89.62	89.11	88.74	88.93	89.57	88.87	89.57	89.4	89.29	88.87	89.4	89.99	88.81	88.55	89.23	88.35	88.61	88.61	89.05	88.55	88.93	89.17	88.87	88.87	88.48	88.99	89.17	88.21	88.55	88.81
e283	89.23	88.48	88.61	88.55	88.48	88.74	88.74	88.74	88.55	88.68	88.74	88.28	88.35	88.87	88.93	89.4	88.99	88.42	88.99	88.61	88.74	88.42	88.68	89.11	88.55	88.99	88.87	88.74	88.68	88.74	89.11	88.55	88.42	88.81	88.28	88.35	88.35	88.14	88.35	88.21	88.55	88.35	88.28	88.42	88.42	88.61	87.92	88.14	88.21
GN04225	89.23	88.61	89.05	88.81	88.93	88.99	88.99	88.99	88.99	88.99	88.93	88.74	88.93	89.17	89.46	89.57	89.23	88.68	89.62	89.68	88.87	88.74	88.99	89.62	88.74	89.62	89.17	89.17	88.74	89.46	89.05	88.81	88.42	89.23	88.21	88.68	88.68	89.11	88.68	88.87	88.74	88.48	88.68	88.48	88.81	88.74	88.21	88.21	88.55
SST3	89.23	89.29	89.4	89.78	89.11	89.29	89.29	89.29	89.35	89.62	89.68	89.29	89.73	89.46	89.29	88.99	89.23	88.81	89.29	89.29	88.99	89.11	89.35	88.99	89.51	89.11	89.29	89.35	89.4	89.23	88.93	89.51	89.35	89.05	89.05	89.35	89.35	89.17	89.23	89.4	88.93	88.74	88.87	89.46	88.99	89.94	89.4	89.62	89.78
e487	89.23	88.61	88.87	88.74	88.87	88.81	88.81	88.81	88.81	88.74	88.87	88.55	88.42	89.05	89.57	89.83	89.94	88.55	89.73	89.46	89.23	88.55	88.74	90.6	88.61	89.46	89.4	89.17	88.68	89.35	90.23	88.61	88.35	90.23	88.21	88.42	88.42	88.87	88.42	88.68	90.23	89.88	88.74	88.42	90.13	88.74	88.21	88.35	88.55
36801	89.23	88.28	88.55	88.42	88.48	88.61	88.61	88.61	88.61	88.68	88.48	88.21	88.28	88.68	88.87	89.4	88.61	88.07	88.81	88.68	88.61	88.28	88.42	88.87	88.21	88.81	88.68	88.74	88.21	88.74	88.55	88.35	88.21	88.42	87.77	88.35	88.35	88.68	88.14	88.21	88.42	88.28	88.21	88.14	88.42	88.74	87.99	88.07	88.61
e1214	89.23	88.55	88.81	88.74	88.68	88.74	88.74	88.74	88.74	88.74	88.81	88.55	88.42	88.99	89.51	89.4	89.11	88.55	89.51	89.51	89.05	88.74	88.74	89.51	88.61	89.51	89.23	89.17	88.68	89.23	89.29	88.55	88.35	89.17	88.14	88.35	88.35	88.93	88.35	88.74	88.87	89.23	88.48	88.61	89.05	88.74	87.99	88.28	88.42
e452	89.23	88.42	88.61	88.55	88.61	88.74	88.74	88.74	88.68	88.61	88.55	88.55	88.68	88.87	89.46	89.46	90.13	88.55	89.35	89.4	88.87	88.48	88.55	90.28	88.28	89.68	88.87	88.99	88.55	89.17	89.83	88.48	88.28	90.13	87.99	88.35	88.35	88.74	88.35	88.61	89.99	89.51	88.48	88.21	89.83	88.28	87.77	87.92	88.07
60830776	89.23	88.68	88.55	88.48	88.48	88.68	88.68	88.68	88.48	88.74	88.48	88.14	88.35	88.68	89.05	89.29	89.83	88.48	89.17	88.99	89.23	88.21	88.48	90.13	88.42	89.4	88.74	88.81	88.55	89.05	89.94	88.55	88.42	90.04	88.07	88.28	88.28	88.35	88.21	88.21	89.94	89.88	88.48	88.21	89.57	88.61	87.99	88.35	88.28
EC38VIM1	89.23	88.61	88.93	89.17	88.87	88.61	88.61	88.61	88.61	88.87	88.81	88.74	89.11	88.99	89.57	89.46	89.88	88.42	89.46	89.29	88.93	88.74	88.81	90.33	88.87	89.78	88.93	89.05	89.05	89.51	90.13	88.74	88.93	90.13	88.48	88.48	88.48	89.05	88.48	89.17	89.88	89.68	88.55	88.68	90.04	89.29	88.61	88.81	89.05
TUM11051	89.23	88.61	88.61	88.55	88.61	88.68	88.68	88.68	88.81	88.74	88.74	88.55	88.28	88.81	89.51	89.73	90.04	88.55	89.46	89.4	89.23	88.48	88.81	90.42	88.61	89.57	88.99	89.11	88.61	89.4	90.18	88.68	88.55	90.04	88.14	88.35	88.35	88.87	88.35	88.74	90.04	89.94	88.74	88.21	90.04	88.74	88.14	88.14	88.48
e482	89.17	88.81	88.99	88.99	88.99	88.99	88.99	88.99	88.99	88.87	89.17	88.61	88.61	89.11	89.46	89.73	88.99	88.68	89.68	89.46	89.05	88.61	88.93	89.62	88.81	89.46	89.35	89.17	88.68	89.35	89.23	88.81	88.48	89.23	88.28	88.68	88.68	88.93	88.55	88.81	88.99	88.61	88.74	88.42	89.17	89.23	88.42	88.55	88.81
e1774	89.17	88.55	88.81	88.74	88.68	88.87	88.87	88.93	88.87	88.93	88.68	88.55	88.68	89.05	89.51	89.35	90.13	88.55	89.35	89.46	89.05	88.55	88.74	90.42	88.48	89.51	88.93	89.11	88.61	89.51	90.04	88.68	88.28	90.37	88.21	88.61	88.61	88.93	88.42	88.55	90.13	89.83	88.68	88.21	89.99	88.48	87.99	87.99	88.35
e1243	89.17	88.42	88.28	88.35	88.48	88.55	88.55	88.55	88.35	88.42	88.35	88.07	88.21	88.48	88.99	89.4	89.78	88.28	88.93	88.99	88.87	88.14	88.35	89.88	88.21	89.46	88.93	88.87	88.68	88.81	90.04	88.35	88.28	89.62	87.99	87.92	87.92	88.14	87.92	88.14	89.46	89.29	88.14	88.07	89.35	88.61	87.92	88.35	88.35
e1105	89.17	88.61	88.61	88.68	88.48	88.68	88.68	88.68	88.93	88.93	88.87	88.42	88.48	88.93	89.4	89.57	89.99	88.42	89.57	89.35	89.17	88.42	88.87	90.46	88.74	89.68	89.11	89.17	88.87	89.51	90.13	88.87	88.55	90.04	88.42	88.42	88.42	88.93	88.42	88.61	90.37	89.99	88.61	88.61	90.09	88.87	88.14	88.28	88.74
e377	89.17	88.61	88.74	88.81	88.68	88.81	88.81	88.81	88.87	88.99	89.23	88.42	88.48	88.93	89.29	89.11	88.93	88.61	89.4	89.35	88.74	88.35	88.87	89.35	88.61	89.4	88.99	88.93	88.81	89.11	88.99	88.87	88.42	88.99	88.42	88.55	88.55	88.99	88.42	88.68	88.93	88.48	88.55	88.55	89.05	89.29	88.21	88.35	89.05
e2346	89.17	88.81	88.99	89.17	88.93	88.99	88.99	89.05	89.11	88.99	89.29	88.61	88.55	89.11	89.46	89.46	88.93	88.61	89.46	89.46	88.81	88.55	88.87	89.46	88.87	89.46	89.05	89.17	88.68	89.29	89.05	88.93	88.42	88.93	88.21	88.68	88.68	88.93	88.61	88.93	88.99	88.74	88.68	88.48	88.93	89.29	88.55	88.61	89.05
FDAARGOS69	89.17	88.21	88.48	88.35	88.48	88.48	88.48	88.48	88.48	88.61	88.42	88.28	88.35	88.48	88.87	89.51	88.81	88.14	88.87	88.74	88.74	88.21	88.28	88.87	88.42	88.81	88.74	88.61	88.28	88.68	88.61	88.42	88.14	88.42	87.92	88.28	88.28	88.61	88.55	88.21	88.48	88.35	87.99	88.35	88.35	88.61	87.99	87.92	88.42
ECC4241	89.17	89.11	89.23	89.83	88.99	89.17	89.17	89.17	89.23	89.51	89.51	89.17	89.68	89.46	89.11	88.99	89.11	88.55	89.11	89.05	88.81	89.05	89.05	89.05	89.23	89.11	89.29	89.35	89.29	89.17	88.87	89.46	89.23	88.99	88.93	89.11	89.11	88.87	89.05	89.17	88.93	88.87	88.87	89.29	88.99	90.09	89.46	89.68	89.83
MNCRE16	89.17	89.05	89.11	89.62	88.93	89.29	89.29	89.29	89.29	89.46	89.46	89.29	89.68	89.51	89.05	88.99	88.99	88.55	89.11	89.05	88.93	89.17	89.17	89.05	89.4	89.05	89.23	89.35	89.11	89.05	88.87	89.29	88.93	89.23	88.87	89.11	89.11	89.05	88.93	88.99	88.93	88.93	88.81	89.23	89.05	89.94	89.11	89.51	89.73
921ECLO	89.17	88.61	89.05	88.93	88.81	88.99	88.99	89.05	89.17	88.99	89.05	88.74	88.93	89.17	89.46	89.35	89.11	88.74	89.46	89.46	88.81	88.74	89.05	89.4	88.87	89.46	89.11	89.23	88.61	89.46	88.81	88.99	88.48	89.51	88.28	88.74	88.74	89.05	88.68	88.81	88.99	88.61	88.68	88.48	88.93	88.87	88.28	88.35	88.74
e2433	89.17	88.61	88.55	88.48	88.55	88.74	88.74	88.74	88.42	88.68	88.48	88.28	88.35	88.61	89.4	89.4	89.88	88.42	89.4	89.11	88.99	88.14	88.61	90.42	88.48	89.51	88.68	88.74	88.68	89.23	89.94	88.48	88.21	90.13	88.14	88.21	88.21	88.55	88.21	88.55	89.62	89.62	88.42	88.35	90.04	88.68	88.21	88.42	88.35
50858885	89.17	88.35	88.55	88.55	88.42	88.61	88.61	88.61	88.48	88.87	88.55	88.35	88.42	88.87	89.05	89.57	88.99	88.68	89.05	88.87	89.29	88.35	88.74	89.05	88.28	88.99	88.74	89.11	88.48	88.61	89.29	88.55	88.42	89.23	88.55	88.35	88.35	88.28	88.35	88.68	88.48	88.55	88.28	88.55	88.48	88.81	88.07	88.21	88.48
35731	89.17	88.74	88.81	89.05	88.74	88.68	88.68	88.68	88.55	88.87	88.87	88.81	89.17	88.93	89.11	89.46	88.93	88.55	89.4	89.23	88.99	88.99	88.68	89.35	88.74	89.35	88.99	89.11	88.87	89.23	89.11	88.81	88.87	89.35	88.48	88.74	88.74	88.93	88.81	89.23	88.61	88.87	88.48	88.68	89.05	89.17	88.61	88.87	89.05
e888	89.17	88.61	88.74	88.81	88.61	88.74	88.74	88.74	88.87	88.99	89.17	88.42	88.55	88.93	89.29	89.11	88.99	88.68	89.35	89.35	88.87	88.42	88.87	89.29	88.68	89.4	89.05	89.05	88.81	89.23	88.99	88.87	88.42	88.99	88.48	88.61	88.61	89.11	88.48	88.74	88.99	88.55	88.55	88.42	89.11	89.23	88.14	88.35	88.87
e633	89.17	88.74	89.05	88.99	88.81	89.11	89.11	89.11	89.17	89.05	88.93	88.87	88.93	89.11	89.51	89.51	89.11	88.74	89.57	89.57	88.74	88.81	88.99	89.46	88.74	89.51	89.17	89.23	88.74	89.35	88.99	88.99	88.55	88.99	88.28	88.87	88.87	89.05	88.68	88.74	88.74	88.42	88.68	88.28	88.74	88.74	88.21	88.28	88.68
e2300	89.17	88.74	89.05	89.17	89.05	88.87	88.87	88.87	88.99	88.87	88.99	88.68	88.48	89.11	89.51	89.46	88.99	88.61	89.62	89.57	88.81	88.55	88.87	89.57	88.74	89.51	89.05	89.11	88.68	89.46	88.99	88.74	88.48	89.11	88.28	88.55	88.55	89.05	88.48	88.81	88.99	89.11	88.68	88.93	88.93	88.99	88.14	88.42	88.68
e1198	89.17	88.55	88.99	88.81	88.81	88.93	88.93	88.93	88.93	88.87	88.87	88.68	88.87	89.11	89.4	89.51	89.11	88.61	89.51	89.46	88.74	88.68	88.93	89.46	88.68	89.46	89.11	89.11	88.61	89.4	88.93	88.74	88.42	89.17	88.14	88.61	88.61	88.93	88.61	88.81	88.61	88.35	88.61	88.35	88.68	88.74	88.14	88.14	88.55
35651	89.17	88.74	88.81	89.05	88.74	88.68	88.68	88.68	88.55	88.81	88.87	88.81	89.11	88.93	89.05	89.46	88.93	88.42	89.4	89.11	89.05	88.99	88.61	89.35	88.61	89.35	88.93	89.11	88.87	89.23	89.11	88.74	88.87	89.35	88.35	88.74	88.74	88.87	88.81	89.29	88.61	88.74	88.48	88.68	89.05	89.11	88.55	88.87	89.05
e1889	89.17	88.81	88.93	88.99	88.87	88.93	88.93	88.93	88.99	88.93	89.23	88.61	88.74	89.11	89.4	89.23	89.05	88.61	89.46	89.68	88.93	88.55	88.93	89.4	88.81	89.46	89.05	89.17	88.74	89.17	89.29	88.81	88.48	89.05	88.28	88.61	88.61	89.05	88.48	88.99	88.87	88.55	88.74	88.74	88.74	89.35	88.28	88.48	88.81
GN02032	89.17	88.55	88.99	88.99	88.81	89.05	89.05	89.05	89.11	89.05	88.99	88.74	88.87	89.11	89.46	89.51	89.17	88.68	89.57	89.46	88.81	88.81	88.93	89.46	88.68	89.51	89.05	89.11	88.61	89.51	88.99	88.87	88.48	89.35	88.14	88.81	88.81	88.93	88.68	88.93	88.93	88.35	88.61	88.42	88.87	88.81	88.21	88.35	88.68
NFIX59	89.17	89.57	89.73	90.18	89.46	89.78	89.78	89.73	89.68	89.78	90.04	89.73	89.68	89.68	89.51	89.29	89.57	89.23	89.51	89.51	89.35	89.57	89.57	89.35	89.57	89.35	89.68	89.68	89.62	89.35	89.35	89.62	89.73	89.29	89.35	89.94	89.94	89.35	89.83	89.29	88.93	88.87	89.35	89.51	88.93	90.51	89.88	90.13	90.37
e147	89.17	88.55	88.68	88.68	88.68	88.68	88.68	88.68	88.74	88.81	88.74	88.42	88.35	88.93	89.57	89.57	89.94	88.42	89.4	89.4	89.05	88.48	88.81	90.46	88.55	89.57	88.93	88.99	88.74	89.4	90.09	88.68	88.35	90.13	88.48	88.35	88.35	88.81	88.28	88.61	90.09	89.83	88.68	88.35	90.13	88.93	88.42	88.28	88.68
e458	89.17	88.61	88.68	88.61	88.61	88.68	88.68	88.68	88.68	88.74	88.68	88.35	88.28	88.87	89.17	89.11	89.94	88.35	89.05	89.17	89.11	88.35	88.68	90.13	88.48	89.17	88.74	88.87	88.68	88.87	89.83	88.48	88.14	90.04	88.14	88.35	88.35	88.42	88.28	88.48	89.94	89.78	88.68	88.35	89.94	88.68	88.14	88.28	88.48
ECC4240	89.17	89.11	89.23	89.83	88.99	89.17	89.17	89.17	89.23	89.51	89.51	89.17	89.68	89.46	89.11	88.99	89.11	88.55	89.11	89.05	88.81	89.05	89.05	89.05	89.23	89.11	89.29	89.35	89.29	89.17	88.87	89.46	89.23	88.99	88.93	89.11	89.11	88.87	89.05	89.17	88.93	88.87	88.87	89.29	88.99	90.09	89.46	89.68	89.83
UCICRE12	89.17	88.99	89.23	89.46	89.11	89.05	89.05	89.05	89.11	89.35	89.23	88.93	89.46	89.35	89.17	89.11	89.11	88.74	89.35	89.05	88.99	88.99	89.11	89.23	89.23	89.11	89.29	89.29	89.11	89.51	88.99	89.29	89.17	89.62	88.99	89.11	89.11	89.35	88.93	89.46	89.4	89.05	88.81	89.11	89.46	89.51	89.11	89.57	89.46
PDA134	89.17	89.4	89.57	89.99	89.23	89.46	89.46	89.46	89.4	89.68	89.83	89.46	89.99	89.57	89.35	89.17	89.23	88.93	89.35	89.29	89.11	89.17	89.4	89.17	89.57	89.17	89.57	89.68	89.4	89.51	88.81	89.57	89.4	88.99	89.17	89.29	89.29	89.11	89.23	89.29	88.93	88.74	88.87	89.35	88.87	90.13	89.57	89.83	89.83
GN02208	89.17	89.29	89.51	90.04	89.29	89.46	89.46	89.4	89.29	89.46	89.62	89.29	89.62	89.46	89.35	89.23	89.29	88.99	89.35	89.29	89.17	89.23	89.4	89.29	89.46	89.35	89.46	89.51	89.73	89.46	89.29	89.73	89.57	89.46	89.4	89.57	89.57	89.23	89.46	88.87	89.29	89.23	89.17	89.62	89.35	90.28	89.57	89.94	90.13
e813	89.17	88.48	88.68	88.61	88.61	88.81	88.81	88.81	88.81	88.74	88.68	88.55	88.68	88.93	89.51	89.4	90.13	88.55	89.29	89.35	89.05	88.55	88.74	90.28	88.48	89.46	88.99	88.99	88.48	89.29	89.99	88.55	88.35	90.28	88.21	88.42	88.42	88.81	88.42	88.55	89.83	89.51	88.48	88.07	89.78	88.42	87.84	87.99	88.28
DSM16690	89.17	89.23	89.4	89.78	89.17	89.23	89.23	89.23	89.23	89.51	89.62	89.23	89.83	89.51	89.23	89.17	88.99	88.81	89.29	89.23	88.99	89.23	89.23	89.23	89.4	89.23	89.35	89.35	89.29	89.23	88.93	89.35	89.4	89.11	89.29	89.29	89.29	89.29	89.23	89.17	88.93	88.87	88.87	89.4	88.99	90.23	89.4	89.68	90.04
e659	89.17	88.55	88.55	88.55	88.48	88.68	88.68	88.68	88.61	88.61	88.68	88.35	88.14	88.81	89.23	89.11	90.09	88.48	89.23	89.23	88.93	88.28	88.61	90.23	88.42	89.23	88.81	88.93	88.61	89.11	89.83	88.42	88.21	89.83	87.99	88.28	88.28	88.55	88.28	88.61	90.09	89.83	88.55	88.42	89.68	88.68	87.99	88.28	88.48
SMART272	89.11	88.55	88.68	88.61	88.61	88.68	88.68	88.68	88.68	88.74	88.74	88.35	88.35	88.81	89.4	89.23	89.88	88.48	89.29	89.35	89.05	88.35	88.68	90.18	88.48	89.4	88.81	88.99	88.61	89.17	90.04	88.68	88.28	89.99	88.21	88.42	88.42	88.74	88.35	88.68	89.94	89.73	88.55	88.28	89.68	88.74	88.14	88.21	88.55
SMART803	89.11	88.61	88.55	88.48	88.55	88.74	88.74	88.74	88.55	88.61	88.35	88.28	88.48	88.74	88.99	89.4	88.93	88.48	89.23	88.87	88.55	88.42	88.55	89.23	88.42	89.05	88.68	88.99	88.81	88.99	88.93	88.55	88.42	88.81	88.14	88.21	88.21	88.14	88.21	88.42	88.48	88.42	88.21	88.28	88.48	88.74	88.07	88.48	88.42
GN02555	89.11	88.21	88.42	88.35	88.42	88.55	88.55	88.55	88.55	88.68	88.35	88.35	88.28	88.61	88.74	89.46	89.11	88.07	88.87	88.74	88.87	88.35	88.28	89.17	88.14	88.93	88.81	88.61	88.21	88.68	88.93	88.35	88.21	88.68	87.84	88.35	88.35	88.48	88.28	88.14	88.68	88.42	88.14	88.42	88.21	88.55	87.84	87.77	88.42
e774	89.11	88.48	88.74	88.68	88.61	88.74	88.74	88.74	88.81	88.87	88.61	88.48	88.61	88.99	89.46	89.29	90.09	88.48	89.29	89.4	88.99	88.48	88.68	90.33	88.42	89.46	88.87	89.05	88.55	89.46	89.99	88.61	88.21	90.33	88.14	88.55	88.55	88.87	88.35	88.48	90.04	89.78	88.55	88.14	89.83	88.35	87.92	87.92	88.28
SMART1057	89.11	88.55	88.61	88.68	88.61	88.87	88.87	88.87	88.68	88.99	88.68	88.48	88.55	88.74	89.73	89.62	88.87	88.48	89.46	89.46	88.93	88.42	88.74	89.46	88.48	89.4	88.87	88.87	88.61	89.57	88.99	88.74	88.35	88.99	88.35	88.28	88.28	88.68	88.28	88.48	88.42	88.55	88.28	88.55	89.11	88.68	88.14	88.28	88.42
BIDMC28	89.11	88.28	88.48	88.21	88.35	88.48	88.48	88.48	88.28	88.42	88.21	88.21	88.21	88.61	89.29	89.51	88.81	88.14	89.35	89.29	88.42	88.28	88.21	89.29	88.21	89.35	88.55	88.68	88.21	89.11	88.61	88.28	88.21	88.87	87.69	88.21	88.21	88.81	88.21	88.48	88.55	88.21	87.99	88.07	88.87	88.48	87.84	87.92	88.28
e1772	89.11	88.48	88.74	88.68	88.81	88.87	88.87	88.87	88.81	88.87	88.68	88.61	88.81	88.99	89.29	89.35	89.05	88.61	89.4	89.35	88.68	88.61	88.74	89.29	88.61	89.35	89.11	89.11	88.68	89.17	88.93	88.61	88.35	89.35	88.21	88.55	88.55	88.93	88.55	88.81	88.81	88.42	88.48	88.35	88.68	88.48	87.92	88.21	88.28
R2A	89.11	88.28	88.42	88.68	88.28	88.28	88.28	88.28	88.28	88.48	88.35	88.48	88.55	88.61	88.61	88.87	88.61	87.99	88.55	88.48	88.55	88.42	88.14	88.68	88.35	89.35	88.42	88.42	88.42	88.87	88.61	88.42	88.21	88.87	88.14	88.28	88.28	88.48	88.21	88.74	88.55	88.48	88.07	88.68	88.55	88.55	88.21	88.42	88.48
e2276	89.11	88.48	88.74	88.68	88.61	88.87	88.87	88.87	88.81	88.87	88.61	88.48	88.61	88.99	89.46	89.35	90.09	88.48	89.29	89.4	88.99	88.48	88.68	90.37	88.42	89.46	88.87	89.05	88.55	89.46	89.99	88.61	88.21	90.33	88.14	88.55	88.55	88.81	88.35	88.48	90.09	89.78	88.61	88.14	89.94	88.42	87.92	87.92	88.28
e840	89.11	88.21	88.48	88.35	88.42	88.55	88.55	88.55	88.42	88.61	88.42	88.35	88.35	88.61	88.87	89.35	88.87	88.14	88.87	88.74	88.74	88.28	88.28	89.05	88.42	88.99	88.81	88.61	88.28	88.81	88.74	88.35	88.28	88.42	87.92	88.28	88.28	88.55	88.28	88.28	88.48	88.21	88.14	88.35	88.28	88.61	87.92	87.84	88.42
SMART1113	89.11	88.28	88.21	88.28	88.14	88.42	88.42	88.42	88.42	88.74	88.48	88.07	88.35	88.61	89.23	89.46	89.83	88.42	89.35	89.05	89.05	88.14	88.42	90.28	88.28	89.29	88.99	88.68	88.35	89.11	90.42	88.28	88.14	89.88	87.99	88.14	88.14	88.61	88.07	88.14	89.88	90.04	88.42	88.87	89.78	88.48	87.77	87.92	88.21
GN04369	89.11	88.55	88.87	88.74	88.81	88.93	88.93	88.93	88.87	88.99	88.74	88.68	88.93	89.05	89.46	89.46	89.17	88.68	89.57	89.68	88.74	88.68	88.93	89.51	88.74	89.46	89.17	89.17	88.68	89.35	89.05	88.68	88.48	89.4	88.21	88.61	88.61	89.05	88.61	88.87	88.93	88.48	88.55	88.42	88.99	88.55	87.99	88.21	88.42
SMART530	89.11	88.61	88.55	88.48	88.61	88.81	88.81	88.81	88.55	88.55	88.42	88.28	88.55	88.74	89.11	89.4	88.93	88.55	89.17	88.87	88.55	88.35	88.61	89.17	88.48	89.05	88.74	88.93	88.74	88.99	88.87	88.55	88.42	88.74	88.28	88.21	88.21	88.21	88.21	88.48	88.42	88.35	88.14	88.21	88.48	88.74	88.14	88.48	88.48
1202ECLO	89.11	88.55	88.68	88.68	88.55	88.87	88.87	88.87	88.81	88.93	88.68	88.61	88.74	88.99	89.35	89.51	90.13	88.55	89.46	89.35	88.87	88.61	88.74	90.46	88.55	89.4	89.17	89.11	88.68	89.23	90.09	88.61	88.42	90.33	88.07	88.48	88.48	88.68	88.48	88.55	90.18	89.94	88.61	88.48	89.99	88.48	87.99	88.14	88.28
BWH70	89.11	88.28	88.48	88.21	88.42	88.48	88.48	88.48	88.28	88.42	88.21	88.21	88.21	88.61	89.35	89.57	88.87	88.21	89.35	89.29	88.48	88.28	88.21	89.4	88.21	89.4	88.61	88.74	88.21	89.11	88.68	88.28	88.21	88.93	87.69	88.21	88.21	88.74	88.21	88.55	88.61	88.28	87.99	88.07	88.93	88.48	87.84	87.99	88.35
SMART1169	89.11	88.42	88.35	88.42	88.28	88.55	88.55	88.55	88.35	88.61	88.35	88.21	88.35	88.74	88.93	89.51	88.93	88.21	89.17	88.55	88.68	88.28	88.55	89.23	88.35	88.93	88.68	88.48	88.42	88.87	89.11	88.35	88.21	88.81	88.21	88.28	88.28	88.21	88.28	88.14	88.35	88.61	88.21	88.48	88.55	88.42	87.92	87.92	88.07
ST108941726609	89.11	88.48	88.74	88.74	88.68	88.81	88.81	88.87	88.87	88.99	88.68	88.55	88.61	88.99	89.57	89.51	90.04	88.55	89.51	89.29	89.05	88.55	88.68	90.6	88.55	89.51	88.93	88.93	88.55	89.46	90.04	88.61	88.21	90.28	88.07	88.74	88.74	88.99	88.55	88.48	89.78	89.57	88.61	88.28	90.13	88.42	87.99	87.99	88.35
ECC4204	89.11	89.11	89.23	89.78	88.99	89.17	89.17	89.17	89.23	89.51	89.51	89.17	89.68	89.46	89.11	88.99	89.11	88.55	89.11	89.05	88.81	89.05	89.05	89.05	89.23	89.11	89.29	89.35	89.29	89.17	88.87	89.4	89.23	88.99	88.87	89.11	89.11	88.87	88.99	89.17	88.87	88.87	88.87	89.29	88.99	90.09	89.46	89.68	89.83
GN02548	89.11	89.23	89.35	89.4	89.29	89.46	89.46	89.51	89.51	89.51	89.51	88.99	89.23	89.4	89.35	89.29	89.17	88.99	89.4	89.35	88.99	88.93	89.17	89.29	89.11	89.35	89.23	89.23	89.57	89.4	89.05	89.35	89.35	89.23	89.29	89.23	89.23	89.23	89.17	89.05	88.93	88.93	88.93	89.17	89.11	90.37	89.29	89.4	90.09
e2024	89.11	88.48	88.99	88.74	88.87	88.87	88.87	88.87	88.87	88.93	88.74	88.61	88.87	89.11	89.29	89.4	89.11	88.68	89.4	89.35	88.74	88.61	88.93	89.29	88.68	89.35	89.11	89.11	88.68	89.17	88.93	88.68	88.35	89.35	88.21	88.61	88.61	88.93	88.55	88.81	88.81	88.42	88.61	88.35	88.81	88.61	88.14	88.28	88.35
SMART268	89.11	88.48	88.68	88.61	88.61	88.81	88.81	88.81	88.74	88.87	88.61	88.55	88.68	88.93	89.46	89.46	89.99	88.55	89.57	89.29	88.93	88.55	88.68	90.46	88.48	89.51	89.11	89.05	88.68	89.23	89.99	88.55	88.28	90.18	88.14	88.42	88.42	88.93	88.42	88.55	89.99	89.88	88.55	88.35	89.78	88.48	87.84	87.99	88.21
Encl922	89.11	88.28	88.28	88.14	88.21	88.35	88.35	88.35	88.28	88.48	88.28	87.99	88.21	88.55	89.23	89.35	88.81	88.14	88.87	88.55	88.61	87.92	88.42	89.05	88.14	88.93	88.55	88.35	88.28	89.05	88.99	88.21	87.99	88.74	88.07	88.21	88.21	88.28	88.07	88.07	88.28	88.55	88.07	88.14	88.81	88.21	87.84	87.92	87.99
e1948	89.11	88.68	88.68	88.48	88.55	88.74	88.74	88.74	88.48	88.81	88.48	88.28	88.48	88.68	89.4	89.4	89.88	88.42	89.4	89.11	89.05	88.14	88.61	90.46	88.48	89.51	88.68	88.74	88.68	89.23	89.94	88.61	88.21	90.18	88.21	88.21	88.21	88.55	88.21	88.55	89.62	89.62	88.42	88.35	90.04	88.68	88.28	88.42	88.35
A3203	89.11	89.4	89.11	89.29	88.99	89.35	89.35	89.35	89.46	89.29	89.35	89.23	89.17	89.17	88.81	88.61	89.23	88.99	88.81	88.81	88.99	89.11	88.99	88.68	89.17	88.48	89.29	89.29	89.11	89.11	89.05	89.17	89.11	88.74	89.17	89.29	89.29	88.81	89.23	89.17	88.93	88.55	88.74	88.99	88.74	89.68	89.46	89.17	89.78
e1285	89.11	88.48	88.74	88.68	88.61	88.87	88.87	88.87	88.81	88.87	88.61	88.61	88.68	88.99	89.62	89.4	89.99	88.48	89.4	89.35	88.87	88.61	88.68	90.51	88.48	89.51	88.87	89.17	88.48	89.23	89.99	88.61	88.35	90.28	88.21	88.55	88.55	88.74	88.55	88.55	90.09	89.68	88.61	88.35	90.09	88.48	87.92	87.92	88.28
e1219	89.11	88.81	88.87	89.05	88.81	88.93	88.93	88.93	89.17	89.05	89.35	88.61	88.68	89.17	89.29	89.4	89.35	88.81	89.35	89.23	89.11	88.55	89.05	89.29	88.99	89.17	89.05	89.11	88.93	89.29	89.05	88.99	88.61	88.99	88.42	88.74	88.74	88.99	88.61	88.74	89.17	88.81	88.74	88.61	88.93	89.35	88.55	88.68	88.99
e1154	89.11	88.55	88.99	88.74	88.87	88.93	88.93	88.93	88.87	88.87	88.87	88.68	88.87	89.11	89.4	89.51	89.11	88.68	89.46	89.46	88.68	88.61	88.93	89.35	88.68	89.4	89.05	89.11	88.68	89.35	88.93	88.68	88.35	89.29	88.21	88.61	88.61	88.87	88.55	88.81	88.81	88.35	88.61	88.28	88.87	88.68	88.14	88.28	88.42
SMART267	89.11	88.48	88.68	88.61	88.61	88.81	88.81	88.81	88.74	88.93	88.68	88.55	88.68	88.93	89.46	89.46	89.99	88.55	89.57	89.29	88.93	88.55	88.74	90.46	88.48	89.51	89.11	89.05	88.68	89.23	89.99	88.55	88.28	90.23	88.21	88.42	88.42	88.93	88.42	88.55	89.99	89.88	88.55	88.35	89.78	88.42	87.84	87.99	88.21
e1562	89.11	88.74	88.93	89.05	88.87	88.99	88.99	88.99	88.99	88.99	89.29	88.61	88.55	89.11	89.51	89.46	88.93	88.68	89.51	89.57	88.81	88.55	88.87	89.51	88.81	89.51	88.93	89.11	88.61	89.35	88.99	88.81	88.42	88.93	88.21	88.61	88.61	88.99	88.61	88.99	88.87	88.61	88.68	88.42	88.87	89.23	88.28	88.42	88.99
BIDMC8	89.11	88.42	88.48	88.42	88.35	88.55	88.55	88.55	88.42	88.68	88.48	88.28	88.35	88.74	88.81	89.46	88.99	88.21	88.87	88.55	88.61	88.14	88.55	88.99	88.28	88.87	88.87	88.48	88.35	88.74	89.11	88.35	88.35	88.81	88.21	88.28	88.28	87.99	88.28	88.14	88.55	88.55	88.14	88.28	88.61	88.48	88.21	88.21	88.14
e289	89.11	88.55	88.99	88.93	88.81	88.99	88.99	88.99	89.05	88.99	88.93	88.68	88.87	89.11	89.46	89.29	89.05	88.68	89.4	89.4	88.74	88.74	88.93	89.35	88.74	89.46	88.99	89.11	88.55	89.23	88.81	88.87	88.42	88.99	88.21	88.74	88.74	88.87	88.61	88.74	88.61	88.28	88.61	88.28	88.68	88.74	88.14	88.21	88.61
e341	89.11	88.55	88.87	88.74	88.87	88.93	88.93	88.93	88.87	88.87	88.74	88.68	88.93	89.05	89.46	89.46	89.11	88.68	89.51	89.51	88.68	88.68	88.93	89.4	88.74	89.46	89.11	89.17	88.74	89.35	88.99	88.68	88.42	89.35	88.28	88.61	88.61	88.99	88.61	88.87	88.87	88.42	88.55	88.35	88.81	88.55	87.99	88.35	88.42
SMART598	89.11	88.28	88.21	88.28	88.21	88.42	88.42	88.42	88.35	88.61	88.42	88.14	88.35	88.61	88.81	89.4	88.81	88.21	88.81	88.55	88.81	87.99	88.55	88.99	88.28	88.87	88.68	88.61	88.35	88.61	89.05	88.28	88.14	88.87	88.21	88.28	88.28	87.99	88.28	88.28	88.35	88.55	88.14	88.14	88.42	88.35	87.99	88.07	88.14
SMART1342	89.11	88.21	88.21	88.21	88.21	88.35	88.35	88.35	88.14	88.68	88.28	88.07	88.28	88.55	89.17	89.57	88.74	88.07	88.81	88.68	88.68	87.99	88.48	89.05	88.14	88.93	88.68	88.48	88.35	88.99	89.17	88.21	88.07	88.93	87.99	88.07	88.07	88.21	88.07	88.14	88.42	88.61	88.14	88.28	88.81	88.21	87.77	87.92	87.99
e1234	89.11	88.55	88.74	88.61	88.55	88.99	88.99	88.99	88.68	88.68	88.68	88.61	88.61	88.93	89.35	89.46	89.88	88.28	89.29	89.17	88.81	88.55	88.55	90.33	88.48	89.29	88.81	88.99	88.48	89.46	89.83	88.55	88.14	89.88	87.99	88.42	88.42	88.74	88.28	88.28	89.94	89.57	88.55	88.28	89.73	88.99	88.28	88.28	88.68
34998	89.11	88.21	88.21	88.35	88.21	88.55	88.55	88.55	88.35	88.68	88.48	88.35	88.28	88.61	88.61	89.4	88.48	88.21	88.61	88.55	88.61	88.35	88.28	88.81	88.21	88.68	88.81	88.61	88.07	88.55	88.99	88.28	88.14	88.48	87.69	88.21	88.21	88.28	88.55	88.07	88.35	88.35	88.07	88.21	88.21	88.42	87.77	87.92	88.42
e317	89.11	88.68	88.87	88.87	88.81	88.87	88.87	88.87	88.87	88.74	88.99	88.61	88.61	89.11	89.4	89.17	88.99	88.61	89.46	89.68	88.81	88.61	88.81	89.4	88.74	89.4	88.93	89.17	88.61	89.23	89.23	88.68	88.61	88.99	88.28	88.48	88.48	89.23	88.48	89.05	88.81	88.48	88.74	88.74	88.48	89.05	88.14	88.35	88.61
GN03638	89.11	89.05	89.05	88.99	88.87	88.93	88.93	88.93	88.99	89.05	88.81	88.74	88.74	88.74	88.61	88.87	88.99	88.55	88.42	88.42	88.87	88.81	88.68	88.68	88.68	88.55	89.23	89.11	88.87	88.68	89.05	88.93	88.68	88.61	88.68	89.05	89.05	88.55	88.93	88.93	89.05	88.68	88.14	88.68	88.99	89.17	89.29	88.81	89.29
e1265	89.11	88.61	88.81	88.81	88.81	88.87	88.87	88.87	88.87	88.81	88.93	88.48	88.35	89.05	89.51	89.46	88.93	88.55	89.51	89.57	88.74	88.48	88.81	89.46	88.61	89.51	88.81	88.93	88.68	89.35	88.87	88.68	88.42	88.93	88.28	88.42	88.42	89.17	88.42	89.05	88.87	88.61	88.61	88.42	88.81	89.05	88.35	88.48	88.81
e1517	89.11	88.28	88.42	88.28	88.28	88.48	88.48	88.48	88.48	88.55	88.48	88.28	88.21	88.68	89.35	89.46	89.88	88.28	89.29	89.23	89.05	88.28	88.61	90.23	88.21	89.35	88.81	88.81	88.35	88.99	89.94	88.48	88.21	89.88	88.21	88.07	88.07	88.74	88.07	88.35	90.09	89.68	88.07	88.35	89.73	88.74	88.07	88.28	88.48
SMART1260	89.11	88.48	88.68	88.61	88.61	88.81	88.81	88.81	88.68	88.74	88.48	88.55	88.55	88.93	89.23	89.23	90.13	88.42	89.11	89.05	89.17	88.61	88.61	90.18	88.35	89.57	89.11	89.05	88.48	89.05	89.88	88.48	88.21	90.33	88.14	88.48	88.48	88.61	88.87	88.28	90.42	89.99	88.55	88.07	89.94	88.21	87.84	87.92	88.14
e1083	89.11	88.48	88.81	88.68	88.81	88.87	88.87	88.87	88.81	88.93	88.61	88.61	88.68	88.99	89.46	89.57	89.05	88.48	89.68	89.68	88.74	88.74	88.74	89.62	88.48	89.46	89.11	89.17	88.74	89.29	89.05	88.61	88.42	89.11	88.07	88.55	88.55	89.11	88.55	88.87	88.74	88.61	88.61	88.42	88.68	88.48	87.92	87.92	88.28
e965	89.11	88.55	88.99	88.74	88.87	88.93	88.93	88.93	88.93	88.93	88.87	88.68	88.87	89.11	89.4	89.51	89.17	88.61	89.57	89.62	88.81	88.68	88.93	89.57	88.68	89.51	89.11	89.11	88.68	89.4	88.99	88.74	88.35	89.17	88.14	88.61	88.61	89.11	88.61	88.81	88.68	88.48	88.61	88.42	88.74	88.68	88.14	88.14	88.48
e395	89.11	88.48	88.61	88.61	88.55	88.61	88.61	88.61	88.68	88.74	88.68	88.35	88.28	88.87	89.4	89.46	89.88	88.35	89.23	89.29	88.99	88.35	88.74	90.33	88.48	89.46	88.87	88.93	88.61	89.29	90.04	88.61	88.28	90.09	88.42	88.28	88.28	88.74	88.21	88.55	90.04	89.78	88.55	88.21	89.99	88.93	88.35	88.21	88.61
e1028	89.11	88.48	88.74	88.68	88.74	88.87	88.87	88.87	88.81	88.81	88.68	88.61	88.81	88.99	89.4	89.4	89.05	88.61	89.46	89.46	88.61	88.61	88.74	89.35	88.61	89.4	88.99	89.11	88.68	89.29	88.93	88.61	88.35	89.23	88.21	88.55	88.55	88.87	88.55	88.81	88.81	88.35	88.48	88.28	88.74	88.48	87.92	88.21	88.28
TUM11045	89.05	88.48	88.61	88.55	88.48	88.68	88.68	88.68	88.61	88.68	88.74	88.35	88.21	88.81	89.4	89.29	89.99	88.42	89.35	89.29	88.93	88.35	88.61	90.37	88.42	89.4	88.99	88.93	88.61	89.11	90.09	88.55	88.28	90.04	88.14	88.28	88.28	88.87	88.28	88.61	89.94	89.78	88.48	88.21	89.83	88.68	88.07	88.21	88.55
TUM11042	89.05	88.48	88.68	88.68	88.61	88.68	88.68	88.68	88.68	88.81	88.74	88.35	88.28	88.87	89.4	89.29	89.99	88.42	89.35	89.29	89.05	88.35	88.68	90.37	88.42	89.4	88.99	88.93	88.61	89.17	90.09	88.68	88.28	90.13	88.21	88.35	88.35	88.87	88.28	88.61	89.99	89.83	88.61	88.21	89.99	88.74	88.14	88.21	88.55
e698	89.05	88.81	88.87	88.81	88.81	88.87	88.87	88.87	88.99	88.87	89.05	88.55	88.55	89.11	89.4	89.23	90.28	88.74	89.29	89.23	89.73	88.68	88.87	90.37	88.74	89.35	89.35	89.68	88.87	89.17	90.37	88.93	88.61	90.46	88.55	88.55	88.55	88.68	88.61	89.17	90.55	90.33	88.81	88.74	90.09	89.05	88.28	88.42	88.81
e558	89.05	89.17	89.11	88.99	88.74	89.11	89.11	89.11	89.05	89.05	88.87	88.87	88.74	88.87	88.93	88.93	88.87	88.68	88.87	89.05	88.74	88.68	88.68	88.93	88.87	88.87	88.99	89.11	88.99	89.35	88.81	88.93	88.81	88.68	88.74	89.05	89.05	88.99	88.99	89.11	88.68	88.55	88.28	88.87	88.74	89.05	88.93	88.68	89.17
TUM11047	89.05	88.48	88.61	88.55	88.48	88.68	88.68	88.68	88.61	88.68	88.74	88.35	88.28	88.81	89.4	89.29	89.99	88.42	89.35	89.29	89.05	88.35	88.68	90.37	88.42	89.4	88.99	88.93	88.61	89.17	90.09	88.61	88.28	90.13	88.21	88.28	88.28	88.87	88.28	88.61	89.99	89.78	88.48	88.21	89.88	88.68	88.14	88.21	88.55
e78	89.05	88.21	88.28	88.21	88.28	88.42	88.42	88.42	88.35	88.28	88.35	88.14	88.07	88.48	88.74	88.74	89.62	88.07	88.55	88.68	88.35	88.14	88.14	89.62	88.21	88.81	88.61	88.81	88.07	88.35	89.46	88.28	87.92	89.46	87.61	88.14	88.14	88.28	88.14	88.14	89.62	89.29	88.21	87.92	89.35	88.35	87.45	87.69	88.14
GN02002	89.05	88.61	88.68	88.68	88.61	88.99	88.99	88.99	88.81	88.74	88.74	88.61	88.48	89.05	88.74	89.05	88.99	88.55	88.99	88.81	88.48	88.42	88.74	88.81	88.74	88.81	88.74	88.74	88.61	88.81	88.87	88.68	88.55	88.48	88.21	88.35	88.35	87.99	88.21	88.35	88.14	88.21	88.28	88.35	88.07	88.93	88.28	88.55	88.48
e261	89.05	88.74	88.87	88.93	88.87	88.93	88.93	88.93	88.93	88.87	89.23	88.55	88.55	89.11	89.4	89.29	88.87	88.61	89.4	89.35	88.81	88.55	88.87	89.35	88.74	89.35	88.93	89.05	88.61	89.17	88.99	88.74	88.42	88.87	88.21	88.61	88.61	88.81	88.48	88.99	88.61	88.42	88.68	88.28	88.68	89.17	88.28	88.42	88.74
GN04920	89.05	89.11	88.93	88.99	88.74	88.99	88.99	89.05	88.93	88.87	88.87	88.81	88.68	88.81	88.68	88.87	89.11	88.61	88.55	88.55	88.87	88.87	88.61	88.81	88.68	88.68	88.99	88.99	88.68	88.68	89.11	88.93	88.87	88.68	88.68	88.93	88.93	88.55	88.93	88.74	88.68	88.55	88.21	88.55	88.55	89.17	89.17	88.93	89.29
ECNIH13	89.05	88.14	88.42	88.28	88.35	88.48	88.48	88.48	88.42	88.61	88.35	88.21	88.21	88.61	88.99	89.23	88.55	88.07	88.87	88.99	88.42	88.07	88.28	88.87	88.14	88.93	88.48	88.55	87.99	88.87	88.55	88.35	87.92	88.48	87.69	88.28	88.28	88.68	88.14	88.35	88.35	88.07	88.07	88.07	88.42	88.48	87.69	87.69	88.21
e435	89.05	88.68	88.93	88.87	88.68	88.81	88.81	88.81	88.99	88.93	88.93	88.55	88.55	89.05	89.51	89.29	89.17	88.55	89.57	89.57	88.93	88.61	88.99	89.46	88.74	89.51	89.23	89.29	88.93	89.62	89.05	88.93	88.55	89.17	88.48	88.42	88.42	88.99	88.42	88.93	88.99	88.68	88.55	88.55	89.05	88.99	88.28	88.48	88.81
TUM11046	89.05	88.48	88.61	88.55	88.48	88.68	88.68	88.68	88.61	88.68	88.74	88.35	88.28	88.81	89.4	89.29	89.99	88.42	89.35	89.29	89.05	88.35	88.68	90.37	88.42	89.4	88.99	88.93	88.61	89.17	90.09	88.61	88.28	90.13	88.21	88.28	88.28	88.87	88.28	88.61	89.99	89.78	88.48	88.21	89.88	88.68	88.14	88.21	88.55
e1487	89.05	88.68	88.74	88.68	88.55	88.74	88.74	88.81	88.81	89.05	88.68	88.35	88.61	89.05	89.35	89.29	88.87	88.14	89.62	89.78	88.74	88.35	88.74	89.4	88.55	89.35	89.17	89.05	88.55	89.29	89.11	88.68	88.35	88.68	88.35	88.61	88.61	88.87	88.42	88.68	88.48	88.28	88.55	88.42	88.61	88.68	88.21	88.07	88.48
SMART562	89.05	88.21	88.21	88.21	88.07	88.42	88.42	88.42	88.21	88.61	88.28	88.07	88.35	88.61	89.17	89.57	89.78	88.42	89.35	89.05	89.23	88.14	88.42	90.23	88.28	89.23	88.99	88.81	88.35	89.11	90.42	88.07	88.07	89.83	87.99	88.07	88.07	88.68	88.14	88.55	89.88	89.88	88.28	88.68	89.62	88.14	87.69	87.92	87.84
e1331	89.05	88.55	88.99	88.74	88.87	88.93	88.93	88.93	88.87	88.87	88.81	88.68	88.87	89.11	89.4	89.46	89.11	88.61	89.46	89.46	88.68	88.61	88.93	89.35	88.68	89.4	89.05	89.11	88.68	89.35	88.93	88.68	88.35	89.11	88.21	88.68	88.68	88.87	89.05	88.68	88.81	88.35	88.61	88.28	88.87	88.68	88.14	88.28	88.42
e894	89.05	88.61	88.99	88.93	88.74	89.11	89.11	89.11	89.05	89.05	88.93	88.74	88.93	89.11	89.46	89.4	89.05	88.61	89.51	89.46	88.68	88.68	88.99	89.4	88.74	89.46	89.11	89.17	88.68	89.35	88.93	88.87	88.61	89.23	88.14	88.81	88.81	88.87	88.61	88.87	88.68	88.42	88.61	88.35	88.68	88.74	88.21	88.21	88.61
e1947	89.05	88.68	88.68	88.48	88.55	88.74	88.74	88.74	88.48	88.81	88.48	88.28	88.48	88.68	89.35	89.35	89.83	88.35	89.35	89.05	88.99	88.14	88.61	90.42	88.48	89.46	88.68	88.74	88.68	89.17	89.88	88.61	88.21	90.13	88.21	88.21	88.21	88.48	88.21	88.55	89.57	89.57	88.42	88.35	90.04	88.68	88.28	88.42	88.35
SMART843	89.05	88.21	88.21	88.21	87.99	88.42	88.42	88.42	88.21	88.61	88.28	88.07	88.35	88.61	89.17	89.57	89.78	88.42	89.35	89.05	89.23	88.14	88.42	90.23	88.28	89.17	88.99	88.81	88.35	89.11	90.42	88.07	88.07	89.83	87.99	88.07	88.07	88.68	88.14	88.55	89.83	89.94	88.28	88.68	89.62	88.14	87.69	87.92	87.84
kubf2	89.05	89.17	89.29	89.62	89.11	89.35	89.35	89.35	89.05	89.23	89.29	89.17	89.46	89.17	89.17	89.11	89.35	89.17	89.23	89.11	89.17	89.05	89.29	89.17	89.29	89.23	89.23	89.35	89.23	89.17	89.35	89.23	89.29	89.29	88.87	89.23	89.23	89.35	89.17	88.74	88.93	88.87	88.93	88.93	88.99	89.99	89.11	89.35	89.73
e985	89.05	88.48	88.99	88.74	88.81	88.87	88.87	88.87	88.87	88.93	88.74	88.61	88.87	89.11	89.4	89.51	89.11	88.61	89.51	89.62	88.74	88.61	88.93	89.46	88.68	89.4	89.11	89.11	88.61	89.35	88.99	88.68	88.35	89.17	88.14	88.61	88.61	88.99	88.55	88.81	88.68	88.42	88.61	88.35	88.74	88.61	88.14	88.14	88.35
SMART1001	89.05	88.48	88.48	88.35	88.42	88.61	88.61	88.61	88.28	88.74	88.35	88.14	88.35	88.68	88.99	89.17	89.51	88.42	89.23	88.93	89.17	88.21	88.48	89.99	88.42	89.17	88.81	88.74	88.55	88.99	89.94	88.35	88.21	89.68	88.07	88.14	88.14	88.28	88.14	88.21	89.73	89.73	88.42	88.35	89.4	88.48	87.99	88.21	87.92
TUM10689	89.05	88.48	88.68	88.55	88.55	88.68	88.68	88.68	88.68	88.81	88.74	88.35	88.28	88.81	89.4	89.29	89.99	88.42	89.35	89.29	89.05	88.35	88.68	90.37	88.42	89.4	88.99	88.93	88.61	89.11	90.09	88.68	88.28	90.13	88.21	88.28	88.28	88.87	88.28	88.61	89.94	89.78	88.48	88.21	89.83	88.68	88.14	88.21	88.55
BIDMC110	89.05	88.21	88.28	88.35	88.14	88.55	88.55	88.55	88.35	88.48	88.42	88.35	88.28	88.68	88.55	89.17	88.48	88.07	88.74	88.42	88.55	88.35	88.28	88.87	88.14	88.61	88.68	88.42	87.99	88.68	88.55	88.28	88.21	88.35	87.69	88.21	88.21	88.14	88.21	88.14	88.21	88.35	87.92	88.42	88.14	88.48	87.77	87.84	88.35
SMART416	89.05	88.48	88.42	88.61	88.35	88.74	88.74	88.74	88.68	88.87	88.74	88.42	88.55	88.87	89.35	89.51	88.93	88.55	89.46	89.51	88.87	88.42	88.87	89.46	88.61	89.46	88.99	88.99	88.61	89.29	89.94	88.55	88.28	89.05	88.42	88.42	88.42	88.61	88.35	88.42	88.74	88.55	88.48	88.42	88.87	88.68	88.28	88.35	88.35
34984	89.05	88.42	88.48	88.35	88.48	88.61	88.61	88.61	88.28	88.87	88.61	88.21	88.42	88.74	89.46	89.51	89.88	88.42	89.4	89.46	88.99	88.42	88.61	90.33	88.35	89.57	88.87	88.81	88.55	89.62	90.94	88.28	88.21	90.33	88.14	88.28	88.28	88.55	88.28	88.42	89.78	89.88	88.48	88.14	90.37	88.48	87.77	87.92	87.92
TUM11050	89.05	88.48	88.61	88.55	88.48	88.68	88.68	88.68	88.61	88.68	88.74	88.35	88.28	88.81	89.4	89.29	89.99	88.42	89.35	89.29	89.05	88.35	88.68	90.37	88.42	89.4	88.99	88.93	88.61	89.17	90.09	88.61	88.28	90.13	88.21	88.28	88.28	88.87	88.28	88.61	89.99	89.78	88.48	88.21	89.88	88.68	88.14	88.21	88.55
e978	89.05	88.61	89.05	88.81	88.93	88.99	88.99	88.99	88.93	88.93	88.93	88.74	88.93	89.17	89.46	89.51	89.05	88.68	89.46	89.51	88.68	88.74	88.99	89.35	88.74	89.4	89.05	89.17	88.68	89.4	88.87	88.74	88.42	89.11	88.28	88.68	88.68	88.93	88.61	88.87	88.61	88.35	88.68	88.35	88.68	88.74	88.21	88.28	88.48
SMART27	89.05	88.48	88.35	88.61	88.35	88.74	88.74	88.74	88.55	88.74	88.74	88.42	88.35	88.81	89.35	89.51	88.93	88.61	89.62	89.46	89.35	88.42	88.74	89.62	88.55	89.51	89.23	89.35	88.48	89.29	89.83	88.42	88.28	89.46	88.28	88.35	88.35	88.68	88.35	88.74	88.87	88.68	88.48	88.48	88.87	88.68	88.07	88.28	88.21
e1603	89.05	88.61	88.68	88.68	88.68	88.74	88.74	88.74	88.68	88.74	88.87	88.35	88.35	88.87	89.17	88.99	88.93	88.61	89.4	89.23	89.05	88.48	88.68	89.35	88.61	89.23	89.05	89.11	88.74	89.05	89.23	88.74	88.35	89.11	88.21	88.48	88.48	88.74	88.48	88.99	88.81	88.61	88.68	88.35	88.61	88.81	88.14	88.28	88.68
e316	89.05	88.68	88.87	88.87	88.68	88.87	88.87	88.87	89.05	88.87	88.99	88.61	88.55	89.11	89.23	89.17	89.05	88.55	89.35	89.4	88.81	88.61	88.99	89.23	88.87	89.35	89.05	89.29	88.81	89.29	88.93	88.81	88.68	89.11	88.42	88.61	88.61	89.17	88.61	88.87	88.81	88.55	88.55	88.48	88.74	88.99	88.55	88.55	88.81
TUM13743	89.05	88.42	88.55	88.55	88.48	88.61	88.61	88.61	88.48	88.74	88.68	88.21	88.14	88.68	89.35	89.29	89.83	88.35	89.29	89.23	88.93	88.28	88.48	90.23	88.42	89.4	88.87	88.81	88.61	89.05	89.88	88.61	88.21	89.88	88.07	88.28	88.28	88.81	88.28	88.61	89.78	89.73	88.48	88.21	89.68	88.74	87.92	88.21	88.55
R8E	89.05	88.28	88.42	88.68	88.28	88.35	88.35	88.35	88.28	88.48	88.35	88.48	88.61	88.61	88.61	88.87	88.61	88.07	88.61	88.48	88.55	88.48	88.14	88.68	88.42	89.35	88.48	88.48	88.48	88.93	88.61	88.42	88.28	88.87	88.21	88.28	88.28	88.61	88.28	88.74	88.55	88.61	88.07	88.68	88.55	88.61	88.28	88.42	88.55
UCI23	89.05	88.55	88.93	88.68	88.74	88.87	88.87	88.87	88.87	88.93	88.81	88.61	88.81	88.99	89.35	89.23	88.93	88.55	89.35	89.4	88.81	88.61	88.81	89.23	88.81	89.29	89.05	89.11	88.61	89.35	88.87	88.74	88.42	88.68	88.21	88.61	88.61	88.99	88.55	88.74	88.74	88.42	88.55	88.55	88.74	89.23	88.35	88.48	88.93
TUM11049	89.05	88.48	88.68	88.55	88.55	88.68	88.68	88.68	88.61	88.81	88.74	88.35	88.28	88.81	89.4	89.29	89.99	88.42	89.35	89.29	89.05	88.35	88.68	90.37	88.42	89.4	88.99	88.93	88.61	89.17	90.09	88.68	88.28	90.13	88.21	88.28	88.28	88.87	88.28	88.61	89.99	89.78	88.48	88.21	89.88	88.68	88.14	88.21	88.55
SMART271	89.05	88.48	88.68	88.55	88.55	88.68	88.68	88.68	88.61	88.68	88.74	88.35	88.28	88.81	89.4	89.23	89.88	88.42	89.4	89.35	88.99	88.35	88.68	90.33	88.42	89.4	88.93	88.99	88.61	89.17	90.09	88.68	88.28	90.04	88.28	88.28	88.28	88.68	88.28	88.68	90.04	89.78	88.48	88.28	89.68	88.68	88.14	88.21	88.55
ECNIH15	89.05	88.14	88.42	88.28	88.35	88.48	88.48	88.48	88.42	88.61	88.35	88.21	88.21	88.61	88.99	89.23	88.55	88.07	88.87	88.99	88.42	88.14	88.28	88.99	88.14	88.93	88.48	88.55	87.99	88.87	88.55	88.35	87.92	88.48	87.69	88.28	88.28	88.68	88.14	88.42	88.35	88.07	88.07	88.14	88.42	88.55	87.69	87.69	88.21
e318	89.05	88.42	88.48	88.42	88.35	88.55	88.55	88.55	88.61	88.68	88.61	88.42	88.28	88.74	89.46	89.35	89.94	88.42	89.51	89.29	88.93	88.35	88.68	90.51	88.42	89.4	88.99	88.99	88.48	89.17	90.09	88.55	88.48	89.99	88.14	88.21	88.21	88.81	88.21	88.68	90.18	89.94	88.48	88.21	89.94	88.61	87.92	87.99	88.42
SJRPEc2	89.05	88.81	88.61	88.55	88.74	88.81	88.81	88.81	88.61	88.74	88.61	88.35	88.48	88.87	89.51	89.51	89.99	88.61	89.51	89.73	89.23	88.48	88.68	90.46	88.61	89.62	88.74	89.17	88.74	89.23	90.09	88.61	88.35	90.37	88.14	88.28	88.28	88.68	88.28	88.74	89.57	89.68	88.61	88.28	90.04	88.74	88.07	88.14	88.21
e926	89.05	88.42	88.68	88.48	88.55	88.87	88.87	88.87	88.55	88.61	88.68	88.55	88.48	88.74	89.35	89.4	89.88	88.35	89.35	89.23	88.81	88.55	88.42	90.37	88.42	89.29	88.87	88.99	88.55	89.29	89.78	88.42	88.14	89.94	87.84	88.28	88.28	88.93	88.28	88.42	89.68	89.57	88.61	88.28	89.88	88.74	88.07	88.14	88.61
FB	89.05	89.17	89.29	89.62	89.17	89.35	89.35	89.35	89.17	89.51	89.4	89.11	89.4	89.29	89.35	89.35	89.11	88.74	89.35	89.4	89.35	89.23	89.17	89.29	89.17	89.29	89.51	89.35	89.51	89.23	89.46	89.29	89.23	89.46	88.93	89.23	89.23	88.99	89.11	89.17	88.99	89.4	89.05	89.62	89.17	89.94	89.17	89.57	89.78
ECNIH12	89.05	88.42	88.42	88.48	88.35	88.55	88.55	88.61	88.48	88.74	88.48	88.14	87.99	88.61	89.11	89.23	89.88	88.07	89.17	89.05	89.11	88.14	88.42	90.23	88.21	89.29	88.87	88.81	88.42	89.29	90.13	88.42	87.99	90.04	88.07	88.14	88.14	88.68	88.07	88.42	89.99	89.99	88.28	88.81	89.73	88.55	87.92	87.99	88.28
e722	89.05	88.61	88.68	88.74	88.61	88.74	88.74	88.74	88.74	88.81	88.87	88.35	88.35	88.87	89.23	89.11	88.93	88.61	89.4	89.35	89.05	88.42	88.68	89.35	88.61	89.29	89.05	89.05	88.74	89.11	89.29	88.74	88.35	89.11	88.21	88.55	88.55	88.68	88.55	88.99	88.74	88.55	88.61	88.28	88.61	88.87	88.14	88.35	88.68
TUM11043	89.05	88.48	88.61	88.55	88.48	88.68	88.68	88.68	88.61	88.68	88.74	88.35	88.28	88.81	89.4	89.29	89.99	88.42	89.35	89.29	89.05	88.35	88.68	90.37	88.42	89.4	88.99	88.93	88.61	89.17	90.09	88.61	88.28	90.13	88.21	88.28	88.28	88.87	88.28	88.61	89.99	89.78	88.48	88.21	89.88	88.68	88.14	88.21	88.55
e1195	89.05	88.48	88.68	88.55	88.48	88.93	88.93	88.93	88.61	88.61	88.68	88.61	88.55	88.87	89.29	89.35	89.83	88.21	89.29	89.11	88.74	88.55	88.48	90.33	88.42	89.29	88.81	88.93	88.42	89.4	89.78	88.48	88.14	89.83	87.92	88.35	88.35	88.61	88.21	88.21	89.94	89.68	88.48	88.14	89.68	88.87	88.21	88.21	88.68
TUM11041	89.05	88.48	88.61	88.55	88.48	88.68	88.68	88.68	88.61	88.74	88.74	88.35	88.28	88.81	89.4	89.29	89.99	88.42	89.35	89.29	89.05	88.35	88.68	90.37	88.42	89.4	88.99	88.93	88.61	89.11	90.09	88.68	88.28	90.13	88.21	88.28	88.28	88.87	88.28	88.61	89.94	89.78	88.48	88.21	89.83	88.68	88.14	88.21	88.55
SMART1112	89.05	88.28	88.21	88.21	88.14	88.42	88.42	88.42	88.35	88.74	88.48	88.07	88.35	88.61	89.23	89.46	89.83	88.42	89.35	89.05	89.05	88.14	88.42	90.28	88.28	89.29	88.99	88.68	88.35	89.11	90.42	88.28	88.14	89.88	87.99	88.14	88.14	88.61	88.07	88.14	89.88	90.09	88.42	88.93	89.78	88.48	87.77	87.92	88.21
TUM11048	89.05	88.48	88.61	88.55	88.48	88.68	88.68	88.68	88.61	88.68	88.74	88.35	88.28	88.81	89.4	89.29	89.99	88.42	89.35	89.29	89.05	88.35	88.68	90.37	88.42	89.4	88.99	88.93	88.61	89.17	90.09	88.61	88.28	90.13	88.21	88.28	88.28	88.87	88.28	88.61	89.99	89.78	88.48	88.21	89.88	88.68	88.14	88.21	88.55
GN02645	88.99	88.68	88.68	88.81	88.61	88.87	88.87	88.87	88.87	88.87	88.87	88.55	88.81	89.05	89.05	89.17	89.11	88.68	89.11	89.11	88.55	88.48	89.11	88.99	88.87	88.99	88.87	88.99	88.61	88.81	88.99	88.68	88.55	88.35	88.35	88.61	88.61	88.35	88.55	88.61	88.42	88.21	88.48	88.48	88.14	89.11	88.28	88.55	88.55
e1764	88.99	88.61	88.87	88.81	88.81	88.93	88.93	88.93	88.93	88.93	88.81	88.74	88.93	89.11	89.35	89.17	89.11	88.68	89.23	89.23	88.93	88.74	88.87	89.11	88.74	89.29	89.23	89.23	88.61	89.11	88.81	88.74	88.55	89.23	88.42	88.68	88.68	88.87	88.68	88.61	88.93	88.68	88.61	88.42	88.61	88.61	88.07	88.14	88.42
e967	88.99	88.61	88.68	88.81	88.61	88.74	88.74	88.74	88.81	88.87	88.93	88.35	88.42	88.87	89.23	89.11	88.87	88.55	89.35	89.35	88.99	88.42	88.81	89.29	88.55	89.29	89.05	89.05	88.74	89.05	89.29	88.81	88.35	89.05	88.28	88.55	88.55	88.68	88.48	88.99	88.68	88.48	88.55	88.28	88.55	89.05	88.28	88.35	88.74
e953	88.99	88.35	88.48	88.42	88.48	88.61	88.61	88.61	88.55	88.74	88.68	88.28	88.28	88.74	89.29	89.35	88.74	88.42	89.57	89.4	88.93	88.42	88.68	89.51	88.28	89.29	89.23	88.81	88.42	89.11	89.29	88.55	88.28	89.05	88.21	88.21	88.21	88.87	88.21	88.42	88.81	88.55	88.28	88.28	88.61	88.74	87.99	88.21	88.61
e1227	88.99	88.55	88.81	88.74	88.74	88.93	88.93	88.93	88.87	88.93	88.68	88.68	88.68	89.05	89.51	89.51	90.09	88.55	89.46	89.4	88.99	88.74	88.74	90.55	88.48	89.46	88.93	89.11	88.61	89.29	90.04	88.68	88.35	90.46	88.14	88.61	88.61	88.74	88.48	88.61	89.88	89.62	88.74	88.21	90.04	88.48	87.99	87.99	88.35
TUM10691	88.99	88.61	88.68	88.68	88.61	88.74	88.74	88.74	88.68	88.74	88.87	88.35	88.35	88.87	89.11	88.93	88.87	88.48	89.23	89.23	88.68	88.42	88.68	89.17	88.61	89.17	88.74	88.99	88.55	88.99	88.99	88.74	88.35	88.81	88.21	88.48	88.48	88.74	88.87	88.87	88.74	88.48	88.61	88.28	88.48	88.81	88.14	88.28	88.68
e559	88.99	88.48	88.81	88.68	88.81	88.87	88.87	88.87	88.81	88.81	88.68	88.61	88.87	88.99	89.35	89.35	88.93	88.55	89.4	89.46	88.55	88.61	88.87	89.29	88.68	89.35	89.05	89.11	88.61	89.23	88.87	88.61	88.42	88.99	88.14	88.55	88.55	88.81	88.55	88.81	88.55	88.28	88.48	88.28	88.55	88.48	88.14	88.28	88.35
e1676	88.99	88.68	88.55	88.61	88.61	88.74	88.74	88.74	88.61	88.74	88.55	88.35	88.35	88.74	89.11	89.23	89.94	88.35	89.05	88.93	88.87	88.28	88.48	90.09	88.61	89.17	88.55	88.81	88.68	89.57	89.88	88.55	88.28	90.69	88.07	88.21	88.21	88.21	88.14	88.28	89.88	90.23	88.55	88.35	90.18	88.81	88.14	88.61	88.35
e534	88.99	88.68	88.74	88.68	88.55	88.74	88.74	88.81	88.81	89.05	88.68	88.35	88.61	89.05	89.35	89.29	88.87	88.14	89.62	89.78	88.74	88.35	88.74	89.4	88.55	89.35	89.17	89.05	88.55	89.29	89.05	88.68	88.35	88.68	88.35	88.61	88.61	88.93	88.42	88.61	88.48	88.35	88.55	88.42	88.61	88.68	88.21	88.07	88.48
e880	88.99	88.68	88.74	88.81	88.68	88.81	88.81	88.81	88.68	88.87	88.93	88.35	88.42	88.93	89.35	89.17	88.87	88.61	89.4	89.4	88.61	88.42	88.81	89.35	88.68	89.29	88.87	89.05	88.74	89.17	89.11	88.81	88.48	89.05	88.28	88.61	88.61	88.93	88.55	88.87	88.81	88.55	88.68	88.35	88.68	88.81	88.14	88.35	88.68
32595	88.99	88.61	88.61	88.48	88.61	88.61	88.61	88.61	88.42	88.68	88.35	88.14	88.35	88.74	88.93	89.05	89.88	88.28	88.93	88.87	88.74	88.14	88.55	89.99	88.35	89.11	88.74	88.74	88.55	88.87	89.94	88.48	88.14	89.78	88.07	88.21	88.21	88.07	88.07	88.21	89.78	89.68	88.28	88.07	89.4	88.48	88.07	88.14	88.21
TUM11137	88.99	88.55	88.68	88.68	88.61	88.68	88.68	88.68	88.68	88.81	88.74	88.35	88.35	88.87	89.4	89.23	89.99	88.48	89.35	89.35	89.05	88.35	88.68	90.37	88.48	89.4	88.87	88.93	88.61	89.17	90.09	88.68	88.28	90.13	88.21	88.48	88.48	88.81	88.35	88.61	89.99	90.18	88.68	88.61	89.99	88.74	88.14	88.21	88.55
MGH159	88.99	88.55	88.55	88.68	88.35	88.81	88.81	88.81	88.61	88.74	88.81	88.48	88.55	88.93	89.51	89.46	89.05	88.74	89.62	89.57	89.11	88.42	88.87	89.46	88.68	89.51	88.93	89.35	88.61	89.4	88.87	88.48	88.28	89.29	88.42	88.42	88.42	88.74	88.42	88.93	88.61	88.48	88.35	88.55	88.87	88.81	88.21	88.42	88.28
ECLO616294SO	88.99	88.21	88.21	88.28	88.14	88.35	88.35	88.35	88.21	88.55	88.21	88.07	88.21	88.61	89.17	89.46	88.61	88.07	88.87	88.48	88.42	88.14	88.48	89.05	87.99	88.87	88.48	88.35	88.28	88.99	88.93	88.28	88.14	88.61	88.07	88.14	88.14	88.14	87.99	88.07	88.21	88.48	87.99	88.28	88.81	88.14	87.92	87.92	87.92
GN02692	88.99	88.28	88.55	88.74	88.35	88.35	88.35	88.35	88.35	88.48	88.48	88.48	88.68	88.68	88.87	88.93	88.81	87.99	88.87	88.68	88.55	88.55	88.14	89.05	88.42	89.51	88.55	88.61	88.55	88.81	88.74	88.48	88.28	88.87	88.35	88.35	88.35	88.61	88.35	88.74	88.55	88.42	88.14	88.61	88.61	88.61	88.42	88.55	88.48
SMART1095	88.99	88.74	88.68	88.87	88.55	89.05	89.05	89.05	88.93	89.11	88.74	88.74	88.55	89.11	89.05	89.23	89.11	88.61	89.4	89.23	89.23	88.55	88.87	89.29	88.68	89.29	89.29	89.17	88.93	89.23	89.29	88.74	88.61	88.87	88.42	88.42	88.42	88.68	88.28	88.68	88.68	88.55	88.48	88.81	88.35	88.99	88.55	88.74	88.61
GN02667	88.99	88.55	88.55	88.68	88.35	88.68	88.68	88.68	88.61	88.81	88.68	88.35	88.48	88.93	89.35	89.46	89.05	88.55	89.68	89.46	89.05	88.35	88.81	89.62	88.55	89.51	88.93	89.46	88.55	89.46	88.99	88.48	88.21	89.46	88.35	88.42	88.42	88.68	88.28	88.81	88.93	88.81	88.42	88.55	88.93	88.61	88.21	88.28	88.28
TUM11136	88.99	88.61	88.68	88.68	88.61	88.68	88.68	88.68	88.68	88.81	88.74	88.35	88.35	88.87	89.4	89.35	89.99	88.48	89.35	89.29	89.05	88.35	88.68	90.37	88.48	89.4	88.87	88.93	88.61	89.23	90.09	88.68	88.28	90.13	88.21	88.48	88.48	88.81	88.35	88.61	89.99	89.88	88.68	88.21	89.99	88.74	88.14	88.21	88.55
e532	88.99	88.74	88.74	88.74	88.55	88.87	88.87	88.87	88.81	89.05	88.68	88.35	88.61	89.05	89.35	89.29	88.99	88.21	89.62	89.83	88.74	88.48	88.74	89.4	88.55	89.35	89.23	89.11	88.55	89.29	89.05	88.68	88.42	88.68	88.35	88.61	88.61	88.93	88.55	88.61	88.48	88.35	88.55	88.55	88.61	88.74	88.21	88.07	88.48
TUM10699	88.99	88.42	88.61	88.48	88.48	88.61	88.61	88.61	88.61	88.74	88.68	88.28	88.21	88.74	89.35	89.23	89.94	88.35	89.29	89.23	88.99	88.28	88.61	90.33	88.35	89.35	88.93	88.87	88.55	89.05	90.04	88.61	88.21	90.09	88.14	88.21	88.21	88.81	88.21	88.55	89.88	89.73	88.42	88.14	89.78	88.61	88.07	88.14	88.48
34992	88.99	88.61	88.61	88.48	88.61	88.61	88.61	88.68	88.42	88.68	88.35	88.14	88.35	88.74	88.93	89.05	89.88	88.28	88.93	88.87	88.74	88.21	88.55	89.99	88.35	89.11	88.74	88.74	88.55	88.93	89.94	88.48	88.14	89.78	88.07	88.21	88.21	88.07	88.07	88.21	89.83	89.73	88.28	88.07	89.4	88.48	88.07	88.14	88.21
e513	88.99	88.74	88.87	88.93	88.87	88.87	88.87	88.87	88.93	88.87	89.17	88.55	88.55	89.05	89.51	89.35	88.87	88.55	89.51	89.46	88.81	88.55	88.87	89.46	88.74	89.4	88.93	89.11	88.61	89.23	88.99	88.74	88.42	88.93	88.21	88.55	88.55	88.87	88.42	89.11	88.74	88.48	88.68	88.28	88.87	89.23	88.28	88.48	88.81
TUM11044	88.99	88.55	88.61	88.55	88.48	88.68	88.68	88.68	88.61	88.68	88.74	88.35	88.35	88.81	89.46	89.29	90.04	88.55	89.4	89.35	88.99	88.35	88.68	90.42	88.48	89.46	88.87	88.93	88.61	89.29	90.09	88.55	88.35	90.18	88.21	88.35	88.35	88.81	88.35	88.74	89.99	89.83	88.55	88.21	89.88	88.68	88.07	88.21	88.55
TUM10690	88.99	88.55	88.68	88.68	88.61	88.74	88.74	88.74	88.68	88.74	88.87	88.42	88.28	88.87	89.11	88.87	88.87	88.42	89.17	89.23	88.61	88.42	88.68	89.17	88.42	89.05	88.74	88.93	88.55	88.99	88.99	88.68	88.28	88.81	88.21	88.42	88.42	88.74	88.81	88.87	88.81	88.42	88.55	88.28	88.48	88.81	88.14	88.21	88.61
e595	88.99	88.74	88.87	88.93	88.81	88.93	88.93	88.93	89.11	88.93	89.11	88.61	88.61	89.17	89.4	89.17	89.17	88.74	89.4	89.46	88.74	88.55	88.99	89.29	88.93	89.29	89.05	89.23	88.87	89.4	88.93	88.93	88.61	88.99	88.48	88.61	88.61	89.11	88.55	88.87	88.99	88.68	88.68	88.55	88.99	89.17	88.42	88.61	88.93
BIDMC26	88.99	89.35	89.17	89.23	88.87	89.23	89.23	89.23	89.29	89.23	89.23	89.17	88.93	89.11	88.99	88.93	89.29	88.99	89.17	88.87	88.81	89.11	88.93	89.05	88.99	88.93	89.29	89.35	88.81	88.99	88.99	88.99	88.99	88.68	89.11	89.17	89.17	88.93	89.17	89.05	88.74	88.61	88.48	89.05	88.55	89.35	89.29	89.17	89.62
e391	88.99	88.42	88.61	88.55	88.42	88.87	88.87	88.87	88.55	88.55	88.55	88.48	88.48	88.81	89.23	89.29	89.78	88.14	89.17	89.05	88.68	88.42	88.42	90.23	88.42	89.23	88.74	88.87	88.42	89.4	89.73	88.42	87.99	89.78	87.92	88.28	88.28	88.61	88.14	88.14	89.83	89.46	88.42	88.14	89.62	88.81	88.14	88.14	88.55
GN03866	88.99	88.35	88.48	88.35	88.42	88.55	88.55	88.55	88.55	88.55	88.55	88.35	88.28	88.68	88.87	89.29	88.48	87.99	89.17	88.93	88.42	88.42	88.28	89.05	88.14	88.99	88.87	88.87	88.42	89.51	88.61	88.28	88.21	89.05	87.84	88.35	88.35	88.81	88.35	88.21	88.42	88.68	88.14	88.07	88.93	88.48	87.84	87.84	88.48
GN06520	88.99	89.46	89.57	90.04	89.23	89.57	89.57	89.57	89.83	89.73	89.88	89.51	89.99	89.62	89.23	88.93	89.35	88.81	89.29	89.17	89.05	89.17	89.46	88.99	89.99	89.05	89.62	89.68	89.35	89.35	88.93	89.68	89.35	88.99	89.23	89.46	89.46	89.23	89.4	89.46	88.81	88.74	89.05	89.46	88.93	90.18	89.51	89.83	89.94
35638	88.99	88.07	88.55	88.35	88.48	88.35	88.35	88.35	88.28	88.48	88.35	88.14	88.21	88.48	88.99	89.11	88.55	88.07	88.87	88.99	88.42	88.07	88.14	88.87	88.14	88.93	88.48	88.55	87.99	88.74	88.55	88.21	87.92	88.61	87.53	88.07	88.07	88.74	88.07	88.35	88.35	87.99	87.92	87.99	88.42	88.35	87.53	87.77	88.28
e2273	88.99	88.68	88.74	88.87	88.74	88.81	88.81	88.81	88.74	88.93	88.99	88.35	88.48	88.93	89.29	89.05	88.87	88.55	89.35	89.4	88.61	88.42	88.87	89.29	88.61	89.29	88.87	89.05	88.74	89.05	89.11	88.87	88.42	88.99	88.35	88.55	88.55	88.81	88.48	88.93	88.74	88.48	88.61	88.35	88.55	88.93	88.14	88.35	88.68
MGH14	88.99	88.35	88.35	88.48	88.28	88.61	88.61	88.61	88.55	88.81	88.68	88.21	88.35	88.81	89.23	89.46	89.46	88.55	89.51	89.35	89.17	88.28	88.68	89.94	88.48	89.35	88.87	89.29	88.42	89.35	89.57	88.42	88.28	89.88	88.14	88.28	88.28	88.74	88.28	88.61	89.46	89.35	88.48	88.48	89.29	88.55	87.99	88.07	88.21
EGDHP1	88.99	89.35	89.46	89.51	89.17	89.35	89.35	89.29	89.51	89.46	89.51	89.4	89.35	89.51	89.17	88.99	89.51	89.23	89.17	89.11	89.05	89.23	89.62	89.05	89.17	89.11	89.62	89.73	89.23	89.11	89.05	89.35	89.4	88.99	89.05	89.17	89.17	88.81	89.11	88.99	88.93	88.93	88.93	89.4	88.87	89.83	89.23	89.46	89.51
e1518	88.99	88.61	89.05	88.87	88.93	88.93	88.93	88.93	88.99	88.99	88.87	88.74	88.99	89.17	89.35	89.17	89.11	88.68	89.23	89.29	88.99	88.74	89.05	89.11	88.81	89.29	89.23	89.23	88.68	89.11	88.81	88.81	88.55	89.23	88.42	88.74	88.74	88.87	88.68	88.68	88.93	88.68	88.74	88.42	88.61	88.68	88.21	88.28	88.48
e1587	88.99	88.55	88.68	88.68	88.61	88.74	88.74	88.74	88.68	88.74	88.87	88.35	88.28	88.87	89.17	89.11	88.87	88.48	89.35	89.29	88.99	88.42	88.68	89.29	88.48	89.29	89.05	89.05	88.61	89.05	89.29	88.74	88.35	88.99	88.21	88.42	88.42	88.61	88.48	88.99	88.74	88.48	88.55	88.28	88.55	88.81	88.14	88.28	88.68
TUM10692	88.99	88.61	88.68	88.68	88.61	88.74	88.74	88.74	88.68	88.74	88.87	88.35	88.35	88.87	89.11	88.93	88.87	88.48	89.23	89.23	88.68	88.42	88.68	89.17	88.61	89.17	88.74	88.99	88.55	88.99	88.99	88.74	88.35	88.81	88.21	88.48	88.48	88.74	88.87	88.87	88.74	88.48	88.61	88.28	88.48	88.81	88.14	88.28	88.68
SMART278	88.99	88.48	88.48	88.61	88.35	88.68	88.68	88.68	88.55	88.87	88.48	88.21	88.35	88.61	89.23	89.4	88.87	88.28	89.11	89.23	88.74	88.35	88.61	89.29	88.28	89.29	88.61	88.61	88.55	88.87	89.73	88.42	88.14	88.99	88.07	88.28	88.28	88.42	88.14	88.55	88.42	88.48	88.21	88.21	88.55	88.48	88.07	88.07	88.14
MS7884A	88.93	88.14	88.48	88.35	88.21	88.61	88.61	88.61	88.35	88.35	88.48	88.35	88.28	88.61	89.05	89.11	89.94	88.14	89.11	88.99	88.87	88.21	88.28	90.18	88.21	89.46	88.74	88.68	88.28	89.11	89.62	88.14	87.92	89.62	87.69	87.99	87.99	88.68	87.92	88.14	89.83	89.57	88.21	88.07	89.57	88.55	87.77	87.84	88.21
DC3	88.93	88.93	89.17	89.23	89.11	88.99	88.99	88.93	88.87	88.93	89.4	88.93	88.99	89.05	88.99	88.93	88.93	88.61	89.05	88.99	88.93	88.87	88.81	88.99	88.99	88.93	89.17	89.23	88.99	89.17	88.87	88.81	88.99	89.11	88.87	88.87	88.87	88.81	88.87	88.48	88.74	88.93	88.68	88.74	88.68	89.68	89.17	89.23	89.62
TUM10693	88.93	88.55	88.68	88.74	88.61	88.74	88.74	88.74	88.68	88.74	88.87	88.35	88.28	88.87	89.11	88.93	88.81	88.42	89.23	89.23	88.61	88.42	88.68	89.17	88.55	89.17	88.74	88.99	88.55	88.93	88.99	88.74	88.35	88.81	88.21	88.42	88.42	88.68	88.42	88.87	88.74	88.42	88.55	88.28	88.42	88.81	88.14	88.35	88.68
TUM10662	88.93	88.55	88.68	88.68	88.61	88.74	88.74	88.74	88.68	88.74	88.87	88.35	88.28	88.87	89.11	88.93	88.81	88.42	89.23	89.23	88.61	88.42	88.68	89.17	88.42	89.11	88.74	88.99	88.55	88.93	88.99	88.68	88.35	88.81	88.21	88.42	88.42	88.68	88.74	88.87	88.68	88.42	88.55	88.28	88.42	88.81	88.14	88.21	88.68
e17	88.93	88.35	88.55	88.61	88.42	88.35	88.35	88.42	88.48	88.61	88.42	88.07	88.35	88.81	89.4	89.46	89.46	88.07	89.35	89.4	88.93	88.21	88.42	89.94	88.35	89.51	89.11	88.93	88.48	89.23	89.88	88.42	88.28	89.68	87.99	88.21	88.21	88.42	88.14	88.35	89.23	89.11	88.42	88.14	89.29	87.99	87.53	87.53	87.84
TUM10694	88.93	88.55	88.68	88.68	88.61	88.74	88.74	88.74	88.68	88.74	88.87	88.35	88.28	88.87	89.11	88.93	88.81	88.42	89.23	89.23	88.61	88.42	88.68	89.17	88.48	89.11	88.74	88.99	88.55	88.93	88.99	88.74	88.35	88.81	88.21	88.42	88.42	88.68	88.42	88.87	88.74	88.42	88.55	88.28	88.42	88.81	88.14	88.28	88.68
e1032	88.93	88.35	88.55	88.61	88.42	88.48	88.48	88.48	88.48	88.55	88.48	88.21	88.35	88.81	89.46	89.46	89.46	88.14	89.35	89.4	88.81	88.14	88.42	90.04	88.35	89.51	89.05	88.93	88.55	89.23	89.68	88.42	88.28	89.62	87.99	88.21	88.21	88.48	88.21	88.42	89.11	88.99	88.35	88.14	89.29	88.07	87.53	87.61	87.84
e751	88.93	88.61	88.68	88.61	88.48	88.68	88.68	88.74	88.74	88.93	88.61	88.28	88.55	88.99	89.29	89.23	88.81	88.07	89.57	89.62	88.61	88.28	88.68	89.35	88.48	89.29	89.11	88.99	88.48	89.23	89.05	88.61	88.28	88.61	88.28	88.55	88.55	88.87	88.35	88.55	88.42	88.28	88.48	88.35	88.55	88.61	88.14	87.99	88.42
e2260	88.93	88.28	88.48	88.42	88.35	88.68	88.68	88.68	88.48	88.55	88.55	88.42	88.48	88.61	89.35	89.23	89.88	88.35	89.4	89.23	88.68	88.35	88.28	90.42	88.28	89.29	88.93	88.93	88.35	89.29	89.83	88.42	88.21	89.88	87.77	88.21	88.21	88.81	88.21	88.28	89.99	89.62	88.42	88.14	89.73	88.48	87.84	88.07	88.55
e282	88.93	88.68	88.68	88.68	88.48	88.81	88.81	88.81	88.74	88.99	88.61	88.28	88.55	88.99	89.29	89.23	88.93	88.14	89.57	89.78	88.68	88.35	88.68	89.35	88.48	89.29	89.17	88.99	88.48	89.23	89.05	88.61	88.28	88.61	88.28	88.55	88.55	88.87	88.42	88.55	88.42	88.28	88.48	88.48	88.55	88.68	88.14	87.99	88.42
EcHK001	88.93	88.28	88.48	88.48	88.42	88.61	88.61	88.61	88.61	88.74	88.48	88.35	88.35	88.68	89.05	89.05	88.61	88.14	88.68	88.74	88.87	88.28	88.42	88.74	88.35	88.74	88.74	88.61	88.21	89.11	88.61	88.48	88.28	88.55	88.07	88.48	88.48	88.48	88.35	88.35	88.28	88.28	88.14	88.55	88.74	88.68	87.84	87.99	88.42
e1728	88.93	88.42	88.55	88.55	88.42	88.61	88.61	88.61	88.61	88.74	88.55	88.28	88.35	88.93	89.51	89.46	90.04	88.28	89.4	89.46	88.55	88.21	88.74	90.37	88.42	89.62	88.74	88.93	88.61	89.17	89.99	88.42	88.14	89.73	88.14	88.28	88.28	88.68	88.14	88.48	89.73	89.51	88.35	88.28	89.83	88.55	88.14	88.21	88.21
TUM10665	88.93	88.55	88.68	88.68	88.61	88.74	88.74	88.74	88.68	88.74	88.87	88.42	88.28	88.87	89.11	88.81	88.81	88.48	89.17	89.23	88.61	88.42	88.68	89.17	88.42	89.05	88.74	88.93	88.55	88.99	88.99	88.68	88.28	88.81	88.21	88.42	88.42	88.74	88.55	88.87	88.81	88.42	88.55	88.21	88.48	88.81	88.14	88.21	88.61
MGH3	88.93	88.48	88.42	88.61	88.35	88.74	88.74	88.74	88.68	88.81	88.74	88.42	88.55	88.87	89.17	89.4	89.11	88.55	89.46	89.29	89.11	88.28	88.87	89.51	88.61	89.35	89.05	89.4	88.48	89.35	89.05	88.55	88.21	89.4	88.42	88.42	88.42	88.68	88.35	88.68	88.87	88.74	88.48	88.48	88.74	88.68	88.21	88.35	88.35
e795	88.93	88.21	88.55	88.42	88.48	88.68	88.68	88.68	88.48	88.48	88.61	88.35	88.35	88.61	89.23	89.17	88.81	88.14	89.11	88.99	88.68	88.42	88.28	89.17	88.21	89.29	88.68	88.81	88.21	88.99	88.87	88.35	87.99	88.74	87.69	88.21	88.21	88.87	88.21	88.21	88.61	88.28	88.28	87.99	88.42	88.68	87.84	87.99	88.48
e351	88.93	88.61	88.68	88.61	88.48	88.68	88.68	88.68	88.74	88.99	88.61	88.28	88.55	88.99	89.17	89.17	88.74	88.07	89.35	89.57	88.68	88.28	88.68	89.29	88.48	89.17	89.11	88.99	88.48	89.17	88.99	88.61	88.28	88.61	88.28	88.48	88.48	88.87	88.35	88.48	88.42	88.28	88.48	88.28	88.48	88.61	88.14	87.99	88.42
TUM10678	88.93	88.55	88.68	88.68	88.61	88.74	88.74	88.74	88.68	88.74	88.87	88.35	88.28	88.87	89.11	88.93	88.81	88.42	89.23	89.23	88.61	88.42	88.68	89.17	88.48	89.17	88.74	88.99	88.55	88.93	88.99	88.74	88.35	88.81	88.21	88.42	88.42	88.68	88.74	88.87	88.68	88.42	88.55	88.28	88.42	88.81	88.14	88.28	88.68
e856	88.93	88.61	88.68	88.55	88.48	88.68	88.68	88.68	88.74	88.99	88.61	88.28	88.55	88.99	89.23	89.23	88.81	88.07	89.4	89.62	88.68	88.28	88.68	89.35	88.48	89.23	89.11	88.99	88.48	89.23	88.99	88.61	88.28	88.61	88.28	88.48	88.48	88.87	88.35	88.55	88.42	88.28	88.48	88.35	88.55	88.61	88.14	87.99	88.42
e1521	88.93	88.68	88.61	88.68	88.48	88.81	88.81	88.81	88.68	88.81	88.74	88.48	88.61	88.93	89.35	89.11	88.74	88.14	89.46	89.62	88.35	88.35	88.74	89.23	88.61	89.23	88.99	89.11	88.48	89.11	88.68	88.61	88.42	88.48	88.28	88.55	88.55	88.93	88.55	88.61	88.28	88.07	88.48	88.48	88.48	88.81	88.14	88.14	88.48
e352	88.93	88.68	88.68	88.68	88.55	88.87	88.87	88.87	88.74	88.99	88.68	88.42	88.61	88.99	89.35	89.17	88.87	88.14	89.51	89.73	88.68	88.42	88.68	89.29	88.55	89.23	89.23	89.11	88.55	89.17	88.99	88.61	88.42	88.61	88.28	88.55	88.55	89.05	88.48	88.55	88.42	88.28	88.55	88.42	88.55	88.81	88.14	87.99	88.42
e1109	88.93	88.61	88.61	88.61	88.42	88.68	88.68	88.74	88.74	88.99	88.61	88.28	88.55	88.99	89.29	89.23	88.81	88.07	89.57	89.73	88.74	88.28	88.68	89.35	88.48	89.29	89.11	88.99	88.48	89.23	88.99	88.61	88.28	88.68	88.28	88.55	88.55	88.87	88.35	88.55	88.42	88.28	88.48	88.35	88.55	88.61	88.14	87.99	88.42
35027	88.93	88.14	88.21	88.21	88.14	88.48	88.48	88.48	88.21	88.61	88.21	88.14	88.07	88.28	89.23	89.4	88.55	88.14	89.29	89.29	88.68	88.14	88.14	89.35	88.07	89.46	88.61	88.74	88.48	88.99	88.93	88.14	87.92	88.74	88.21	88.14	88.14	88.81	88.14	88.42	88.55	88.28	87.99	88.28	88.55	88.21	87.69	87.77	88.21
e1222	88.93	88.48	88.74	88.68	88.68	88.87	88.87	88.87	88.81	88.87	88.61	88.61	88.61	88.99	89.46	89.46	90.04	88.48	89.4	89.35	88.93	88.68	88.68	90.51	88.42	89.4	88.87	89.05	88.55	89.23	89.99	88.61	88.28	90.42	88.07	88.55	88.55	88.68	88.42	88.55	89.83	89.57	88.68	88.14	89.99	88.42	87.92	87.92	88.28
e2549	88.93	88.68	88.81	88.81	88.68	88.81	88.81	88.81	88.81	88.93	89.11	88.35	88.42	88.87	89.29	89.05	88.81	88.55	89.35	89.46	88.81	88.42	88.81	89.29	88.55	89.29	88.81	89.11	88.68	89.05	89.05	88.81	88.35	89.05	88.28	88.55	88.55	88.74	88.48	89.05	88.68	88.42	88.61	88.28	88.61	89.05	88.28	88.35	88.87
34983	88.93	88.14	88.21	88.21	88.14	88.48	88.48	88.48	88.42	88.68	88.28	88.21	88.07	88.28	89.23	89.4	88.48	88.21	89.29	89.23	88.61	88.14	88.14	89.35	88.07	89.4	88.61	88.74	88.48	88.99	88.93	88.35	87.92	88.81	88.28	88.21	88.21	88.81	88.14	88.42	88.61	88.42	88.07	88.35	88.68	88.21	87.69	87.84	88.21
TUM10669	88.93	88.55	88.68	88.74	88.61	88.74	88.74	88.74	88.74	88.81	88.87	88.35	88.28	88.87	89.17	88.93	88.81	88.55	89.23	89.29	88.61	88.42	88.68	89.17	88.55	89.17	88.81	88.99	88.61	88.93	88.99	88.74	88.35	88.81	88.21	88.42	88.42	88.68	88.74	88.87	88.68	88.42	88.55	88.28	88.42	88.81	88.14	88.35	88.68
e970	88.93	88.55	88.61	88.74	88.55	88.68	88.68	88.68	88.74	88.81	88.87	88.28	88.35	88.81	89.17	89.05	88.81	88.48	89.29	89.29	88.93	88.35	88.74	89.23	88.48	89.23	88.99	88.99	88.68	88.99	89.23	88.74	88.35	88.99	88.21	88.48	88.48	88.61	88.42	88.93	88.61	88.42	88.48	88.21	88.48	88.99	88.21	88.28	88.68
MNCRE19	88.93	88.42	88.28	88.42	88.28	88.68	88.68	88.68	88.35	88.87	88.48	88.21	88.21	88.61	88.99	89.29	89.73	88.35	89.11	88.93	88.74	88.07	88.48	90.13	88.28	89.17	88.93	88.81	88.55	88.68	89.88	88.42	88.14	89.78	88.07	88.14	88.14	88.28	88.14	87.99	89.73	89.83	88.28	88.42	89.51	88.35	87.61	87.84	87.99
SMART309	88.93	88.55	88.68	88.68	88.61	88.74	88.74	88.74	88.68	88.81	88.87	88.35	88.28	88.87	89.35	89.17	88.81	88.42	89.46	89.35	88.74	88.42	88.68	89.4	88.42	89.4	88.87	88.93	88.55	89.11	89.05	88.68	88.35	88.93	88.21	88.42	88.42	88.87	88.42	88.87	88.68	88.74	88.55	88.68	88.68	88.81	88.14	88.21	88.68
BIDMC30	88.93	89.29	89.11	89.11	88.99	89.35	89.35	89.4	89.4	89.29	89.23	89.17	88.93	89.11	88.55	88.35	88.81	88.81	88.68	88.55	88.93	88.93	88.81	88.42	88.87	88.35	89.11	89.11	88.81	88.87	88.61	89.05	88.99	88.61	88.74	89.11	89.11	88.61	88.93	88.87	88.48	88.21	88.61	88.74	88.35	89.62	89.23	89.05	89.62
e2090	88.93	88.61	88.68	88.81	88.61	88.74	88.74	88.74	88.81	88.87	88.93	88.35	88.42	88.87	89.23	89.05	88.81	88.55	89.29	89.35	88.74	88.42	88.81	89.23	88.55	89.23	88.81	89.05	88.68	88.99	89.05	88.81	88.35	89.05	88.28	88.48	88.48	88.68	88.48	88.99	88.68	88.42	88.55	88.28	88.48	89.05	88.21	88.35	88.68
e2473	88.93	88.42	88.42	88.48	88.48	88.68	88.68	88.68	88.48	88.68	88.61	88.35	88.28	88.74	89.62	89.51	89.94	88.28	89.46	89.46	88.55	88.35	88.74	90.46	88.35	89.57	88.74	88.93	88.68	89.68	90.04	88.28	88.14	90.37	88.07	88.21	88.21	88.61	88.21	88.55	89.68	89.88	88.42	88.28	90.6	88.55	87.99	88.21	88.14
MGH160	88.93	89.35	89.17	89.11	88.93	89.11	89.11	89.11	89.23	89.17	89.17	89.11	88.93	88.99	88.61	88.68	88.81	88.61	88.68	88.61	88.74	89.11	88.93	88.68	89.05	88.55	89.29	89.29	88.74	88.74	88.93	88.87	88.99	88.55	88.74	89.11	89.11	88.48	89.05	88.87	88.48	88.35	88.42	88.74	88.42	89.51	89.35	89.23	89.57
e288	88.93	88.68	88.68	88.68	88.48	88.81	88.81	88.81	88.74	88.99	88.61	88.28	88.55	88.99	89.29	89.23	88.93	88.14	89.57	89.78	88.68	88.35	88.68	89.35	88.48	89.29	89.17	88.99	88.48	89.23	88.99	88.61	88.28	88.61	88.28	88.55	88.55	88.87	88.42	88.55	88.42	88.28	88.48	88.48	88.55	88.68	88.14	87.99	88.42
EcWSU1	88.93	89.35	89.17	89.23	89.05	89.29	89.29	89.29	89.35	89.05	89.29	89.23	89.17	89.11	88.68	88.48	89.11	88.99	88.74	88.68	88.93	89.05	88.99	88.55	89.17	88.48	89.23	89.23	88.93	88.99	88.99	89.17	89.17	88.68	88.93	89.23	89.23	88.74	89.17	89.05	88.74	88.48	88.68	89.05	88.61	89.62	89.4	89.17	89.68
21123143	88.93	88.14	88.14	88.21	88.14	88.42	88.42	88.42	88.28	88.48	88.28	88.21	88.07	88.42	88.99	89.11	89.62	88.14	88.93	88.93	88.48	87.99	88.07	89.88	88.07	89.05	88.48	88.61	88.07	89.05	89.68	88.21	87.84	89.57	87.53	88.21	88.21	88.55	88.21	88.42	89.57	89.4	88.14	88.21	89.51	88.35	87.53	87.61	88.14
e302	88.93	88.68	88.55	88.68	88.35	88.68	88.68	88.74	88.68	88.81	88.61	88.28	88.48	88.93	89.29	89.17	88.74	88.07	89.51	89.68	88.35	88.28	88.68	89.29	88.48	89.23	88.87	88.93	88.35	89.17	88.68	88.61	88.35	88.48	88.21	88.55	88.55	88.74	88.42	88.55	88.28	88.07	88.42	88.48	88.48	88.68	88.14	87.99	88.42
TUM10670	88.93	88.55	88.68	88.68	88.61	88.74	88.74	88.74	88.68	88.74	88.87	88.35	88.28	88.87	89.11	88.93	88.81	88.42	89.23	89.23	88.61	88.42	88.68	89.17	88.42	89.11	88.74	88.99	88.55	88.93	88.99	88.68	88.35	88.81	88.21	88.42	88.42	88.68	88.74	88.87	88.68	88.42	88.55	88.28	88.42	88.81	88.14	88.21	88.68
SMART405	88.93	88.42	88.42	88.42	88.42	88.61	88.61	88.61	88.35	88.55	88.28	88.28	88.14	88.68	89.35	89.51	89.78	88.42	89.4	89.05	88.74	88.14	88.35	90.42	88.14	89.4	88.81	88.48	88.42	88.74	89.94	88.35	88.21	89.94	87.99	88.07	88.07	88.48	87.99	88.14	89.4	89.51	88.35	88.28	89.83	88.55	87.99	88.07	88.14
BWH39	88.93	88.55	88.68	88.68	88.61	88.74	88.74	88.74	88.68	88.99	88.87	88.35	88.28	88.87	89.4	89.35	88.87	88.42	89.46	89.57	88.74	88.42	88.68	89.4	88.42	89.46	88.81	88.99	88.55	89.11	89.11	88.68	88.35	88.87	88.35	88.42	88.42	88.87	88.81	88.81	88.74	88.93	88.55	88.74	88.61	88.81	88.14	88.21	88.61
20113022	88.93	88.14	88.14	88.14	88.14	88.28	88.28	88.28	88.28	88.48	88.28	88.07	88.07	88.42	88.99	89.11	89.51	88.14	88.93	88.93	88.48	87.99	88.07	89.88	88.07	88.99	88.42	88.61	87.99	89.05	89.68	88.21	87.84	89.57	87.53	88.21	88.21	88.48	88.14	88.35	89.51	89.35	88.14	88.21	89.46	88.28	87.53	87.45	88.14
SMART1105	88.93	88.48	88.68	88.68	88.61	88.68	88.68	88.68	88.68	88.74	88.74	88.42	88.28	88.87	89.11	88.93	88.81	88.61	89.23	89.17	89.11	88.35	88.68	89.11	88.42	89.05	88.99	89.23	88.61	88.99	89.35	88.68	88.28	89.17	88.21	88.35	88.35	88.74	88.74	89.05	88.81	88.55	88.55	88.21	88.55	88.74	88.14	88.21	88.55
e1347	88.93	88.68	88.87	89.05	88.81	88.93	88.93	88.93	89.11	88.99	89.23	88.48	88.42	89.11	89.17	89.05	88.93	88.55	89.17	89.17	88.87	88.42	88.87	89.11	88.68	89.11	88.81	88.93	88.74	89.05	88.81	89.05	88.42	88.87	88.28	88.61	88.61	88.61	88.55	88.87	88.87	88.55	88.68	88.48	88.68	89.17	88.28	88.55	88.99
SMART575	88.93	88.61	88.74	88.68	88.55	88.81	88.81	88.81	88.87	88.87	88.87	88.48	88.55	88.99	89.17	89.11	90.04	88.55	89.17	88.93	89.29	88.48	88.87	90.23	88.61	89.11	89.23	89.05	88.68	88.93	90.13	88.81	88.61	90.18	88.35	88.42	88.42	88.55	88.42	88.48	90.13	89.99	88.61	88.48	89.57	88.93	88.48	88.42	88.68
e298	88.93	88.21	88.55	88.42	88.48	88.68	88.68	88.68	88.48	88.48	88.61	88.35	88.35	88.61	89.23	89.17	88.81	88.14	89.11	88.99	88.74	88.42	88.28	89.17	88.28	89.29	88.68	88.87	88.28	88.99	88.87	88.35	88.07	88.74	87.69	88.21	88.21	88.74	88.21	88.28	88.61	88.28	88.28	87.99	88.48	88.68	87.84	88.07	88.55
MGH119	88.93	88.74	88.81	88.87	88.55	89.11	89.11	89.11	88.81	89.17	88.99	88.61	88.81	89.05	88.99	88.99	88.93	88.61	89.11	89.11	88.81	88.55	89.05	88.93	88.81	88.93	89.23	88.99	88.93	88.81	89.29	88.87	88.74	88.74	88.42	88.55	88.55	88.35	88.81	88.68	88.42	88.35	88.55	88.61	88.35	89.11	88.55	88.68	88.87
TUM10679	88.93	88.55	88.68	88.68	88.61	88.74	88.74	88.74	88.68	88.74	88.87	88.35	88.28	88.87	89.11	88.93	88.81	88.42	89.23	89.23	88.61	88.42	88.68	89.17	88.42	89.05	88.74	88.93	88.55	88.93	88.99	88.68	88.35	88.81	88.21	88.42	88.42	88.68	88.81	88.87	88.68	88.42	88.55	88.28	88.42	88.81	88.14	88.21	88.61
GN02454	88.93	89.29	89.11	89.35	88.93	89.35	89.35	89.35	89.46	89.17	89.4	89.17	88.93	89.05	88.81	88.68	89.05	88.93	88.81	88.74	88.93	89.05	88.87	88.74	89.05	88.55	89.4	89.35	88.99	88.93	89.05	89.35	88.99	88.61	89.11	89.35	89.35	88.68	89.29	88.99	88.81	88.35	88.61	89.05	88.55	89.68	89.4	89.17	89.78
e716	88.93	88.42	88.42	88.48	88.48	88.68	88.68	88.68	88.48	88.81	88.61	88.35	88.28	88.74	89.62	89.51	89.94	88.28	89.46	89.51	88.61	88.35	88.74	90.46	88.35	89.57	88.74	88.93	88.68	89.68	90.04	88.28	88.14	90.37	88.07	88.21	88.21	88.61	88.21	88.55	89.68	89.88	88.42	88.28	90.6	88.55	87.99	88.21	88.14
ARLG2980	88.93	88.14	88.14	88.21	88.14	88.42	88.42	88.42	88.28	88.48	88.35	88.21	88.14	88.42	89.05	89.17	89.62	88.21	88.99	88.93	88.48	88.07	88.14	89.94	88.14	89.05	88.61	88.74	88.07	89.05	89.68	88.21	87.84	89.57	87.61	88.21	88.21	88.55	88.21	88.55	89.62	89.4	88.14	88.21	89.51	88.42	87.61	87.61	88.14
e901	88.93	88.48	88.81	88.68	88.68	88.81	88.81	88.81	88.81	88.74	88.81	88.61	88.68	88.99	89.11	89.11	88.99	88.48	89.23	88.99	88.55	88.61	88.81	89.11	88.61	89.05	88.93	88.87	88.48	89.23	88.68	88.61	88.35	88.55	88.14	88.55	88.55	88.81	88.48	88.55	88.55	88.42	88.48	88.42	88.55	89.11	88.42	88.35	88.81
TUM10663	88.93	88.55	88.68	88.74	88.61	88.74	88.74	88.74	88.68	88.74	88.87	88.35	88.28	88.87	89.05	88.93	88.81	88.42	89.17	89.17	88.61	88.42	88.68	89.11	88.55	89.11	88.74	88.93	88.55	88.87	88.99	88.74	88.35	88.74	88.21	88.42	88.42	88.61	88.81	88.87	88.61	88.42	88.55	88.28	88.35	88.81	88.14	88.35	88.68
e1714	88.93	88.55	88.68	88.74	88.61	88.74	88.74	88.74	88.74	88.81	88.87	88.35	88.28	88.87	89.29	89.11	88.81	88.48	89.29	89.4	88.61	88.42	88.81	89.23	88.55	89.29	88.81	88.99	88.68	89.05	89.05	88.81	88.35	88.99	88.21	88.48	88.48	88.74	88.81	88.81	88.74	88.48	88.55	88.35	88.55	88.93	88.14	88.35	88.68
e287	88.93	88.68	88.68	88.68	88.48	88.81	88.81	88.81	88.74	88.99	88.61	88.28	88.55	88.99	89.29	89.23	88.93	88.14	89.57	89.78	88.61	88.42	88.68	89.35	88.48	89.29	89.11	89.05	88.48	89.23	88.93	88.61	88.35	88.61	88.28	88.55	88.55	88.87	88.48	88.55	88.42	88.28	88.48	88.48	88.55	88.68	88.14	87.99	88.42
TUM10684	88.93	88.55	88.68	88.68	88.61	88.74	88.74	88.74	88.68	88.74	88.87	88.35	88.28	88.87	89.11	88.93	88.81	88.42	89.23	89.23	88.61	88.42	88.68	89.17	88.42	89.11	88.74	88.99	88.55	88.93	88.99	88.68	88.35	88.87	88.21	88.42	88.42	88.68	88.68	88.87	88.68	88.42	88.55	88.28	88.42	88.81	88.14	88.21	88.68
SMART1286	88.93	88.21	88.35	88.28	88.55	88.48	88.48	88.48	88.55	88.48	88.42	88.28	88.35	88.61	88.68	88.81	89.68	88.07	88.61	88.68	88.48	88.35	88.35	89.73	88.21	88.93	88.74	88.81	88.35	88.55	89.62	88.28	88.42	89.29	87.92	88.21	88.21	88.35	88.21	87.99	89.57	89.23	88.28	87.99	89.4	88.48	88.14	87.99	88.55
e2550	88.93	88.68	88.81	88.81	88.68	88.81	88.81	88.81	88.81	88.93	89.11	88.35	88.42	88.87	89.29	89.05	88.81	88.55	89.35	89.46	88.81	88.42	88.81	89.29	88.55	89.29	88.81	89.11	88.68	89.05	89.05	88.81	88.35	89.05	88.28	88.55	88.55	88.74	88.48	89.05	88.68	88.42	88.61	88.28	88.61	89.05	88.28	88.35	88.87
e242	88.93	88.28	88.48	88.55	88.35	88.48	88.48	88.48	88.42	88.55	88.42	88.14	88.35	88.74	89.4	89.4	89.46	88.14	89.29	89.4	88.93	88.14	88.48	90.04	88.35	89.46	89.05	88.93	88.55	89.17	89.78	88.35	88.21	89.62	87.99	88.21	88.21	88.42	88.21	88.42	89.23	89.05	88.35	88.07	89.29	88.07	87.53	87.61	87.77
ECR091	88.93	88.42	88.48	88.48	88.42	88.61	88.61	88.61	88.55	88.61	88.55	88.21	88.07	88.61	89.23	89.11	89.73	88.21	89.11	89.05	88.99	88.21	88.48	90.04	88.28	89.17	88.61	88.74	88.35	89.23	89.94	88.48	88.14	89.94	88.14	88.14	88.14	88.81	88.14	88.48	89.62	89.62	88.21	88.61	89.57	88.68	87.99	88.07	88.35
TUM11053	88.93	88.48	88.68	88.55	88.61	88.68	88.68	88.68	88.68	88.81	88.74	88.35	88.28	88.81	89.35	89.17	89.88	88.42	89.29	89.29	88.93	88.35	88.68	90.28	88.42	89.29	88.93	88.93	88.55	89.11	89.99	88.68	88.28	90.04	88.21	88.28	88.28	88.87	88.28	88.61	89.88	89.57	88.61	88.21	89.78	88.68	88.14	88.21	88.55
TUM10695	88.93	88.55	88.68	88.68	88.61	88.74	88.74	88.74	88.68	88.74	88.87	88.35	88.28	88.87	89.11	88.93	88.81	88.42	89.23	89.23	88.61	88.42	88.68	89.17	88.48	89.17	88.74	88.99	88.55	88.93	88.99	88.74	88.35	88.81	88.21	88.42	88.42	88.68	88.81	88.87	88.68	88.42	88.55	88.28	88.42	88.81	88.14	88.28	88.68
e786	88.93	88.35	88.55	88.61	88.42	88.35	88.35	88.42	88.48	88.61	88.42	88.07	88.35	88.81	89.4	89.46	89.46	88.07	89.35	89.4	88.93	88.21	88.42	89.94	88.35	89.51	89.11	88.93	88.48	89.23	89.88	88.42	88.28	89.68	87.99	88.21	88.21	88.42	88.14	88.35	89.23	89.11	88.42	88.14	89.29	87.99	87.53	87.53	87.84
SMART409	88.93	87.99	88.14	87.99	88.14	88.14	88.14	88.14	87.99	88.42	88.28	87.84	88.07	88.48	89.17	89.35	89.78	88.14	89.11	89.11	88.61	88.07	88.28	90.09	88.07	89.23	88.42	88.28	88.21	88.87	89.99	87.92	87.84	89.57	87.92	87.92	87.92	88.14	87.92	88.14	89.46	89.62	88.14	88.28	89.46	87.99	87.69	87.69	87.53
35666	88.93	87.99	88.14	88.07	87.99	88.35	88.35	88.35	88.21	88.61	88.14	87.99	88.07	88.28	89.17	89.4	88.55	88.14	89.23	89.17	88.87	88.21	88.14	89.29	88.07	89.29	88.68	88.48	88.35	88.93	89.94	88.14	87.92	88.68	88.14	88.07	88.07	88.81	88.07	88.21	88.55	88.42	87.77	88.28	88.48	88.07	87.69	87.69	88.07
e1351	88.93	88.61	88.68	88.61	88.48	88.68	88.68	88.68	88.74	88.99	88.61	88.28	88.55	88.99	89.29	89.23	88.81	88.07	89.46	89.62	88.74	88.28	88.68	89.35	88.48	89.29	89.11	88.99	88.48	89.23	88.99	88.61	88.28	88.68	88.28	88.48	88.48	88.87	88.35	88.55	88.42	88.28	88.48	88.35	88.55	88.61	88.14	87.99	88.42
e2284	88.93	88.21	88.61	88.48	88.61	88.68	88.68	88.68	88.55	88.55	88.68	88.35	88.55	88.61	89.23	89.11	88.87	88.28	89.05	89.17	88.61	88.42	88.48	89.23	88.42	89.29	88.74	88.93	88.28	88.93	88.87	88.42	88.07	88.93	87.77	88.28	88.28	88.74	88.21	88.35	88.61	88.21	88.28	87.99	88.55	88.87	87.99	88.14	88.61
e11	88.93	88.35	88.55	88.61	88.42	88.35	88.35	88.42	88.48	88.61	88.42	88.07	88.35	88.81	89.4	89.46	89.46	88.07	89.35	89.4	88.93	88.21	88.42	89.94	88.35	89.51	89.11	88.93	88.48	89.23	89.88	88.42	88.28	89.68	87.99	88.21	88.21	88.42	88.14	88.35	89.23	89.11	88.42	88.14	89.29	87.99	87.53	87.53	87.84
UCICRE3	88.93	88.48	88.55	88.42	88.42	88.68	88.68	88.68	88.61	88.48	88.61	88.35	88.42	88.74	89.46	89.11	88.93	88.55	89.4	89.46	88.87	88.21	88.55	89.29	88.48	89.46	88.74	89.05	88.42	89.17	88.74	88.55	88.28	89.05	88.42	88.35	88.35	88.87	88.42	89.17	88.61	88.42	88.21	88.14	88.93	88.74	88.07	88.21	88.55
MGH85	88.93	88.42	88.61	88.42	88.48	88.61	88.61	88.61	88.61	88.81	88.55	88.28	88.28	88.68	89.17	89.11	88.68	88.48	89.23	89.29	88.48	88.28	88.55	89.11	88.35	89.11	88.81	88.87	88.55	89.17	88.99	88.61	88.28	88.93	88.28	88.28	88.28	88.93	88.28	88.55	88.61	88.81	88.21	88.81	88.68	88.74	88.14	88.21	88.55
SMART1287	88.93	88.21	88.35	88.28	88.55	88.48	88.48	88.48	88.55	88.48	88.42	88.28	88.35	88.61	88.68	88.81	89.68	88.07	88.61	88.68	88.48	88.35	88.35	89.73	88.21	88.93	88.74	88.81	88.35	88.55	89.62	88.28	88.42	89.29	87.92	88.21	88.21	88.35	88.21	87.99	89.57	89.23	88.28	87.99	89.4	88.48	88.14	87.99	88.55
e1488	88.93	88.55	88.68	88.55	88.61	88.68	88.68	88.68	88.68	88.61	88.68	88.35	88.28	88.74	89.11	88.99	89.83	88.48	89.11	88.99	88.93	88.35	88.68	90.13	88.42	89.05	88.93	89.05	88.61	88.74	89.94	88.61	88.35	89.94	88.14	88.35	88.35	88.48	88.68	88.48	90.13	89.88	88.48	88.35	89.68	88.87	88.21	88.28	88.55
TUM10685	88.93	88.55	88.68	88.68	88.61	88.74	88.74	88.74	88.68	88.74	88.87	88.35	88.28	88.87	89.11	88.93	88.81	88.42	89.23	89.23	88.61	88.42	88.68	89.17	88.42	89.11	88.74	88.99	88.55	88.93	88.99	88.68	88.35	88.87	88.21	88.42	88.42	88.68	88.68	88.87	88.68	88.42	88.55	88.28	88.42	88.81	88.14	88.21	88.68
e1101	88.93	88.61	88.61	88.61	88.42	88.68	88.68	88.68	88.74	88.99	88.61	88.28	88.55	88.99	89.29	89.23	88.81	88.07	89.46	89.62	88.74	88.28	88.68	89.35	88.48	89.29	89.11	88.99	88.48	89.23	88.99	88.61	88.28	88.68	88.28	88.48	88.48	88.87	88.35	88.55	88.42	88.28	88.48	88.35	88.55	88.61	88.14	87.99	88.42
EC015	88.93	88.55	88.55	88.61	88.42	88.74	88.74	88.74	88.61	88.74	88.61	88.42	88.55	88.93	89.57	89.35	89.88	88.42	89.51	89.11	88.74	88.48	88.74	90.51	88.42	89.46	88.99	89.05	88.68	89.29	89.94	88.42	88.21	89.99	88.28	88.28	88.28	88.55	88.28	88.48	89.78	89.51	88.48	88.48	90.13	88.48	87.99	88.07	88.21
BWH37	88.87	88.28	88.21	88.35	88.14	88.61	88.61	88.61	88.28	88.68	88.35	87.99	88.07	88.42	88.81	89.05	89.4	88.14	88.81	88.81	88.61	88.07	88.28	89.73	88.07	89.23	88.35	88.35	88.14	88.61	89.73	88.28	88.07	89.51	87.84	88.07	88.07	88.14	87.99	88.21	89.17	89.11	88.14	88.35	89.05	88.35	87.69	87.84	87.99
35722	88.87	88.42	88.48	88.55	88.28	88.74	88.74	88.74	88.48	88.93	88.48	88.28	88.28	88.81	88.74	89.29	89.88	88.21	88.74	88.81	88.87	88.35	88.68	89.83	88.28	89.11	88.81	88.74	88.42	88.48	90.04	88.42	88.28	89.73	88.07	88.21	88.21	88.07	88.07	88.07	89.46	89.4	88.28	88.35	89.35	88.42	87.92	87.92	87.99
e1089	88.87	88.55	88.68	88.68	88.68	88.74	88.74	88.74	88.68	88.81	88.87	88.35	88.28	88.87	89.23	89.29	88.81	88.48	89.51	89.29	88.99	88.48	88.68	89.46	88.42	89.17	88.99	88.99	88.68	89.05	89.29	88.68	88.28	88.99	88.21	88.42	88.42	88.61	88.48	88.99	88.61	88.55	88.61	88.35	88.61	88.81	88.14	88.21	88.61
21153148	88.87	88.42	88.42	88.55	88.42	88.48	88.48	88.48	88.55	88.74	88.55	88.21	88.21	88.81	89.17	89.23	90.04	88.28	89.17	89.11	88.68	88.28	88.61	90.13	88.35	89.29	88.74	88.87	88.55	88.93	89.99	88.35	88.28	89.73	87.99	88.14	88.14	88.55	88.07	88.21	89.94	89.78	88.42	88.42	89.46	88.48	88.07	88.28	88.14
35030	88.87	88.55	88.68	88.68	88.61	88.74	88.74	88.74	88.68	88.87	88.87	88.35	88.28	88.87	89.23	89.17	88.74	88.42	89.4	89.35	88.68	88.42	88.68	89.35	88.42	89.35	88.81	88.93	88.55	89.11	89.11	88.68	88.28	88.87	88.21	88.42	88.42	88.74	88.81	88.87	88.61	88.87	88.55	88.74	88.61	88.81	88.14	88.21	88.61
AOUC814	88.87	89.23	89.29	89.17	89.17	89.23	89.23	89.23	89.23	89.11	89.11	88.99	88.87	89.05	88.48	88.28	88.99	88.81	88.55	88.48	88.87	88.87	88.74	88.35	89.05	88.28	89.11	89.11	89.05	88.87	88.74	89.17	88.99	88.42	88.87	89.35	89.35	88.68	89.29	88.99	88.68	88.48	88.48	88.81	88.55	89.4	89.05	88.87	89.46
NFIX45	88.87	88.93	89.11	89.23	88.87	89.29	89.29	89.29	89.23	89.23	89.23	88.81	89.11	89.4	89.05	89.05	89.11	88.81	89.11	89.05	88.61	88.74	89.29	89.05	88.99	88.93	89.23	89.23	88.61	88.93	88.68	89.23	88.87	88.68	88.35	89.05	89.05	88.61	88.87	88.68	88.42	88.28	88.81	88.42	88.42	88.74	88.28	88.14	88.61
34990	88.87	88.14	88.14	88.14	88.21	88.35	88.35	88.35	88.14	88.68	88.28	87.99	88.21	88.48	88.99	89.23	88.68	88.21	88.93	88.87	88.35	87.99	88.42	89.05	88.14	88.99	88.48	88.42	88.28	88.81	88.99	88.14	87.92	88.68	88.07	88.07	88.07	88.14	88.07	88.28	88.21	88.68	88.07	88.35	88.42	88.21	87.99	87.99	87.99
e301	88.87	88.14	88.42	88.48	88.35	88.35	88.35	88.35	88.35	88.42	88.35	87.99	88.55	88.68	89.29	89.23	89.78	88.21	89.23	89.46	88.81	88.55	88.28	90.18	88.21	89.4	88.93	88.87	88.42	89.23	90.09	88.21	88.14	89.68	87.92	88.21	88.21	88.35	88.21	88.48	89.46	89.17	88.28	88.28	89.51	87.77	87.37	87.45	87.53
B2a	88.87	88.14	88.42	88.28	88.35	88.48	88.48	88.48	88.42	88.48	88.42	88.28	88.21	88.61	88.93	89.11	88.42	87.99	88.81	88.93	88.42	88.14	88.28	88.93	88.14	88.87	88.48	88.55	87.99	88.74	88.35	88.35	87.92	88.28	87.69	88.28	88.28	88.61	88.28	88.35	88.14	87.99	88.07	88.21	88.28	88.55	87.69	87.77	88.35
GN05911	88.87	88.87	89.23	89.23	88.99	89.23	89.23	89.23	89.4	89.05	89.46	88.99	89.05	89.29	88.99	88.93	88.99	88.55	88.99	88.99	88.81	88.93	89.05	88.87	89.05	88.93	89.29	89.23	88.81	88.99	88.55	89.17	88.68	88.61	88.28	88.87	88.87	88.68	88.74	88.68	88.42	88.35	88.68	88.55	88.35	89.4	88.55	88.68	89.23
e2698	88.87	88.28	88.35	88.48	88.42	88.61	88.61	88.61	88.48	88.68	88.48	88.21	88.42	88.55	89.23	89.46	88.74	88.35	89.23	89.23	88.61	88.28	88.74	89.23	88.28	89.17	88.68	88.55	88.48	88.87	88.93	88.55	88.14	88.74	88.21	88.35	88.35	88.48	88.21	88.28	88.14	88.14	88.28	88.42	88.61	88.74	88.07	87.99	88.14
MGH128	88.87	88.61	88.74	88.61	88.61	88.68	88.68	88.74	88.61	88.61	88.48	88.35	88.48	88.87	89.17	89.11	88.87	88.42	89.23	89.23	88.35	88.28	88.61	89.17	88.42	89.29	88.81	88.68	88.42	89.11	88.99	88.55	88.48	88.61	88.28	88.28	88.28	88.28	88.14	88.48	88.42	88.28	88.21	88.14	88.55	88.68	88.48	88.42	88.48
e2487	88.87	88.48	88.55	88.48	88.42	88.68	88.68	88.68	88.55	88.93	88.61	88.28	88.55	88.87	89.46	89.17	88.74	88.07	89.35	89.57	88.74	88.21	88.68	89.29	88.48	89.23	89.11	88.99	88.48	89.35	89.05	88.48	88.21	88.68	88.28	88.35	88.35	88.81	88.35	88.55	88.35	88.21	88.48	88.35	88.81	88.61	87.99	87.92	88.35
MGH26	88.87	88.68	88.81	88.81	88.68	88.81	88.81	88.87	88.81	88.87	89.11	88.35	88.42	88.93	89.35	89.11	88.81	88.48	89.35	89.4	88.74	88.42	88.81	89.29	88.55	89.35	88.81	88.99	88.68	89.05	89.05	88.81	88.35	88.99	88.28	88.55	88.55	88.81	88.48	88.87	88.68	88.42	88.61	88.42	88.74	89.11	88.28	88.35	88.93
35012	88.87	88.14	88.14	88.14	88.21	88.35	88.35	88.35	88.14	88.68	88.28	87.99	88.21	88.48	88.99	89.23	88.68	88.21	88.93	88.87	88.35	87.99	88.42	89.05	88.14	88.99	88.48	88.42	88.28	88.81	88.99	88.14	87.92	88.68	88.07	88.07	88.07	88.14	88.07	88.28	88.21	88.68	88.07	88.35	88.42	88.21	87.99	87.99	87.99
35014	88.87	88.55	88.68	88.68	88.61	88.74	88.74	88.74	88.68	88.87	88.87	88.35	88.28	88.87	89.23	89.17	88.74	88.42	89.4	89.35	88.68	88.42	88.68	89.35	88.42	89.35	88.81	88.93	88.55	89.11	89.11	88.68	88.28	88.87	88.21	88.42	88.42	88.74	88.81	88.87	88.61	88.87	88.55	88.74	88.61	88.81	88.14	88.21	88.61
20523072	88.87	88.42	88.42	88.55	88.42	88.48	88.48	88.48	88.55	88.74	88.55	88.21	88.21	88.81	89.17	89.23	90.04	88.28	89.17	89.11	88.68	88.28	88.61	90.13	88.35	89.29	88.74	88.87	88.55	88.93	89.99	88.35	88.28	89.73	87.99	88.14	88.14	88.55	88.07	88.21	89.94	89.78	88.42	88.42	89.46	88.48	88.07	88.28	88.14
UCI50	88.87	88.42	88.61	88.42	88.48	88.61	88.61	88.61	88.61	88.48	88.55	88.28	88.28	88.68	89.29	88.93	88.68	88.48	89.17	89.29	89.05	88.14	88.61	89.05	88.35	89.29	88.74	89.23	88.42	88.93	88.81	88.61	88.28	89.35	88.42	88.28	88.28	88.81	88.35	89.29	88.55	88.35	88.14	88.14	88.74	88.74	88.14	88.21	88.55
e2430	88.87	88.48	88.61	88.61	88.61	88.61	88.61	88.61	88.61	88.74	88.68	88.35	88.21	88.81	89.23	89.17	88.81	88.42	89.51	89.29	88.81	88.35	88.61	89.46	88.35	89.23	88.93	88.87	88.61	89.17	89.05	88.68	88.21	88.87	88.14	88.35	88.35	88.74	88.21	88.68	88.68	88.87	88.55	88.74	88.74	88.74	88.14	88.21	88.55
e1319	88.87	88.68	88.87	88.93	88.81	88.93	88.93	88.93	89.17	88.99	89.11	88.61	88.55	89.17	89.23	88.93	89.11	88.61	89.29	89.29	88.87	88.61	88.99	89.11	88.93	89.11	89.11	89.23	88.87	89.17	88.81	88.93	88.61	88.87	88.48	88.55	88.55	89.17	88.55	88.68	88.99	88.74	88.68	88.74	88.87	89.11	88.42	88.61	88.99
ECC3137	88.87	88.42	88.55	88.48	88.35	88.55	88.55	88.55	88.61	88.61	88.61	88.28	88.21	88.68	89.05	88.87	89.83	88.42	88.93	88.93	88.99	88.35	88.61	89.99	88.35	88.99	88.74	88.87	88.61	88.81	89.73	88.55	88.21	89.94	88.21	88.28	88.28	88.42	88.21	88.42	89.94	89.57	88.35	88.14	89.83	88.68	87.99	88.21	88.48
KPC41	88.87	88.42	88.48	88.55	88.28	88.74	88.74	88.74	88.48	89.11	88.61	88.35	88.35	88.81	88.81	89.17	89.99	88.35	88.87	88.87	88.93	88.48	88.74	89.83	88.42	89.11	88.99	88.87	88.55	88.61	90.04	88.42	88.42	89.62	88.07	88.21	88.21	88.07	88.21	88.07	89.46	89.35	88.28	88.42	89.23	88.55	87.92	88.07	87.99
BWH63	88.87	88.28	88.21	88.35	88.14	88.61	88.61	88.61	88.28	88.68	88.42	88.14	88.07	88.42	88.81	89.05	89.4	88.14	88.81	88.81	88.61	88.07	88.28	89.73	88.07	89.23	88.42	88.42	88.21	88.61	89.73	88.28	88.07	89.51	87.92	88.07	88.07	88.14	88.07	88.28	89.17	89.17	88.14	88.35	89.05	88.48	87.77	87.84	87.99
e1983	88.87	88.35	88.35	88.48	88.14	88.68	88.68	88.68	88.42	88.81	88.42	88.35	88.28	88.61	88.99	89.11	89.99	88.21	88.93	89.11	88.61	88.21	88.55	90.04	88.14	89.05	88.93	88.87	88.48	89.11	89.99	88.28	88.07	89.78	88.14	88.21	88.21	88.48	88.21	88.28	89.94	89.51	88.21	88.61	89.62	88.68	88.14	88.14	88.28
608ECLO	88.87	89.17	88.93	89.05	88.74	89.05	89.05	89.05	88.99	88.99	88.93	88.87	88.81	88.87	88.55	88.48	88.99	88.81	88.61	88.55	88.74	88.81	88.61	88.48	88.81	88.42	89.11	89.11	88.87	88.93	88.74	88.99	89.23	88.42	88.81	88.99	88.99	88.61	88.93	88.93	88.48	88.35	88.35	88.68	88.35	89.23	89.29	88.87	89.35
SMART716	88.87	88.35	88.42	88.48	88.35	88.68	88.68	88.68	88.55	88.87	88.48	88.21	88.21	88.55	89.23	89.4	88.81	88.28	89.11	89.17	88.68	88.35	88.61	89.29	88.28	89.23	88.61	88.61	88.55	88.81	89.78	88.35	88.14	88.93	87.99	88.14	88.14	88.42	88.14	88.48	88.42	88.42	88.21	88.21	88.55	88.55	87.99	88.07	88.14
SMART935	88.87	88.14	88.35	88.21	88.35	88.42	88.42	88.42	88.35	88.55	88.21	88.14	88.07	88.61	89.11	88.99	89.57	87.99	88.93	89.05	88.55	88.21	88.21	90.04	87.99	89.05	88.35	88.61	87.99	88.81	89.62	88.07	87.84	89.46	87.69	88.07	88.07	88.55	88.07	88.28	89.51	89.29	88.21	87.99	89.46	88.55	87.84	87.92	88.35
TUM11059	88.87	88.21	88.55	88.35	88.28	88.61	88.61	88.68	88.42	88.48	88.42	88.21	88.28	88.61	89.17	89.17	89.83	88.07	89.17	89.11	88.81	88.21	88.28	90.23	88.14	89.4	88.68	88.74	88.21	89.23	89.62	88.21	87.77	89.73	87.61	88.07	88.07	88.74	87.92	88.21	89.73	89.4	88.21	88.07	89.62	88.42	87.69	87.77	88.21
e1635	88.87	88.07	88.35	88.21	88.28	88.42	88.42	88.42	88.35	88.42	88.35	88.21	88.14	88.55	88.93	89.17	88.55	88.07	88.81	88.93	88.42	88.07	88.21	88.93	88.07	88.87	88.48	88.48	87.92	88.74	88.35	88.28	87.84	88.28	87.61	88.28	88.28	88.55	88.28	88.28	88.14	87.99	87.99	88.14	88.21	88.48	87.61	87.69	88.28
34982	88.87	88.14	88.14	88.14	88.21	88.35	88.35	88.35	88.14	88.68	88.28	87.99	88.21	88.48	88.99	89.23	88.68	88.21	88.93	88.87	88.35	87.99	88.42	89.05	88.14	88.99	88.48	88.42	88.28	88.81	88.99	88.14	87.92	88.68	88.07	88.07	88.07	88.14	88.07	88.28	88.21	88.68	88.07	88.35	88.42	88.21	87.99	87.99	87.99
e864	88.87	89.35	89.17	89.23	88.99	89.23	89.23	89.23	89.17	89.23	89.29	89.23	88.99	89.11	88.74	88.61	88.99	88.93	88.74	88.74	88.99	89.11	88.93	88.61	89.05	88.42	89.4	89.29	88.93	88.93	88.99	89.17	89.05	88.81	88.99	89.23	89.23	88.87	89.17	89.05	88.81	88.35	88.74	88.87	88.68	89.57	89.46	89.17	89.73
19812987	88.87	88.35	88.21	88.42	88.14	88.55	88.55	88.55	88.28	88.55	88.42	88.21	88.14	88.55	89.23	89.23	89.57	88.28	89.05	89.11	88.55	88.14	88.42	90.04	88.21	89.17	88.55	88.74	88.21	88.81	89.88	88.07	88.21	89.73	87.99	88.14	88.14	88.28	88.14	88.07	89.68	89.57	88.42	88.28	89.68	88.42	87.77	87.99	87.99
SMART1234	88.87	88.21	88.35	88.14	88.21	88.42	88.42	88.42	88.21	88.42	88.21	88.14	88.07	88.48	89.23	89.29	89.62	88.14	89.35	89.17	88.55	88.14	88.07	90.33	88.21	89.51	88.68	88.87	88.21	88.99	89.68	88.21	87.99	89.78	87.53	88.14	88.14	88.68	88.14	88.28	89.88	89.57	88.14	88.14	89.68	88.28	87.61	87.77	88.21
e247	88.87	88.55	89.05	88.74	88.74	88.93	88.93	88.93	88.87	88.93	88.87	88.68	88.87	89.11	89.35	89.05	88.93	88.61	89.35	89.35	88.81	88.55	88.93	89.23	88.68	89.29	89.11	89.17	88.55	89.17	88.74	88.68	88.35	88.93	88.28	88.61	88.61	88.93	88.55	88.74	88.68	88.42	88.61	88.35	88.74	88.68	88.14	88.14	88.42
ARLG2824	88.87	88.42	88.42	88.55	88.42	88.48	88.48	88.48	88.55	88.74	88.55	88.21	88.21	88.81	89.17	89.23	90.04	88.28	89.17	89.11	88.68	88.28	88.61	90.13	88.35	89.29	88.74	88.87	88.55	88.93	89.99	88.35	88.28	89.73	87.99	88.14	88.14	88.55	88.07	88.21	89.94	89.78	88.42	88.42	89.46	88.48	88.07	88.28	88.14
MGH16	88.87	88.87	89.05	89.46	88.87	88.93	88.93	88.99	89.11	89.11	89.17	88.93	89.4	89.17	88.93	88.87	88.81	88.48	88.93	88.87	88.68	88.81	88.74	88.87	89.11	88.93	89.05	89.17	88.93	88.87	88.68	89.05	88.87	88.74	88.74	88.87	88.87	88.81	88.74	88.87	88.61	88.55	88.55	88.87	88.61	89.78	88.99	89.23	89.51
SMART1259	88.87	88.55	88.68	88.61	88.55	88.68	88.68	88.68	88.68	88.74	88.74	88.35	88.35	88.81	89.23	89.23	88.74	88.55	89.4	89.23	88.93	88.35	88.68	89.29	88.48	89.11	88.74	89.11	88.55	88.99	88.93	88.68	88.28	89.11	88.21	88.42	88.42	88.81	88.42	88.99	88.61	88.55	88.48	88.28	88.61	88.74	88.14	88.21	88.55
e1617	88.87	89.35	89.17	89.23	88.99	89.23	89.23	89.29	89.17	89.23	89.35	89.29	88.99	89.11	88.74	88.61	89.05	88.99	88.74	88.74	88.99	89.11	88.93	88.68	89.11	88.48	89.46	89.29	88.93	88.99	89.05	89.17	89.05	88.87	88.99	89.23	89.23	88.87	89.17	89.05	88.87	88.35	88.74	88.87	88.74	89.57	89.46	89.17	89.73
SMART398	88.87	88.21	88.35	88.28	88.28	88.35	88.35	88.35	88.42	88.42	88.28	88.07	88.14	88.68	88.93	88.99	89.17	87.99	88.87	88.81	88.48	88.28	88.28	89.46	88.07	88.93	88.48	88.68	88.14	88.93	89.11	88.14	87.84	88.93	87.77	88.14	88.14	88.61	88.55	88.35	89.05	88.81	88.28	88.07	88.93	88.55	87.92	87.99	88.42
EC849	88.87	88.42	88.28	88.42	88.35	88.68	88.68	88.68	88.35	88.68	88.42	88.07	88.21	88.55	89.23	89.05	88.55	88.55	89.46	89.17	89.05	88.21	88.42	89.46	88.21	89.17	88.74	89.17	88.35	88.99	89.57	88.42	88.14	89.17	87.99	88.14	88.14	88.68	88.14	88.74	88.42	88.42	88.28	88.28	88.55	88.28	87.61	87.92	87.99
SMART28	88.87	88.35	88.48	88.42	88.42	88.61	88.61	88.61	88.61	88.55	88.55	88.14	87.99	88.74	89.05	88.87	89.83	88.14	88.93	88.93	89.11	88.21	88.48	89.94	88.42	89.11	89.05	88.93	88.61	88.74	90.6	88.42	87.99	89.83	88.14	88.14	88.14	88.68	88.14	88.48	89.88	89.57	88.42	88.07	89.68	88.55	87.84	88.07	88.42
SMART291	88.87	88.07	88.21	88.14	88.07	88.21	88.21	88.21	88.21	88.48	88.21	87.99	87.99	88.35	89.11	89.17	89.51	88.14	89.05	88.99	89.11	87.92	87.99	89.94	88.07	89.46	88.68	89.17	87.84	88.93	89.68	88.14	87.69	89.78	87.69	88.14	88.14	88.48	88.21	88.81	89.35	89.4	87.99	88.07	89.35	88.14	87.37	87.45	88.07
21143147	88.87	88.42	88.42	88.55	88.42	88.48	88.48	88.48	88.55	88.74	88.55	88.21	88.21	88.81	89.17	89.23	90.04	88.28	89.17	89.11	88.68	88.28	88.61	90.13	88.35	89.29	88.74	88.87	88.55	88.93	89.99	88.35	88.28	89.73	87.99	88.14	88.14	88.55	88.07	88.21	89.94	89.78	88.42	88.42	89.46	88.48	88.07	88.28	88.14
34999	88.87	88.21	88.42	88.21	88.42	88.55	88.55	88.55	88.35	88.55	88.35	88.21	88.14	88.55	89.11	89.23	88.55	88.21	89.35	89.11	88.61	88.35	88.14	89.23	88.07	89.35	88.74	88.61	88.21	89.11	88.81	88.21	87.84	88.55	87.99	88.21	88.21	88.68	88.61	88.35	88.35	88.28	88.14	88.21	88.55	88.81	88.07	88.07	88.48
TUM11058	88.87	88.21	88.55	88.35	88.28	88.55	88.55	88.61	88.42	88.48	88.42	88.21	88.28	88.61	89.17	89.17	89.83	88.07	89.17	89.11	88.81	88.21	88.28	90.23	88.14	89.4	88.68	88.74	88.21	89.23	89.62	88.21	87.77	89.73	87.61	88.07	88.07	88.74	87.92	88.21	89.73	89.4	88.21	88.07	89.62	88.35	87.69	87.77	88.21
Ecl1	88.87	88.14	88.48	88.35	88.21	88.61	88.61	88.61	88.35	88.35	88.48	88.35	88.28	88.61	89.05	89.05	89.94	88.14	89.11	88.99	88.87	88.21	88.28	90.18	88.21	89.46	88.74	88.81	88.28	89.17	89.62	88.14	87.92	89.62	87.69	87.99	87.99	88.68	87.92	88.14	89.83	89.57	88.21	88.07	89.57	88.55	87.77	87.84	88.21
TUM11060	88.87	88.21	88.55	88.35	88.28	88.61	88.61	88.68	88.42	88.48	88.42	88.21	88.28	88.61	89.17	89.17	89.83	88.07	89.17	89.11	88.81	88.21	88.28	90.23	88.14	89.4	88.68	88.74	88.21	89.23	89.62	88.21	87.77	89.73	87.61	88.07	88.07	88.74	87.92	88.21	89.73	89.4	88.21	88.07	89.62	88.42	87.69	87.77	88.21
GN03738	88.87	88.48	88.42	88.48	88.35	88.68	88.68	88.68	88.42	88.93	88.55	88.28	88.48	88.74	89.05	89.23	89.83	88.35	89.11	88.93	88.61	88.14	88.68	90.13	88.42	89.17	88.93	88.93	88.61	88.74	89.94	88.61	88.21	89.78	88.28	88.14	88.14	88.21	88.14	88.28	89.83	89.88	88.35	88.61	89.46	88.48	87.92	88.07	88.21
NCR3	88.87	89.23	89.05	89.05	88.93	89.29	89.29	89.29	89.11	89.11	89.05	88.93	88.87	88.99	88.55	88.35	88.87	88.81	88.68	88.55	88.87	88.81	88.74	88.42	88.81	88.35	89.05	89.05	88.81	88.87	88.68	89.05	88.87	88.48	88.87	89.11	89.11	88.87	89.05	88.93	88.61	88.28	88.48	88.74	88.35	89.4	89.05	88.93	89.35
SMART77	88.87	88.48	88.48	88.68	88.61	88.68	88.68	88.68	88.68	88.74	88.68	88.42	88.48	88.81	89.23	89.4	90.09	88.42	89.17	88.99	88.87	88.55	88.61	90.23	88.48	89.35	88.93	88.93	88.68	88.68	90.6	88.48	88.42	90.04	88.07	88.14	88.14	88.28	88.14	88.28	89.46	89.51	88.55	88.48	89.78	88.61	88.14	88.35	88.14
TUM11061	88.87	88.21	88.55	88.35	88.28	88.55	88.55	88.61	88.42	88.48	88.42	88.21	88.28	88.61	89.11	89.17	89.83	88.07	89.17	89.11	88.81	88.21	88.28	90.23	88.14	89.4	88.68	88.74	88.21	89.23	89.62	88.21	87.77	89.73	87.61	88.07	88.07	88.74	87.92	88.21	89.68	89.4	88.21	88.07	89.62	88.35	87.69	87.77	88.21
42333	88.87	88.42	88.28	88.35	88.21	88.55	88.55	88.55	88.35	88.81	88.42	87.99	88.28	88.61	89.17	89.35	89.35	88.35	89.17	89.11	88.48	88.14	88.42	89.94	88.21	89.35	88.55	88.61	88.35	88.87	90.28	88.42	88.14	89.57	87.99	88.14	88.14	88.42	88.07	88.14	89.35	89.17	88.28	88.14	89.29	88.28	87.61	87.69	87.99
KINANG	88.87	88.87	88.81	89.17	88.74	88.87	88.87	88.87	88.87	89.11	89.05	88.87	89.29	88.93	88.74	88.74	88.87	88.35	88.74	88.81	88.93	89.05	88.68	88.68	88.87	88.74	88.93	89.29	88.87	89.17	88.74	88.87	88.93	89.23	88.61	88.68	88.68	89.29	88.68	89.35	88.61	88.42	88.42	89.05	88.74	89.62	88.81	89.23	89.35
SJRPEc13	88.87	88.48	88.42	88.48	88.55	88.55	88.55	88.55	88.42	88.55	88.35	88.21	88.21	88.68	89.23	89.05	89.68	88.42	89.05	89.11	88.93	88.21	88.42	90.04	88.21	89.29	88.42	88.93	88.42	88.74	90.09	88.42	88.35	89.94	88.14	88.14	88.14	88.14	88.07	88.42	89.4	89.4	88.48	87.99	89.51	88.48	87.92	88.14	88.21
e1251	88.87	88.48	88.74	88.68	88.61	88.87	88.87	88.87	88.81	88.81	88.68	88.61	88.74	88.99	89.17	89.29	88.93	88.61	89.23	89.11	88.55	89.17	88.74	89.11	88.55	89.05	88.93	89.05	88.48	89.05	88.81	88.61	88.42	88.81	88.07	88.55	88.55	88.81	88.55	88.87	88.42	88.28	88.48	88.21	88.35	88.55	87.92	87.92	88.28
DSM16687	88.87	88.87	89.11	89.05	89.05	89.23	89.23	89.23	89.17	89.17	88.99	88.99	89.17	89.23	89.23	89.11	89.05	88.74	89.23	89.23	88.74	88.74	89.11	89.11	88.99	89.11	89.35	89.4	88.74	88.99	88.74	88.99	88.61	88.87	88.28	88.93	88.93	88.99	88.93	88.81	88.61	88.35	88.81	88.55	88.61	88.93	88.35	88.35	88.74
BIDMC100	88.87	88.42	88.28	88.55	88.28	88.48	88.48	88.55	88.48	88.74	88.48	88.14	88.21	88.74	88.99	89.17	88.87	88.48	89.17	89.11	89.17	88.28	88.55	89.11	88.42	89.11	88.81	89.17	88.48	89.05	90.04	88.28	88.21	89.35	87.99	88.21	88.21	88.48	88.14	88.61	88.55	88.48	88.35	88.42	88.48	88.48	87.84	88.07	88.07
DC4	88.87	88.81	89.17	89.17	89.17	88.87	88.87	88.81	88.81	88.87	89.17	88.81	88.87	88.99	88.93	88.87	88.87	88.61	89.05	88.93	88.93	88.87	88.81	88.87	88.87	88.81	89.11	89.11	88.87	89.11	88.81	88.74	88.93	88.99	88.74	88.81	88.81	88.81	88.74	88.48	88.68	88.81	88.61	88.61	88.61	89.35	89.05	89.11	89.29
CCBH10892	88.87	88.28	88.28	88.21	88.21	88.55	88.55	88.55	88.14	88.55	88.28	88.14	88.28	88.48	89.05	88.93	89.4	88.21	89.17	89.46	88.87	88.28	88.42	89.94	88.21	89.23	88.87	88.61	88.42	89.17	89.78	88.21	88.14	89.94	88.07	88.07	88.07	88.35	88.07	88.14	89.46	89.73	88.14	88.21	89.88	87.92	87.45	87.61	87.61
DS8397	88.87	89.35	89.62	89.99	89.35	89.46	89.46	89.46	89.4	89.51	89.78	89.29	89.73	89.57	89.29	88.99	89.23	88.81	89.29	89.23	88.99	89.11	89.35	89.05	89.68	89.11	89.4	89.4	89.62	89.29	88.93	89.68	89.17	89.05	88.99	89.62	89.62	88.99	89.51	89.23	88.81	88.74	89.05	89.29	88.93	90.13	89.68	89.83	89.88
35683	88.87	88.48	88.68	88.68	88.61	88.68	88.68	88.68	88.68	88.74	88.74	88.35	88.28	88.87	89.35	89.11	88.87	88.48	89.46	89.4	88.99	88.35	88.68	89.35	88.42	89.35	88.99	88.99	88.61	89.17	89.17	88.68	88.42	89.05	88.21	88.42	88.42	88.74	88.74	88.87	88.61	88.48	88.55	88.21	88.68	88.74	88.14	88.21	88.55
TUM10664	88.87	88.55	88.68	88.68	88.61	88.68	88.68	88.68	88.68	88.74	88.74	88.42	88.28	88.87	89.11	88.81	88.81	88.42	89.17	89.23	88.61	88.35	88.68	89.05	88.42	89.05	88.74	88.93	88.55	88.93	88.87	88.68	88.28	88.81	88.21	88.42	88.42	88.74	88.68	88.74	88.74	88.42	88.55	88.14	88.48	88.74	88.14	88.21	88.55
e1336	88.87	88.48	88.68	88.68	88.61	88.68	88.68	88.68	88.68	88.74	88.74	88.35	88.28	88.87	89.17	88.99	88.81	88.55	89.29	89.29	88.99	88.35	88.68	89.17	88.42	89.17	88.99	88.99	88.61	88.99	89.17	88.68	88.28	88.99	88.21	88.42	88.42	88.61	88.74	88.87	88.61	88.48	88.55	88.14	88.55	88.74	88.14	88.21	88.55
20453059	88.87	88.42	88.42	88.55	88.42	88.48	88.48	88.48	88.55	88.74	88.55	88.21	88.21	88.81	89.17	89.23	90.04	88.28	89.17	89.11	88.68	88.28	88.61	90.13	88.35	89.29	88.74	88.87	88.55	88.93	89.99	88.35	88.28	89.73	87.99	88.14	88.14	88.55	88.07	88.21	89.94	89.78	88.42	88.42	89.46	88.55	88.07	88.28	88.14
MGH9	88.87	88.55	88.68	88.68	88.61	88.74	88.74	88.74	88.68	88.74	88.87	88.35	88.28	88.87	89.4	89.17	88.87	88.42	89.4	89.46	88.61	88.42	88.68	89.35	88.48	89.4	88.74	88.99	88.55	89.05	89.05	88.74	88.35	88.87	88.35	88.42	88.42	88.68	88.81	88.81	88.68	88.48	88.55	88.28	88.55	88.81	88.14	88.28	88.68
GN02226	88.87	89.23	88.99	88.99	88.99	89.11	89.11	89.11	89.11	88.99	88.99	89.05	88.87	88.99	88.55	88.35	88.81	88.81	88.61	88.55	88.87	89.05	88.74	88.35	88.87	88.28	89.11	89.11	88.87	88.93	89.05	89.05	88.99	88.48	88.87	89.11	89.11	88.61	89.05	88.87	88.55	88.21	88.61	88.74	88.35	89.68	89.29	89.05	89.62
e871	88.81	88.28	88.28	88.28	88.14	88.48	88.48	88.48	88.35	88.74	88.42	87.99	88.14	88.48	88.87	89.05	89.51	88.14	88.87	88.87	88.68	88.14	88.35	89.83	88.14	89.23	88.42	88.42	88.21	88.68	89.83	88.35	88.14	89.62	87.92	87.99	87.99	88.14	87.92	88.28	89.29	89.23	88.14	88.28	89.05	88.42	87.77	87.77	88.07
TUM10674	88.81	88.48	88.61	88.55	88.48	88.68	88.68	88.68	88.61	88.61	88.74	88.35	88.28	88.81	89.11	88.81	88.74	88.55	89.17	89.23	88.93	88.35	88.68	89.05	88.42	89.05	88.74	89.35	88.55	88.93	88.87	88.61	88.28	89.23	88.21	88.28	88.28	88.81	88.68	89.62	88.61	88.35	88.42	88.14	88.42	88.68	88.07	88.21	88.55
TUM11055	88.81	88.14	88.55	88.28	88.28	88.55	88.55	88.55	88.42	88.48	88.42	88.21	88.28	88.55	89.11	89.17	89.83	88.07	89.17	89.11	88.81	88.21	88.28	90.23	88.14	89.4	88.68	88.74	88.21	89.23	89.62	88.21	87.77	89.68	87.61	88.07	88.07	88.68	87.92	88.21	89.62	89.4	88.21	88.07	89.62	88.35	87.69	87.77	88.21
261ECLO	88.81	89.05	89.17	89.29	88.87	89.23	89.23	89.23	89.29	89.17	89.4	88.93	88.87	89.29	89.05	88.93	88.99	88.74	89.05	89.05	88.74	88.55	89.35	88.99	89.05	89.05	89.23	89.23	88.93	88.87	88.74	89.17	88.74	88.81	88.81	88.93	88.93	88.55	88.93	88.99	88.61	88.61	88.61	88.55	88.48	89.35	88.61	88.74	89.23
2845	88.81	88.68	88.81	88.93	88.68	88.87	88.87	88.87	88.87	88.93	89.17	88.42	88.42	88.99	89.4	89.35	88.74	88.48	89.57	89.4	88.61	88.35	88.81	89.51	88.55	89.4	88.81	88.93	88.68	89.23	88.93	89.05	88.48	88.93	88.28	88.61	88.61	88.74	88.55	89.05	88.61	88.35	88.55	88.42	88.68	89.11	88.28	88.35	88.99
ECNIH8	88.81	88.14	88.28	88.21	88.21	88.21	88.21	88.21	88.35	88.42	88.35	88.14	88.07	88.42	89.17	89.17	89.62	88.07	89.05	88.99	88.48	87.99	88.07	90.04	88.21	89.29	88.55	88.68	87.92	88.93	89.68	88.21	87.77	89.51	87.77	88.14	88.14	88.35	88.07	88.42	89.51	89.4	88.14	88.07	89.46	88.28	87.61	87.77	88.21
e1873	88.81	88.55	88.68	88.81	88.55	88.81	88.81	88.81	88.87	89.11	88.87	88.74	88.74	89.05	89.11	88.99	89.23	88.55	89.23	89.23	88.74	88.55	89.05	89.11	88.81	89.11	89.29	89.17	88.81	88.99	89.17	88.74	88.55	88.61	88.42	88.55	88.55	88.48	88.48	88.68	88.68	88.28	88.48	88.55	88.42	88.99	88.48	88.68	88.61
WCHECl1060	88.81	88.74	89.17	89.68	89.05	89.05	89.05	89.05	89.4	89.05	89.35	88.93	89.4	89.29	88.93	88.74	89.11	88.87	88.93	88.87	88.74	88.99	88.99	88.87	89.4	88.93	89.17	89.29	89.05	88.99	88.74	89.05	89.23	88.81	88.42	89.17	89.17	88.87	89.11	88.35	88.68	88.68	88.81	88.93	88.81	89.88	89.05	89.57	89.35
TUM11144	88.81	87.99	88.21	88.07	88.21	88.21	88.21	88.21	88.21	88.28	88.21	87.99	87.99	88.48	89.11	89.05	89.68	87.84	89.05	88.99	88.61	88.07	88.07	90.09	88.14	89.23	88.61	88.55	88.14	89.4	89.62	87.92	87.77	89.83	87.53	87.77	87.77	88.35	87.77	87.99	89.62	89.35	88.14	87.77	89.51	88.14	87.53	87.69	88.07
e1125	88.81	88.28	88.21	88.35	88.14	88.48	88.48	88.55	88.28	88.68	88.35	87.99	88.07	88.42	88.81	89.05	89.46	88.14	88.81	88.81	88.61	88.07	88.28	89.78	88.07	89.17	88.35	88.35	88.14	88.61	89.78	88.28	88.07	89.57	87.84	88.07	88.07	88.14	87.99	88.21	89.23	89.17	88.14	88.35	89.11	88.35	87.69	87.77	87.99
TUM11057	88.81	88.07	88.55	88.21	88.28	88.55	88.55	88.55	88.42	88.48	88.42	88.21	88.28	88.48	89.11	89.17	89.83	88.07	89.11	89.11	88.81	88.14	88.28	90.18	88.14	89.35	88.68	88.74	88.21	89.23	89.62	88.21	87.77	89.68	87.61	87.92	87.92	88.68	87.92	88.21	89.57	89.68	88.21	88.48	89.62	88.35	87.61	87.77	88.21
e2761	88.81	87.99	88.07	88.14	88.21	88.21	88.21	88.21	88.35	88.42	88.28	88.14	88.21	88.42	89.29	89.29	89.46	88.14	89.11	89.11	88.61	88.21	88.28	90.18	88.07	89.23	88.55	88.61	88.28	88.81	89.68	88.28	87.84	89.62	87.69	88.07	88.07	88.55	87.99	88.14	89.51	89.35	88.21	88.07	89.73	88.14	87.45	87.53	88.14
e1586	88.81	88.61	88.68	88.61	88.61	88.81	88.81	88.81	88.68	88.87	88.74	88.42	88.42	89.05	89.11	88.93	88.87	88.42	89.23	89.29	88.99	88.55	88.87	89.05	88.55	89.11	89.17	89.11	88.61	89.29	88.74	88.61	88.61	89.05	88.42	88.42	88.42	89.05	88.42	88.68	88.68	88.68	88.42	88.48	88.55	88.87	88.28	88.28	88.61
ST145950180354	88.81	88.35	88.48	88.35	88.42	88.55	88.55	88.55	88.55	88.48	88.48	88.21	88.21	88.61	89.17	88.99	89.83	88.48	89.17	88.93	89.4	88.28	88.48	90.28	88.28	89.11	88.93	89.23	88.55	88.68	89.88	88.61	88.35	90.51	88.21	88.21	88.21	88.61	88.28	88.74	89.83	89.57	88.28	88.28	89.88	88.61	88.07	88.14	88.55
36796	88.81	88.81	88.87	89.11	88.81	89.05	89.05	89.05	89.23	89.05	89.29	88.61	88.55	89.11	89.05	88.87	89.11	88.61	89.05	89.05	88.81	88.55	88.99	88.99	88.81	88.99	88.99	88.93	88.68	88.74	88.81	89.17	88.55	88.74	88.28	88.68	88.68	88.74	88.61	88.68	88.61	88.42	88.68	88.42	88.55	89.23	88.35	88.42	88.99
TUM10687	88.81	88.48	88.61	88.55	88.48	88.68	88.68	88.68	88.61	88.61	88.74	88.35	88.28	88.81	89.11	88.81	88.74	88.55	89.17	89.23	88.93	88.35	88.68	89.05	88.42	89.05	88.74	89.35	88.55	88.93	88.87	88.61	88.28	89.23	88.21	88.28	88.28	88.81	88.68	89.62	88.61	88.35	88.42	88.14	88.42	88.68	88.07	88.21	88.55
TUM10680	88.81	88.55	88.68	88.68	88.61	88.74	88.74	88.74	88.68	88.74	88.81	88.35	88.28	88.87	89.11	88.81	88.74	88.42	89.17	89.23	88.61	88.42	88.68	89.17	88.42	89.05	88.74	88.93	88.55	88.93	88.99	88.68	88.28	88.87	88.21	88.42	88.42	88.68	88.74	88.81	88.55	88.42	88.55	88.14	88.42	88.81	88.14	88.21	88.61
e533	88.81	88.35	88.55	88.61	88.42	88.48	88.48	88.48	88.48	88.61	88.48	88.21	88.35	88.81	89.23	89.23	89.46	88.14	89.11	89.23	88.99	88.21	88.42	89.73	88.35	89.29	89.11	88.99	88.61	88.99	89.68	88.42	88.28	89.51	87.99	88.21	88.21	88.35	88.21	88.28	89.23	89.17	88.35	88.14	89.05	88.14	87.53	87.61	87.84
TUM10686	88.81	88.48	88.61	88.55	88.48	88.68	88.68	88.68	88.61	88.61	88.74	88.35	88.21	88.81	89.05	88.81	88.74	88.55	89.17	89.23	88.93	88.35	88.61	89.05	88.42	89.05	88.74	89.35	88.55	88.93	88.87	88.55	88.28	89.23	88.14	88.28	88.28	88.81	88.74	89.57	88.61	88.35	88.42	88.14	88.35	88.68	88.07	88.21	88.55
TUM10666	88.81	88.55	88.68	88.68	88.61	88.68	88.68	88.68	88.68	88.74	88.74	88.35	88.28	88.87	89.11	88.81	88.74	88.48	89.17	89.23	88.61	88.35	88.68	89.05	88.42	89.05	88.74	88.93	88.55	88.87	88.87	88.68	88.28	88.81	88.21	88.42	88.42	88.68	88.61	88.74	88.61	88.42	88.55	88.14	88.42	88.74	88.14	88.21	88.55
e1316	88.81	88.14	88.07	88.28	88.07	88.48	88.48	88.48	88.21	88.48	88.35	88.07	87.92	88.42	89.11	89.23	89.68	88.21	89.23	89.05	89.05	87.99	88.35	90.23	87.99	89.29	88.68	89.11	88.21	89.05	89.83	88.07	87.92	90.09	87.92	88.07	88.07	88.28	88.14	88.61	89.73	89.57	88.14	88.14	89.51	88.28	87.77	87.92	87.84
e1985	88.81	88.35	88.48	88.42	88.42	88.55	88.55	88.55	88.55	88.55	88.68	88.21	88.14	88.68	88.99	88.93	89.83	88.35	88.93	88.87	88.93	88.28	88.55	89.99	88.28	88.93	88.74	88.87	88.55	88.81	89.73	88.48	88.07	89.78	88.14	88.21	88.21	88.42	88.14	88.42	90.13	89.73	88.42	88.28	89.78	88.68	87.92	88.14	88.48
e1379	88.81	88.14	88.28	88.21	88.21	88.42	88.42	88.42	88.21	88.74	88.42	87.99	88.14	88.48	88.87	88.99	89.51	88.14	88.87	88.87	88.68	88.14	88.35	89.83	88.14	89.23	88.42	88.42	88.28	88.68	89.83	88.28	88.14	89.57	87.92	87.92	87.92	88.28	87.92	88.28	89.29	89.17	88.14	88.21	89.05	88.42	87.77	87.77	87.92
BWH71	88.81	88.21	88.14	88.35	88.07	88.61	88.61	88.61	88.28	88.74	88.42	88.21	88.35	88.42	88.87	89.29	89.57	88.14	88.99	89.05	88.68	88.14	88.35	89.99	88.07	89.17	88.93	88.68	88.42	88.99	90.09	88.14	88.07	89.73	87.99	88.07	88.07	88.28	88.07	88.21	89.51	89.46	88.21	88.87	89.51	88.55	87.77	87.99	88.28
ECNIH3	88.81	88.42	88.42	88.48	88.28	88.61	88.61	88.61	88.48	88.55	88.48	88.21	87.99	88.61	88.81	88.81	89.94	88.07	88.87	88.68	89.11	87.99	88.42	89.99	88.21	88.99	88.81	88.74	88.28	88.99	89.83	88.42	87.99	89.83	88.07	88.14	88.14	88.48	88.14	88.21	89.94	89.88	88.21	88.74	89.51	88.55	87.92	87.99	88.28
E987	88.81	88.68	88.55	88.48	88.48	88.61	88.61	88.61	88.61	88.68	88.55	88.21	88.42	88.68	88.87	88.87	88.87	88.35	89.05	88.93	88.93	88.42	88.48	88.93	88.55	88.99	88.81	88.93	88.55	89.73	88.81	88.55	88.14	89.68	88.28	88.35	88.35	88.68	88.28	88.48	88.93	89.29	88.28	88.74	89.57	88.61	87.99	88.07	88.42
ST459Ec001	88.81	88.48	88.48	88.55	88.48	88.74	88.74	88.74	88.48	88.99	88.61	88.35	88.35	88.74	89.23	89.29	89.94	88.42	89.23	89.05	88.87	88.35	88.81	90.28	88.35	89.29	89.05	88.99	88.74	88.93	89.99	88.42	88.28	89.99	88.14	88.28	88.28	88.42	88.28	88.35	89.68	89.57	88.55	88.55	89.83	88.61	87.99	88.28	88.28
e765	88.81	88.42	88.35	88.48	88.35	88.68	88.68	88.68	88.42	88.68	88.61	88.28	88.28	88.68	89.05	89.11	89.99	88.28	89.05	89.05	88.93	88.21	88.74	90.09	88.28	89.4	89.05	88.81	88.68	88.61	90.13	88.35	88.21	89.73	88.14	88.14	88.14	88.14	88.14	88.48	89.68	89.57	88.55	88.28	89.57	88.55	87.92	88.21	88.14
TUM10696	88.81	88.55	88.68	88.68	88.61	88.68	88.68	88.74	88.68	88.74	88.81	88.35	88.28	88.87	89.11	88.81	88.74	88.42	89.17	89.23	88.61	88.35	88.68	89.05	88.42	89.05	88.74	88.93	88.55	88.87	88.87	88.68	88.28	88.81	88.21	88.42	88.42	88.68	88.74	88.74	88.61	88.42	88.55	88.14	88.42	88.81	88.14	88.21	88.55
TUM11063	88.81	88.07	88.55	88.21	88.28	88.55	88.55	88.55	88.42	88.48	88.42	88.21	88.28	88.48	89.11	89.11	89.83	88.07	89.11	89.11	88.74	88.14	88.28	90.13	88.14	89.35	88.68	88.74	88.21	89.11	89.62	88.14	87.77	89.68	87.45	87.92	87.92	88.68	87.92	88.21	89.57	89.68	88.21	88.48	89.62	88.35	87.61	87.77	88.21
SMART710	88.81	88.28	88.42	88.28	88.42	88.48	88.48	88.48	88.35	88.68	88.55	88.14	88.35	88.74	89.68	89.73	89.73	88.35	89.68	89.51	88.68	88.28	88.55	90.6	88.28	89.57	88.61	88.68	88.42	89.62	89.88	88.14	88.14	90.37	87.99	88.14	88.14	88.74	88.07	88.35	89.51	89.78	88.28	88.55	90.6	88.42	87.84	87.92	87.92
Q9	88.81	88.68	88.74	88.99	88.61	88.81	88.81	88.81	88.93	88.93	89.11	88.35	88.35	88.93	89.35	89.29	88.74	88.42	89.62	89.35	88.55	88.28	88.74	89.46	88.55	89.35	88.74	88.87	88.61	89.17	88.87	88.99	88.48	88.87	88.21	88.55	88.55	88.68	88.48	88.99	88.55	88.28	88.48	88.35	88.61	89.05	88.21	88.35	88.93
e798	88.81	88.28	88.42	88.35	88.28	88.55	88.55	88.55	88.55	88.48	88.48	88.35	88.35	88.68	89.17	88.99	88.68	88.28	89.05	88.99	88.35	88.28	88.28	89.05	88.14	89.23	88.74	88.81	88.28	88.87	88.61	88.35	88.14	88.42	87.84	88.28	88.28	88.87	88.28	88.07	88.48	88.21	88.07	88.07	88.55	88.61	87.84	88.07	88.68
e1623	88.81	88.35	88.28	88.42	88.14	88.48	88.48	88.48	88.35	88.74	88.42	87.99	88.14	88.48	88.87	89.05	89.51	88.14	88.87	88.87	88.68	88.14	88.35	89.83	88.14	89.23	88.42	88.42	88.21	88.68	89.83	88.35	88.14	89.62	87.92	88.07	88.07	88.14	87.99	88.28	89.29	89.23	88.21	88.42	89.11	88.42	87.77	87.77	88.07
TUM11052	88.81	88.07	88.55	88.21	88.28	88.55	88.55	88.55	88.42	88.48	88.42	88.21	88.28	88.48	89.11	89.11	89.83	88.07	89.11	89.11	88.74	88.14	88.28	90.13	88.14	89.35	88.68	88.74	88.21	89.11	89.62	88.14	87.77	89.68	87.45	87.92	87.92	88.68	87.92	88.21	89.57	89.68	88.21	88.48	89.62	88.35	87.61	87.77	88.21
MGH131	88.81	88.28	88.21	88.35	88.07	88.48	88.48	88.55	88.28	88.61	88.35	87.99	88.07	88.42	88.81	88.99	89.35	88.14	88.81	88.68	88.55	87.99	88.28	89.68	88.07	88.93	88.35	88.28	88.07	88.61	89.62	88.28	87.99	89.4	87.84	88.07	88.07	88.07	87.99	88.21	89.05	88.99	87.99	88.35	88.93	88.35	87.69	87.77	87.99
TUM10667	88.81	88.42	88.55	88.48	88.42	88.61	88.61	88.61	88.55	88.55	88.68	88.35	88.14	88.74	88.87	88.74	88.74	88.48	89.05	88.99	88.87	88.28	88.55	88.93	88.35	88.93	88.68	89.23	88.48	88.81	88.81	88.55	88.21	89.11	88.07	88.21	88.21	88.74	88.68	89.46	88.55	88.28	88.35	88.14	88.28	88.61	87.99	88.14	88.48
SMART1291	88.81	88.21	88.48	88.35	88.35	88.61	88.61	88.61	88.42	88.48	88.55	88.28	88.35	88.55	89.05	89.11	89.73	88.14	89.05	88.99	88.61	88.28	88.21	90.09	88.21	89.05	88.68	88.81	88.35	88.93	89.68	88.28	87.99	89.62	87.61	88.07	88.07	88.55	88.07	88.28	89.62	89.29	88.28	88.07	89.46	88.61	87.77	87.99	88.48
e628	88.81	88.21	88.21	88.21	88.07	88.48	88.48	88.48	88.28	88.68	88.35	87.92	88.07	88.42	88.81	88.99	89.46	88.14	88.81	88.81	88.61	88.07	88.28	89.78	88.07	89.17	88.35	88.35	88.14	88.68	89.78	88.28	88.07	89.57	87.84	87.99	87.99	88.14	87.92	88.21	89.23	89.17	88.07	88.21	89.05	88.35	87.69	87.69	87.99
e1387	88.81	88.48	88.61	88.61	88.48	88.68	88.68	88.68	88.68	88.61	88.74	88.42	88.28	88.87	89.29	89.05	89.88	88.42	89.05	88.99	88.87	88.42	88.68	90.18	88.55	89.17	88.87	88.99	88.61	88.93	89.78	88.61	88.42	89.88	88.48	88.28	88.28	88.55	88.28	88.35	89.99	89.68	88.55	88.21	89.73	88.93	88.28	88.28	88.68
20433055	88.81	88.42	88.42	88.55	88.42	88.61	88.61	88.61	88.55	88.68	88.61	88.35	88.21	88.81	89.17	89.17	89.88	88.28	89.11	89.05	88.61	88.21	88.68	90.04	88.42	89.23	88.68	88.74	88.42	88.81	89.83	88.35	88.28	89.57	87.99	88.14	88.14	88.55	88.07	88.21	89.73	89.57	88.35	88.35	89.35	88.61	88.21	88.35	88.14
TUM10698	88.81	88.48	88.61	88.55	88.48	88.68	88.68	88.68	88.61	88.61	88.61	88.35	88.21	88.81	88.99	88.81	88.68	88.42	89.11	89.11	88.93	88.35	88.61	89.05	88.35	88.99	88.68	89.35	88.48	88.93	88.87	88.55	88.14	89.23	88.14	88.28	88.28	88.68	88.74	89.57	88.61	88.28	88.42	88.14	88.35	88.68	88.07	88.14	88.42
e1337	88.81	88.81	89.11	89.05	88.87	89.11	89.11	89.11	89.17	89.17	88.99	88.93	88.99	89.17	89.29	89.17	89.11	88.68	89.29	89.23	88.68	88.74	89.05	89.17	88.87	89.17	89.23	89.29	88.68	89.11	88.74	88.99	88.61	88.93	88.28	88.87	88.87	88.93	88.68	88.81	88.61	88.35	88.81	88.48	88.42	88.81	88.35	88.35	88.68
e554	88.81	88.21	88.48	88.28	88.35	88.42	88.42	88.42	88.61	88.55	88.42	88.28	88.35	88.74	89.05	89.05	88.81	88.07	88.93	88.99	88.48	88.14	88.35	89.17	88.21	89.29	88.68	88.74	88.28	88.81	88.74	88.42	87.99	88.55	87.92	88.28	88.28	88.74	88.14	88.14	88.61	88.35	88.14	88.21	88.55	88.48	87.92	87.99	88.55
e878	88.81	88.35	88.28	88.42	88.21	88.48	88.48	88.48	88.35	88.74	88.42	88.07	88.14	88.48	88.87	89.11	89.51	88.14	88.87	88.87	88.68	88.14	88.35	89.83	88.14	89.23	88.42	88.42	88.21	88.68	89.83	88.35	88.14	89.62	87.92	88.07	88.07	88.14	87.99	88.28	89.29	89.23	88.21	88.42	89.11	88.42	87.77	87.84	88.07
ECNIH17	88.81	88.42	88.48	88.55	88.48	88.68	88.68	88.68	88.55	88.68	88.61	88.21	88.07	88.68	89.05	88.99	88.81	88.21	89.23	89.17	88.93	88.28	88.48	89.17	88.28	89.05	88.74	88.74	88.35	89.29	88.99	88.48	88.14	88.87	88.14	88.21	88.21	88.93	88.14	88.48	88.42	88.55	88.28	88.74	88.55	88.74	87.99	88.07	88.42
28401	88.81	88.68	88.81	88.87	88.68	88.87	88.87	88.87	88.87	88.93	89.17	88.42	88.42	88.99	89.4	89.35	88.74	88.48	89.57	89.4	88.61	88.35	88.81	89.51	88.55	89.35	88.81	88.93	88.61	89.17	88.93	88.99	88.48	88.93	88.28	88.55	88.55	88.74	88.55	89.05	88.61	88.35	88.55	88.42	88.68	89.11	88.28	88.35	88.99
35032	88.81	88.55	88.68	88.68	88.61	88.74	88.74	88.74	88.68	88.87	88.81	88.35	88.28	88.87	89.23	89.17	88.74	88.42	89.35	89.35	88.68	88.35	88.68	89.35	88.42	89.23	88.81	88.93	88.55	89.11	89.11	88.68	88.28	88.87	88.21	88.42	88.42	88.74	88.81	88.74	88.55	88.81	88.55	88.74	88.61	88.81	88.14	88.21	88.61
TUM10676	88.81	88.55	88.68	88.68	88.61	88.74	88.74	88.74	88.68	88.74	88.81	88.35	88.28	88.87	89.11	88.81	88.74	88.42	89.17	89.23	88.61	88.35	88.68	89.11	88.42	89.05	88.74	88.93	88.55	88.93	88.93	88.68	88.28	88.81	88.21	88.42	88.42	88.68	88.74	88.81	88.61	88.42	88.55	88.14	88.42	88.81	88.14	88.21	88.61
e1639	88.81	88.07	88.28	88.07	88.48	88.28	88.28	88.28	88.14	88.14	88.21	88.07	88.07	88.42	88.81	88.99	89.51	88.14	88.61	88.74	88.61	88.21	88.21	89.68	87.99	88.99	88.28	88.28	87.92	88.48	89.46	88.07	87.84	89.51	87.53	87.92	87.92	88.42	87.92	88.21	89.11	88.99	87.99	87.84	89.17	88.28	87.77	87.69	88.14
e400	88.81	88.48	88.61	88.61	88.55	88.68	88.68	88.68	88.68	88.68	88.68	88.42	88.28	88.87	89.23	89.11	89.83	88.35	88.99	89.05	88.93	88.48	88.74	90.13	88.48	89.17	88.81	88.99	88.55	88.99	89.78	88.61	88.35	89.88	88.42	88.28	88.28	88.55	88.28	88.35	89.99	89.73	88.61	88.28	89.83	88.93	88.35	88.21	88.61
TUM10661	88.81	88.48	88.68	88.61	88.61	88.68	88.68	88.68	88.68	88.74	88.74	88.35	88.28	88.81	89.11	88.81	88.74	88.61	89.17	89.23	88.99	88.35	88.68	89.05	88.42	89.05	88.74	89.29	88.55	88.87	88.87	88.68	88.28	89.17	88.21	88.28	88.28	88.74	88.68	89.51	88.61	88.35	88.42	88.14	88.42	88.74	88.14	88.21	88.55
35025	88.81	88.55	88.68	88.68	88.61	88.74	88.74	88.74	88.68	88.87	88.81	88.35	88.28	88.87	89.23	89.17	88.74	88.42	89.4	89.35	88.74	88.35	88.68	89.35	88.42	89.23	88.81	88.93	88.55	89.11	89.11	88.68	88.28	88.87	88.21	88.42	88.42	88.74	88.81	88.81	88.55	88.81	88.55	88.74	88.61	88.81	88.14	88.21	88.61
TUM10677	88.81	88.48	88.61	88.55	88.48	88.68	88.68	88.68	88.61	88.61	88.74	88.35	88.21	88.81	89.11	88.81	88.74	88.55	89.17	89.23	88.93	88.35	88.68	89.05	88.42	89.05	88.74	89.35	88.55	88.87	88.87	88.55	88.28	89.23	88.21	88.28	88.28	88.81	88.74	89.51	88.61	88.35	88.42	88.14	88.35	88.68	88.07	88.21	88.55
101415	88.81	88.68	88.81	88.87	88.74	88.87	88.87	88.87	88.87	88.99	89.17	88.42	88.42	88.99	89.46	89.4	88.74	88.48	89.73	89.4	88.68	88.42	88.81	89.62	88.55	89.46	88.87	88.93	88.74	89.29	88.93	88.99	88.48	88.99	88.28	88.55	88.55	88.81	88.55	89.05	88.61	88.48	88.61	88.55	88.81	89.11	88.28	88.35	88.99
TUM10675	88.81	88.48	88.61	88.55	88.48	88.68	88.68	88.68	88.61	88.61	88.74	88.35	88.28	88.81	89.11	88.81	88.74	88.55	89.17	89.23	88.99	88.35	88.68	89.05	88.42	89.05	88.74	89.35	88.55	88.87	88.87	88.68	88.28	89.23	88.21	88.28	88.28	88.81	88.68	89.57	88.61	88.35	88.42	88.14	88.42	88.68	88.14	88.21	88.55
e1627	88.81	88.14	88.28	88.21	88.21	88.42	88.42	88.42	88.21	88.74	88.42	87.99	88.14	88.48	88.87	88.99	89.51	88.14	88.87	88.87	88.68	88.14	88.35	89.83	88.14	89.23	88.42	88.42	88.28	88.68	89.83	88.21	88.14	89.57	87.92	87.92	87.92	88.28	87.92	88.28	89.29	89.17	88.14	88.21	89.05	88.42	87.77	87.77	87.84
1147ECLO	88.81	88.55	88.68	88.61	88.55	88.81	88.81	88.81	88.55	88.68	88.74	88.28	88.35	88.93	89.11	89.17	88.93	88.42	89.29	89.11	88.42	88.42	88.68	89.23	88.42	89.17	88.61	88.81	88.48	89.23	88.99	88.55	88.35	88.81	88.21	88.42	88.42	88.48	88.28	88.61	88.35	88.07	88.35	88.28	88.35	88.61	87.99	88.07	88.14
ST121950178628	88.81	88.35	88.35	88.28	88.35	88.48	88.48	88.48	88.28	88.68	88.35	88.14	88.21	88.74	89.11	89.11	89.62	88.55	89.17	88.81	89.11	88.28	88.42	90.18	88.21	89.05	88.68	88.87	88.48	88.55	89.88	88.35	88.28	90.23	88.07	87.99	87.99	88.28	88.07	88.55	89.4	89.46	88.48	88.14	89.73	88.48	87.99	87.99	88.07
e804	88.81	88.14	88.42	88.21	88.28	88.42	88.42	88.42	88.55	88.48	88.35	88.21	88.28	88.61	88.99	88.99	88.74	88.07	88.87	88.93	88.42	88.07	88.28	89.05	88.14	89.23	88.61	88.68	88.21	88.74	88.68	88.35	87.92	88.48	87.84	88.28	88.28	88.74	88.14	88.07	88.55	88.28	88.07	88.14	88.55	88.42	87.92	87.92	88.48
MRSN17626	88.81	88.55	88.55	88.61	88.42	88.55	88.55	88.55	88.61	88.87	88.55	88.42	88.48	88.93	89.11	89.23	90.09	88.35	89.05	88.99	88.93	88.28	88.74	90.13	88.48	89.11	88.99	88.74	88.61	88.81	90.09	88.48	88.21	89.83	88.21	88.35	88.35	88.21	88.21	88.42	89.57	89.51	88.48	88.42	89.73	88.55	88.28	88.35	88.28
TUM10673	88.81	88.55	88.68	88.68	88.61	88.74	88.74	88.74	88.68	88.74	88.87	88.35	88.28	88.87	89.11	88.81	88.74	88.42	89.17	89.23	88.61	88.42	88.68	89.17	88.42	89.05	88.74	88.93	88.55	88.93	88.99	88.68	88.28	88.81	88.21	88.42	88.42	88.68	88.74	88.87	88.68	88.42	88.55	88.21	88.42	88.81	88.14	88.21	88.61
LMG25706	88.81	88.99	88.42	89.11	88.21	88.93	88.93	88.93	88.68	88.61	89.05	88.87	88.81	88.87	88.61	88.68	88.48	88.74	88.81	88.55	88.81	88.87	88.81	88.68	88.81	88.61	88.68	88.68	88.87	88.55	88.35	88.61	89.17	88.42	88.87	88.55	88.55	88.74	88.48	88.14	88.35	88.42	88.61	88.93	88.35	89.62	89.17	89.4	89.51
e829	88.81	88.42	88.48	88.28	88.35	88.48	88.48	88.48	88.42	88.48	88.42	88.21	88.28	88.68	89.46	89.05	89.94	88.28	89.05	89.11	88.99	88.35	88.55	90.04	88.42	89.23	88.74	88.61	88.42	89.35	90.13	88.48	88.28	89.83	87.99	88.14	88.14	88.14	88.07	88.14	89.51	89.35	88.35	87.77	89.83	88.68	88.21	88.21	88.35
TUM10683	88.81	88.48	88.68	88.55	88.48	88.68	88.68	88.68	88.68	88.74	88.74	88.35	88.28	88.81	89.11	88.81	88.74	88.55	89.17	89.23	88.99	88.35	88.68	89.05	88.42	89.05	88.74	89.29	88.55	88.93	88.87	88.68	88.28	89.17	88.21	88.28	88.28	88.81	88.68	89.62	88.61	88.35	88.42	88.14	88.42	88.68	88.14	88.21	88.55
MGH7	88.81	88.28	88.28	88.21	88.21	88.48	88.48	88.48	88.21	88.74	88.42	87.99	88.21	88.61	88.81	88.99	88.61	88.35	88.93	88.81	88.55	88.42	88.42	88.87	88.21	88.93	88.55	88.55	88.28	88.61	88.74	88.42	88.14	88.55	87.99	88.07	88.07	88.28	87.99	88.07	88.35	88.35	88.07	88.07	88.21	88.28	87.61	87.69	87.77
e1464	88.81	88.28	88.42	88.35	88.28	88.55	88.55	88.55	88.48	88.61	88.42	88.21	88.28	88.55	89.17	88.93	88.68	88.21	89.17	89.35	88.68	88.14	88.35	89.05	88.21	89.11	88.87	88.74	88.48	89.11	88.93	88.42	88.07	88.81	88.14	88.21	88.21	88.87	88.21	88.68	88.48	88.68	88.07	88.61	88.55	88.61	88.07	88.14	88.42
BIDMC66	88.81	88.14	88.21	88.14	88.07	88.42	88.42	88.42	88.21	88.74	88.42	87.92	88.07	88.42	88.81	88.99	89.4	88.14	88.81	88.81	88.74	88.07	88.28	89.73	88.07	89.11	88.48	88.35	88.14	88.61	89.83	88.28	88.07	89.46	87.84	87.99	87.99	88.14	87.92	88.21	89.17	89.05	88.07	88.21	88.99	88.35	87.69	87.69	87.84
SMART557	88.81	88.14	88.35	88.14	88.14	88.35	88.35	88.35	88.42	88.55	88.28	88.14	88.21	88.48	88.81	89.05	88.28	88.21	89.17	88.87	88.99	88.14	88.21	89.05	88.14	88.87	88.87	89.17	88.21	88.99	88.74	88.35	87.84	88.99	87.92	88.28	88.28	88.61	88.21	88.87	88.35	88.35	87.99	88.07	88.42	88.28	87.84	87.84	88.28
TUM10672	88.81	88.48	88.61	88.55	88.48	88.68	88.68	88.68	88.61	88.61	88.74	88.35	88.28	88.81	89.11	88.81	88.68	88.55	89.17	89.23	88.87	88.35	88.68	89.05	88.42	89.05	88.74	89.35	88.55	88.93	88.81	88.48	88.28	89.23	88.21	88.28	88.28	88.81	88.68	89.62	88.61	88.35	88.42	88.14	88.42	88.61	87.99	88.14	88.48
SMART1488	88.81	88.07	88.21	88.14	88.14	88.35	88.35	88.35	88.35	88.55	88.35	88.14	87.99	88.35	88.48	88.68	88.42	88.21	88.61	88.74	88.48	88.07	87.99	88.55	88.14	88.48	88.81	88.68	88.07	88.55	88.35	88.21	87.84	88.28	87.77	88.14	88.14	88.42	88.21	88.28	88.14	88.28	87.99	88.07	88.07	88.35	87.84	87.84	88.21
e1213	88.81	88.28	88.42	88.35	88.28	88.55	88.55	88.55	88.48	88.61	88.42	88.21	88.28	88.55	89.17	88.93	88.68	88.21	89.17	89.35	88.68	88.14	88.35	89.05	88.21	89.11	88.87	88.74	88.48	89.11	88.93	88.42	88.07	88.81	88.14	88.21	88.21	88.87	88.21	88.68	88.48	88.68	88.07	88.61	88.55	88.61	88.07	88.14	88.42
SMART448	88.74	88.14	88.42	88.21	88.35	88.55	88.55	88.55	88.42	88.35	88.55	88.28	88.21	88.61	88.93	88.99	89.68	88.07	88.93	88.93	88.93	88.35	88.21	89.94	88.28	89.05	88.81	88.61	88.28	88.74	89.73	88.21	87.99	89.4	87.69	88.14	88.14	88.28	88.07	87.99	89.4	89.11	88.21	87.69	89.35	88.68	87.92	87.99	88.55
BWH27	88.74	88.48	88.68	88.55	88.48	88.61	88.61	88.61	88.61	88.74	88.61	88.28	88.21	88.81	89.29	89.23	88.81	88.28	89.35	89.35	88.61	88.21	88.61	89.35	88.35	89.4	88.81	88.93	88.55	89.17	89.17	88.55	88.21	88.93	88.28	88.28	88.28	88.55	88.61	88.74	88.61	88.42	88.42	88.07	88.55	88.55	87.99	88.14	88.42
1161ECLO	88.74	88.93	89.35	89.57	89.11	89.17	89.17	89.11	89.23	89.29	89.35	89.05	89.4	88.99	89.05	88.87	89.17	88.93	89.05	89.05	88.81	89.05	89.17	88.93	89.11	88.93	89.11	89.17	89.23	88.93	88.99	89.29	88.99	88.99	88.61	89.4	89.4	88.81	89.17	88.61	88.87	88.68	88.93	88.99	88.81	90.28	89.62	89.99	90.18
MGH8	88.74	88.55	88.68	88.68	88.61	88.74	88.74	88.74	88.68	88.93	88.81	88.35	88.28	88.87	89.23	89.23	88.74	88.42	89.29	89.4	88.74	88.35	88.68	89.29	88.42	89.23	88.81	88.87	88.55	89.05	89.11	88.68	88.28	88.87	88.21	88.42	88.42	88.68	88.81	88.68	88.48	88.81	88.55	88.74	88.55	88.81	88.14	88.21	88.61
624ECLO	88.74	88.35	88.42	88.61	88.21	88.42	88.42	88.35	88.35	88.42	88.61	88.42	88.42	88.48	88.68	88.68	88.42	88.14	88.68	88.55	88.48	88.21	88.42	88.61	88.28	88.61	88.68	88.61	88.48	88.74	88.48	88.21	88.48	88.42	88.35	88.28	88.28	88.74	88.35	88.99	88.42	88.28	87.69	88.61	88.68	88.87	88.48	88.55	88.68
1160ECLO	88.74	88.93	89.35	89.57	89.11	89.17	89.17	89.11	89.29	89.35	89.4	89.11	89.4	88.99	89.05	88.87	89.17	88.93	89.05	89.05	88.87	89.05	89.17	88.93	89.11	88.93	89.11	89.17	89.23	88.93	88.99	89.29	88.99	88.99	88.61	89.4	89.4	88.81	89.23	88.61	88.87	88.68	88.93	89.05	88.81	90.28	89.68	90.04	90.18
MRSN11248	88.74	88.48	88.61	88.55	88.55	88.68	88.68	88.68	88.61	88.55	88.61	88.35	88.21	88.81	89.05	88.99	89.88	88.28	89.05	88.74	88.99	88.35	88.61	90.18	88.35	89.17	88.87	88.74	88.55	88.68	89.73	88.55	88.21	90.09	88.07	88.28	88.28	88.28	88.28	88.48	89.57	89.57	88.42	88.35	89.78	88.87	88.14	88.28	88.48
GN05792	88.74	88.07	88.28	88.14	88.28	88.21	88.21	88.28	88.35	88.21	88.28	87.92	88.07	88.55	89.23	89.11	89.51	87.92	89.11	88.99	88.61	88.14	88.21	90.09	88.21	89.23	88.61	88.81	88.14	88.93	89.57	88.14	87.77	89.62	87.61	88.07	88.07	88.55	88.07	88.14	89.73	89.4	88.21	87.99	89.57	88.35	87.77	87.69	88.21
SMART1270	88.74	88.55	88.61	88.68	88.48	88.61	88.61	88.61	88.68	88.87	88.61	88.35	88.42	88.99	89.05	89.11	89.94	88.21	88.99	88.81	88.68	88.35	88.81	90.04	88.48	89.11	88.81	88.81	88.74	88.68	89.88	88.48	88.28	89.88	88.21	88.28	88.28	88.61	88.14	88.35	89.57	89.51	88.48	88.61	89.73	88.61	88.28	88.35	88.28
K130	88.74	88.28	88.48	88.42	88.28	88.74	88.74	88.74	88.55	88.35	88.61	88.42	88.48	88.68	88.93	88.93	89.83	88.07	89.23	88.81	88.61	88.48	88.35	90.28	88.28	88.99	88.93	88.99	88.28	89.05	89.73	88.35	88.14	89.73	87.84	88.14	88.14	88.68	88.14	88.07	89.94	89.57	88.28	88.07	89.51	88.68	87.99	88.21	88.61
ECNIH5	88.74	88.42	88.48	88.55	88.48	88.68	88.68	88.68	88.55	88.68	88.61	88.21	88.07	88.68	89.05	89.23	88.74	88.21	89.35	89.17	88.93	88.21	88.48	89.29	88.28	89.05	88.68	88.74	88.35	89.29	88.99	88.48	88.14	88.93	88.14	88.21	88.21	88.87	88.14	88.48	88.42	88.55	88.28	88.74	88.61	88.74	87.99	88.07	88.35
e590	88.74	88.48	88.55	88.68	88.42	88.87	88.87	88.87	88.68	88.99	88.68	88.48	88.48	88.81	88.81	88.87	88.93	88.35	89.05	89.05	88.61	88.42	88.74	88.81	88.35	88.74	89.05	88.81	88.61	89.17	88.93	88.55	88.28	88.74	88.35	88.48	88.48	88.87	88.35	88.74	88.48	88.35	88.42	88.74	88.35	88.93	88.35	88.28	88.55
MGH4	88.74	88.87	88.61	88.93	88.55	88.99	88.99	89.05	88.99	88.99	89.11	88.61	88.35	88.87	88.99	88.93	88.87	88.48	88.99	89.11	88.68	88.48	88.87	88.93	88.55	88.99	88.74	88.93	88.61	88.74	88.55	88.93	88.42	88.74	88.42	88.68	88.68	88.61	88.42	88.68	88.68	88.28	88.42	88.35	88.55	88.99	88.14	88.42	88.87
GN02465	88.74	88.14	88.35	88.21	88.35	88.21	88.21	88.21	88.42	88.28	88.35	87.99	88.14	88.61	89.29	89.17	89.57	87.92	89.17	89.05	88.68	88.21	88.28	90.13	88.21	89.29	88.68	88.81	88.21	88.99	89.62	88.21	87.84	89.68	87.69	88.07	88.07	88.55	87.99	88.14	89.78	89.46	88.28	88.07	89.57	88.42	87.77	87.77	88.28
GN05606	88.74	88.68	88.87	88.68	88.68	88.81	88.81	88.81	88.55	88.74	88.55	88.55	88.55	88.87	88.81	88.93	88.81	88.48	88.93	88.74	88.35	88.48	88.87	88.74	88.55	88.74	88.87	88.87	88.74	88.74	88.99	88.81	88.61	88.61	88.42	88.28	88.28	87.92	88.28	88.42	88.28	88.35	88.35	88.35	88.14	88.93	88.48	88.68	88.74
TUM11140	88.74	88.14	88.42	88.28	88.42	88.35	88.35	88.35	88.42	88.48	88.42	88.14	88.14	88.68	89.17	88.93	88.74	88.07	89.29	89.23	88.42	88.21	88.21	89.17	88.28	89.23	88.81	88.74	88.35	89.62	88.55	88.07	87.99	88.81	87.69	87.99	87.99	88.55	87.99	88.21	88.55	88.35	88.28	87.92	88.42	88.35	87.69	87.99	88.35
35019	88.74	88.61	88.55	88.61	88.35	88.87	88.87	88.87	88.55	88.99	88.55	88.21	88.48	88.87	88.87	89.11	88.68	88.42	89.11	88.93	88.55	88.07	88.61	89.05	88.42	89.11	88.87	88.81	88.48	88.93	88.81	88.61	88.28	88.74	88.28	88.35	88.35	88.42	88.21	88.28	88.28	88.55	88.21	88.42	88.42	88.42	87.92	87.99	88.14
AR0050	88.74	88.55	88.68	88.68	88.61	88.74	88.74	88.74	88.68	88.93	88.81	88.35	88.28	88.87	89.35	89.29	88.81	88.42	89.4	89.46	88.74	88.35	88.68	89.4	88.42	89.35	88.81	88.93	88.55	89.11	89.05	88.68	88.28	88.93	88.35	88.42	88.42	88.74	88.81	88.68	88.55	88.81	88.55	88.68	88.61	88.81	88.14	88.21	88.61
MGH11	88.74	88.55	88.68	88.68	88.61	88.74	88.74	88.74	88.68	88.93	88.81	88.35	88.28	88.87	89.23	89.23	88.74	88.42	89.29	89.4	88.74	88.35	88.68	89.29	88.42	89.23	88.81	88.87	88.55	89.05	89.11	88.68	88.28	88.87	88.21	88.42	88.42	88.68	88.81	88.68	88.48	88.74	88.55	88.68	88.55	88.81	88.14	88.21	88.61
SMART1262	88.74	88.55	88.61	88.68	88.48	88.61	88.61	88.61	88.68	88.87	88.61	88.35	88.42	88.99	89.05	89.11	89.94	88.21	88.99	88.81	88.68	88.35	88.81	90.04	88.48	89.11	88.81	88.81	88.74	88.68	89.88	88.48	88.28	89.88	88.21	88.28	88.28	88.61	88.14	88.35	89.57	89.51	88.48	88.61	89.73	88.61	88.28	88.35	88.28
e1770	88.74	88.35	88.48	88.42	88.48	88.55	88.55	88.55	88.55	88.35	88.61	88.28	88.28	88.81	89.23	89.29	88.61	88.28	89.23	89.23	88.68	88.93	88.61	89.05	88.35	89.17	88.68	88.81	88.14	89.17	88.55	88.48	88.21	88.87	88.14	88.14	88.14	88.93	87.99	88.42	88.48	88.21	88.35	88.07	88.55	88.87	88.35	88.42	88.55
e703	88.74	88.42	88.42	88.55	88.42	88.68	88.68	88.68	88.61	88.68	88.61	88.21	88.14	88.68	89.11	89.23	88.68	88.35	89.29	89.23	89.05	88.35	88.48	89.17	88.35	89.11	88.99	88.87	88.55	89.35	89.17	88.48	88.14	89.05	88.21	88.28	88.28	88.93	88.21	88.55	88.61	88.81	88.35	88.68	88.68	88.74	87.92	88.07	88.48
MNCRE37	88.74	88.61	88.55	88.61	88.35	88.87	88.87	88.87	88.55	88.99	88.55	88.28	88.48	88.87	89.11	89.05	88.68	88.48	89.05	88.87	88.55	88.14	88.68	88.99	88.42	89.05	88.87	88.81	88.55	89.23	88.81	88.61	88.28	88.74	88.28	88.35	88.35	88.42	88.21	88.28	88.35	88.61	88.21	88.55	88.81	88.48	87.99	88.07	88.28
SMART601	88.74	88.07	88.21	88.14	88.14	88.35	88.35	88.35	88.35	88.55	88.28	88.14	87.99	88.35	88.81	88.68	88.42	88.21	88.61	88.74	88.68	87.99	87.99	88.55	88.14	88.48	88.74	88.93	88.07	88.87	88.28	88.21	87.84	88.55	87.69	88.14	88.14	88.28	88.28	88.61	88.14	88.21	87.99	88.07	88.42	88.21	87.77	87.77	88.21
630ECLO	88.74	88.35	88.42	88.61	88.21	88.42	88.42	88.35	88.35	88.42	88.61	88.42	88.42	88.48	88.68	88.68	88.42	88.14	88.68	88.55	88.48	88.21	88.42	88.61	88.28	88.61	88.68	88.61	88.48	88.74	88.48	88.21	88.48	88.42	88.35	88.28	88.28	88.74	88.35	88.99	88.42	88.28	87.69	88.61	88.68	88.87	88.48	88.55	88.68
SMART599	88.74	88.07	88.28	88.14	88.14	88.35	88.35	88.35	88.35	88.55	88.35	88.14	88.14	88.35	88.48	88.87	88.42	88.28	88.81	88.81	88.68	88.07	88.14	88.74	88.21	88.55	88.81	88.93	88.21	88.48	88.35	88.21	87.92	88.61	87.92	88.14	88.14	88.35	88.21	88.61	88.14	88.21	87.99	88.07	88.14	88.35	87.92	87.84	88.35
SMART661	88.74	88.55	88.61	88.68	88.48	88.61	88.61	88.61	88.68	88.87	88.61	88.35	88.42	88.99	89.05	89.11	89.94	88.21	88.99	88.81	88.68	88.28	88.81	90.09	88.48	89.11	88.81	88.81	88.74	88.61	89.88	88.48	88.28	89.94	88.21	88.28	88.28	88.61	88.14	88.35	89.57	89.51	88.48	88.48	89.78	88.61	88.28	88.35	88.28
35728	88.74	87.84	88.07	87.92	88.07	88.14	88.14	88.14	88.07	88.35	88.21	87.92	87.92	88.28	88.93	88.93	89.35	87.99	88.81	88.93	88.48	87.92	87.92	89.73	87.92	89.17	88.35	88.42	87.92	88.81	89.62	87.99	87.84	89.29	87.45	88.07	88.07	88.55	87.99	88.21	89.29	88.99	87.99	87.77	89.23	88.21	87.37	87.37	87.92
MGH5	88.74	88.55	88.68	88.68	88.61	88.68	88.68	88.68	88.68	88.93	88.74	88.35	88.28	88.87	89.35	89.17	88.81	88.42	89.4	89.46	88.74	88.35	88.68	89.29	88.42	89.35	88.81	88.93	88.55	89.05	88.99	88.68	88.28	88.93	88.35	88.42	88.42	88.74	88.74	88.68	88.55	88.87	88.55	88.74	88.61	88.74	88.14	88.21	88.55
ECC3422	88.74	88.87	88.93	88.87	88.74	89.17	89.17	89.17	88.87	88.99	88.93	88.68	88.87	89.05	88.93	88.74	88.81	88.68	88.93	88.93	88.48	88.48	88.93	88.81	88.81	88.87	89.05	88.99	88.74	88.74	88.81	88.93	88.61	88.48	88.48	88.61	88.61	88.35	88.48	88.68	88.21	88.14	88.55	88.42	88.07	89.29	88.55	88.68	88.93
e2770	88.74	88.35	88.48	88.55	88.42	88.42	88.42	88.42	88.61	88.81	88.61	88.42	88.42	88.74	89.17	89.05	88.48	88.42	89.4	89.29	89.17	88.35	88.55	89.29	88.35	89.23	88.99	89.23	88.35	89.17	88.61	88.55	88.21	89.17	87.92	88.42	88.42	88.81	88.28	89.11	88.42	88.35	88.28	88.21	88.35	88.48	87.77	87.77	88.35
ECC1840	88.74	88.55	88.35	88.48	88.28	88.68	88.68	88.68	88.55	88.48	88.55	88.28	87.99	88.61	89.05	89.11	89.78	88.35	89.17	88.81	89.17	88.28	88.42	90.18	88.35	88.99	88.99	88.99	88.35	88.99	89.83	88.42	88.07	89.83	88.07	88.28	88.28	88.74	88.28	88.14	89.99	89.99	88.35	88.87	89.57	88.61	87.84	87.92	88.42
GN02358	88.74	88.55	88.68	88.61	88.61	88.81	88.81	88.81	88.81	88.55	88.87	88.48	88.48	88.93	88.87	88.61	89.05	88.68	88.87	88.87	88.81	88.55	88.68	88.74	88.55	88.81	88.87	88.99	88.48	88.81	88.68	88.74	88.35	88.87	88.35	88.55	88.55	88.61	88.61	88.74	88.55	88.48	88.42	88.42	88.35	88.93	88.21	88.28	88.74
indica	88.74	88.55	88.68	88.68	88.61	88.99	88.99	88.99	88.81	88.61	88.61	88.28	88.35	88.74	88.74	88.68	88.68	88.28	88.61	88.61	88.61	88.21	88.48	88.48	88.42	88.55	88.61	88.55	88.48	88.48	88.68	88.68	88.28	88.28	88.21	88.35	88.35	88.14	88.14	88.42	87.77	87.92	88.35	88.21	87.77	88.93	88.35	88.48	88.55
1200ECLO	88.74	88.28	88.35	88.35	88.28	88.55	88.55	88.55	88.48	88.55	88.55	88.35	88.42	88.68	88.61	88.87	89.68	88.21	88.87	88.55	88.81	88.35	88.42	89.94	88.35	88.74	88.93	88.81	88.21	88.68	89.62	88.35	88.14	89.88	87.92	88.28	88.28	88.42	88.28	88.21	89.78	89.73	88.28	88.35	89.35	88.42	87.69	87.84	88.28
SMART1487	88.74	87.99	88.14	88.07	88.07	88.14	88.14	88.14	88.28	88.35	88.21	87.92	87.92	88.28	88.35	88.48	88.35	88.14	88.48	88.61	88.55	87.92	87.92	88.35	87.99	88.35	88.48	88.74	87.92	88.35	88.21	88.21	87.69	88.42	87.61	88.07	88.07	88.21	88.07	88.42	88.14	88.21	87.92	87.84	87.92	88.21	87.69	87.77	88.21
SMART1261	88.74	88.55	88.61	88.68	88.48	88.61	88.61	88.61	88.68	88.87	88.61	88.35	88.42	88.99	89.05	89.11	89.94	88.21	88.99	88.81	88.61	88.28	88.81	90.04	88.48	89.11	88.81	88.81	88.74	88.68	89.88	88.48	88.28	89.88	88.21	88.28	88.28	88.61	88.14	88.35	89.57	89.51	88.48	88.55	89.73	88.61	88.28	88.35	88.28
e1821	88.74	88.07	88.28	87.99	88.14	88.28	88.28	88.28	88.07	88.21	88.14	87.99	87.99	88.35	89.11	89.11	89.83	87.99	89.17	89.17	88.35	87.99	87.99	90.18	88.07	89.29	88.55	88.61	88.21	88.74	89.57	88.07	87.77	89.73	87.45	87.99	87.99	88.55	87.99	88.35	89.78	89.35	87.99	87.92	89.68	88.28	87.61	87.77	88.07
e575	88.74	88.68	88.81	88.87	88.74	88.87	88.87	88.87	88.99	88.81	89.11	88.55	88.55	89.11	89.17	89.23	89.11	88.61	89.17	89.17	88.81	88.48	88.93	89.05	88.93	89.05	88.99	89.11	88.68	89.11	88.74	88.81	88.55	88.81	88.35	88.55	88.55	88.93	88.55	88.55	88.87	88.55	88.68	88.55	88.81	89.05	88.48	88.55	88.87
e1286	88.74	88.55	88.81	88.87	88.48	88.61	88.61	88.61	88.81	88.87	88.68	88.35	88.61	88.99	89.23	89.17	89.05	88.28	89.05	89.11	88.61	88.28	88.68	89.29	88.55	89.11	88.99	88.99	88.61	88.93	88.81	88.74	88.35	88.81	88.28	88.48	88.48	88.28	88.35	88.48	88.55	88.55	88.42	88.14	88.48	88.35	87.84	87.92	88.21
e2752	88.74	88.42	88.42	88.61	88.42	88.68	88.68	88.68	88.61	88.48	88.68	88.21	88.14	88.68	89.11	88.99	88.68	88.42	89.11	89.17	88.68	88.28	88.48	89.05	88.42	89.05	88.55	88.74	88.28	89.11	88.81	88.48	88.28	88.68	88.14	88.28	88.28	88.93	88.28	88.48	88.48	88.21	88.28	88.14	88.42	88.81	87.92	88.07	88.48
TUM10697	88.74	88.48	88.61	88.48	88.48	88.61	88.61	88.61	88.61	88.61	88.61	88.28	88.21	88.68	88.99	88.99	88.61	88.42	89.17	89.11	88.93	88.21	88.61	89.11	88.42	88.93	88.68	89.29	88.48	88.81	88.87	88.55	88.14	89.17	88.14	88.35	88.35	88.68	88.81	89.57	88.55	88.28	88.48	88.07	88.35	88.55	87.99	88.14	88.42
SMART1263	88.74	88.55	88.61	88.68	88.48	88.61	88.61	88.61	88.68	88.87	88.61	88.35	88.42	88.99	89.05	89.11	89.94	88.21	88.99	88.81	88.68	88.35	88.81	90.04	88.48	89.11	88.81	88.81	88.74	88.68	89.88	88.48	88.28	89.88	88.21	88.28	88.28	88.61	88.14	88.35	89.57	89.51	88.48	88.61	89.73	88.61	88.28	88.35	88.28
TUM11141	88.74	88.14	88.42	88.28	88.42	88.35	88.35	88.35	88.42	88.48	88.42	88.14	88.14	88.68	89.17	88.93	88.74	88.07	89.29	89.23	88.42	88.21	88.21	89.17	88.21	89.23	88.81	88.74	88.35	89.57	88.61	88.07	87.99	88.81	87.69	87.99	87.99	88.55	87.99	88.14	88.55	88.35	88.28	87.92	88.42	88.35	87.69	87.92	88.35
1131ECLO	88.74	88.93	89.35	89.57	89.11	89.23	89.23	89.17	89.29	89.35	89.4	89.11	89.4	89.05	89.05	88.87	89.17	88.93	89.05	89.05	88.87	89.11	89.17	88.93	89.11	88.93	89.11	89.17	89.23	88.93	88.99	89.29	88.99	88.99	88.61	89.4	89.4	88.81	89.23	88.68	88.87	88.68	88.93	89.05	88.87	90.28	89.68	90.04	90.18
e884	88.74	88.21	88.61	88.48	88.55	88.55	88.55	88.55	88.55	88.48	88.48	88.28	88.55	88.55	89.23	89.17	88.74	88.14	89.11	89.11	88.81	88.35	88.35	89.11	88.21	89.17	88.68	88.81	88.35	88.93	88.74	88.42	87.99	88.81	87.77	88.07	88.07	88.74	87.99	88.21	88.48	88.35	88.21	87.84	88.42	88.48	87.92	87.99	88.35
22ES	88.74	88.28	88.48	88.42	88.28	88.74	88.74	88.74	88.55	88.35	88.55	88.42	88.35	88.68	89.05	89.29	89.83	88.21	89.17	88.81	89.11	88.48	88.35	90.18	88.21	89.17	88.68	89.4	88.21	89.05	89.62	88.35	87.92	90.13	87.77	88.14	88.14	88.48	88.21	88.61	89.73	89.29	88.28	87.99	89.57	88.68	87.84	87.92	88.48
MGH15	88.74	87.99	88.21	87.99	87.99	88.21	88.21	88.21	88.21	88.42	88.21	87.99	87.99	88.28	89.05	89.17	89.51	87.99	89.05	88.99	88.81	87.92	87.99	90.04	87.99	89.05	88.74	88.81	87.84	88.87	89.78	88.14	87.69	89.57	87.61	88.14	88.14	88.35	88.07	88.35	89.57	89.4	88.07	87.84	89.4	88.14	87.37	87.37	88.07
SMART1168	88.74	88.28	88.42	88.42	88.42	88.42	88.42	88.42	88.55	88.74	88.55	88.14	88.21	88.81	89.23	89.23	89.78	88.48	89.29	88.93	89.35	88.35	88.61	90.28	88.35	89.17	88.81	89.05	88.55	88.68	90.04	88.35	88.28	90.33	87.99	88.07	88.07	88.68	88.07	88.61	89.57	89.4	88.42	88.21	89.78	88.48	87.99	88.07	87.99
768	88.74	88.93	88.87	89.11	88.61	89.11	89.11	89.11	89.29	89.17	89.11	88.74	88.93	88.99	88.87	88.87	88.93	88.68	88.99	88.87	88.55	88.55	89.05	88.93	88.74	88.87	89.17	89.05	88.81	88.87	88.99	89.11	88.74	88.48	88.68	88.81	88.81	88.35	88.61	88.61	88.61	88.42	88.61	88.81	88.35	89.29	88.55	88.61	88.99
SMART1109	88.74	88.42	88.42	88.55	88.48	88.61	88.61	88.61	88.55	88.74	88.61	88.35	88.21	88.81	89.11	89.4	89.73	88.28	89.17	88.93	88.68	88.42	88.81	90.18	88.42	89.11	88.81	88.87	88.74	88.74	89.78	88.35	88.35	89.83	88.07	88.14	88.14	88.55	88.14	88.28	89.46	89.46	88.48	88.35	89.68	88.61	88.14	88.35	88.14
32594	88.74	88.48	88.42	88.48	88.35	88.74	88.74	88.74	88.42	88.99	88.55	88.21	88.48	88.74	88.87	89.35	88.61	88.35	89.17	88.93	88.55	87.99	88.61	89.17	88.42	89.11	88.87	88.81	88.48	88.74	88.81	88.55	88.21	88.74	88.28	88.21	88.21	88.48	88.21	88.28	88.28	88.48	88.21	88.42	88.35	88.42	87.92	87.99	88.07
40884	88.74	88.48	88.48	88.42	88.28	88.68	88.68	88.68	88.48	88.93	88.48	88.28	88.42	88.74	88.81	89.05	88.61	88.35	88.99	88.87	88.48	87.99	88.61	88.99	88.35	89.05	88.81	88.74	88.48	88.81	88.74	88.55	88.14	88.68	88.21	88.21	88.21	88.42	88.14	88.21	88.35	88.55	88.14	88.35	88.48	88.42	87.92	87.99	88.14
35024	88.74	88.61	88.55	88.61	88.35	88.81	88.81	88.87	88.55	88.99	88.55	88.21	88.48	88.87	88.87	89.17	88.68	88.35	89.11	88.93	88.55	87.99	88.61	89.05	88.42	89.11	88.87	88.81	88.48	88.87	88.81	88.61	88.28	88.74	88.28	88.35	88.35	88.48	88.21	88.28	88.28	88.55	88.21	88.48	88.42	88.42	87.99	87.99	88.14
ECNIH2	88.74	87.92	88.21	87.99	88.14	88.14	88.14	88.14	88.14	88.28	88.28	87.99	87.99	88.35	89.05	89.11	89.51	87.92	89.05	88.87	88.74	88.07	87.99	89.99	88.14	89.29	88.74	88.55	87.84	88.93	90.6	87.99	87.69	89.4	87.77	87.99	87.99	88.35	87.99	88.28	89.46	89.35	88.07	87.99	89.29	88.07	87.45	87.61	87.92
SMART1269	88.74	88.55	88.61	88.68	88.48	88.61	88.61	88.61	88.68	88.87	88.61	88.35	88.42	88.99	89.05	89.11	89.94	88.21	88.99	88.81	88.68	88.35	88.81	90.04	88.48	89.11	88.81	88.81	88.74	88.68	89.88	88.48	88.28	89.88	88.21	88.28	88.28	88.61	88.14	88.35	89.57	89.51	88.48	88.61	89.73	88.61	88.28	88.35	88.28
e1486	88.74	88.35	88.28	88.42	88.07	88.48	88.48	88.55	88.28	88.48	88.21	88.07	88.21	88.61	88.93	89.17	89.83	88.21	88.87	88.81	88.55	88.07	88.55	89.99	88.14	89.05	88.55	88.61	88.28	88.87	89.99	88.35	88.14	89.73	87.99	88.21	88.21	88.07	88.07	87.99	89.57	89.35	88.14	87.99	89.29	88.42	87.99	87.99	88.21
obacterludwigii	88.74	89.23	89.17	89.05	88.93	89.29	89.29	89.29	89.17	89.05	89.11	89.05	88.99	88.99	88.68	88.48	88.87	88.81	88.68	88.68	88.81	88.93	88.81	88.55	88.93	88.48	89.23	89.23	88.74	88.99	88.61	88.99	88.93	88.55	88.74	89.11	89.11	88.61	88.99	88.99	88.28	88.14	88.55	88.68	88.21	89.51	89.23	89.11	89.62
35034	88.74	88.61	88.55	88.61	88.35	88.87	88.87	88.87	88.55	88.99	88.55	88.21	88.48	88.87	88.87	89.11	88.68	88.42	89.11	88.93	88.55	88.07	88.61	89.05	88.42	89.11	88.87	88.81	88.48	88.93	88.81	88.61	88.28	88.74	88.28	88.35	88.35	88.42	88.21	88.28	88.28	88.55	88.21	88.42	88.42	88.42	87.92	87.99	88.14
TUM10660	88.74	88.42	88.61	88.48	88.48	88.61	88.61	88.61	88.61	88.68	88.68	88.28	88.21	88.74	89.05	88.74	88.68	88.55	89.11	89.17	88.99	88.28	88.61	88.99	88.35	88.99	88.68	89.29	88.48	88.81	88.81	88.61	88.21	89.17	88.14	88.21	88.21	88.74	88.55	89.57	88.55	88.28	88.42	88.07	88.35	88.61	88.07	88.14	88.48
EN119	88.74	89.23	89.17	89.05	88.93	89.29	89.29	89.29	89.17	89.05	89.11	89.05	88.99	88.99	88.68	88.48	88.87	88.81	88.68	88.68	88.81	88.93	88.81	88.55	88.93	88.48	89.23	89.23	88.74	88.99	88.61	88.99	88.93	88.55	88.74	89.11	89.11	88.61	88.99	88.99	88.28	88.14	88.55	88.68	88.21	89.51	89.23	89.11	89.62
GN06275	88.74	88.21	88.35	88.42	88.21	88.35	88.35	88.35	88.55	88.55	88.55	88.28	88.28	88.61	88.74	88.55	88.21	88.14	88.74	88.74	88.14	88.14	88.42	88.61	88.28	88.61	88.61	88.61	88.07	88.48	88.07	88.42	87.99	88.14	87.77	88.35	88.35	88.48	88.14	88.14	87.99	87.77	88.07	88.07	88.14	88.48	87.77	87.77	88.35
KOO6	88.74	88.28	88.48	88.42	88.35	88.74	88.74	88.74	88.61	88.35	88.68	88.42	88.48	88.68	88.99	88.93	89.88	88.07	89.23	88.81	88.68	88.48	88.35	90.28	88.35	88.99	88.93	88.99	88.35	89.05	89.78	88.42	88.14	89.73	87.84	88.14	88.14	88.74	88.14	88.14	89.94	89.57	88.35	88.07	89.57	88.68	87.99	88.21	88.61
AR0065	88.74	88.42	88.87	88.55	88.68	88.61	88.61	88.61	88.74	88.74	88.68	88.42	88.61	88.74	89.29	89.17	88.81	88.35	89.29	89.35	88.61	88.42	88.55	89.17	88.61	89.29	88.87	88.93	88.35	89.17	88.55	88.61	88.28	88.42	87.92	88.48	88.48	88.87	88.35	88.68	88.61	88.28	88.35	88.35	88.55	89.05	88.21	88.28	88.81
MGH12	88.74	88.55	88.68	88.68	88.61	88.74	88.74	88.74	88.68	88.93	88.81	88.35	88.28	88.87	89.23	89.23	88.74	88.42	89.35	89.4	88.74	88.42	88.68	89.29	88.42	89.29	88.81	88.87	88.55	89.05	89.11	88.68	88.28	88.87	88.21	88.42	88.42	88.68	88.81	88.68	88.48	88.74	88.55	88.68	88.55	88.81	88.14	88.21	88.61
SMART1420	88.74	88.35	88.42	88.48	88.35	88.55	88.55	88.55	88.61	88.87	88.55	88.42	88.42	88.81	89.05	89.17	90.09	88.28	88.99	89.05	88.93	88.21	88.74	90.04	88.42	89.23	88.99	88.74	88.55	88.61	90.18	88.48	88.28	89.62	88.21	88.14	88.14	88.14	88.14	88.42	89.46	89.35	88.35	88.28	89.46	88.55	88.28	88.35	88.28
SMART1118	88.74	88.28	88.48	88.42	88.28	88.74	88.74	88.74	88.55	88.35	88.55	88.42	88.35	88.68	89.05	89.29	89.83	88.21	89.23	88.81	89.11	88.48	88.35	90.23	88.21	89.17	88.68	89.4	88.21	89.05	89.68	88.35	87.92	90.13	87.77	88.14	88.14	88.48	88.21	88.61	89.73	89.29	88.28	88.07	89.57	88.68	87.84	87.92	88.48
B3	88.74	88.14	88.42	88.28	88.35	88.48	88.48	88.48	88.42	88.68	88.35	88.21	88.21	88.61	88.93	89.17	88.42	87.99	88.87	89.05	88.55	88.14	88.28	88.87	88.14	88.93	88.55	88.61	88.07	88.81	88.42	88.35	87.92	88.42	87.69	88.28	88.28	88.68	88.14	88.28	88.21	88.14	88.14	88.21	88.35	88.55	87.69	87.77	88.28
35036	88.74	88.61	88.55	88.55	88.35	88.74	88.74	88.74	88.55	88.99	88.55	88.28	88.48	88.87	88.87	89.11	88.61	88.42	89.05	88.93	88.55	88.07	88.68	89.05	88.42	89.11	88.87	88.81	88.55	88.81	88.81	88.61	88.14	88.74	88.28	88.28	88.28	88.42	88.14	88.28	88.35	88.61	88.14	88.42	88.48	88.42	87.92	87.99	88.14
TUM11139	88.74	88.14	88.42	88.21	88.42	88.35	88.35	88.35	88.42	88.61	88.42	88.14	88.14	88.68	89.11	88.93	88.74	88.07	89.29	89.23	88.35	88.21	88.21	89.17	88.28	89.17	88.74	88.68	88.35	89.62	88.61	88.07	87.99	88.81	87.69	87.99	87.99	88.55	87.99	88.21	88.55	88.42	88.28	87.92	88.42	88.35	87.77	87.92	88.35
35658	88.74	87.84	88.07	87.92	88.07	88.14	88.14	88.14	88.07	88.42	88.21	87.92	87.92	88.28	88.93	88.93	89.35	87.99	88.81	88.93	88.48	87.92	87.92	89.73	87.92	89.17	88.35	88.42	87.92	88.87	89.62	87.99	87.84	89.29	87.45	88.07	88.07	88.55	87.99	88.21	89.29	88.99	87.99	87.77	89.23	88.21	87.37	87.37	87.92
MGH127	88.74	88.55	88.68	88.68	88.61	88.74	88.74	88.74	88.68	88.87	88.81	88.35	88.28	88.87	89.23	89.17	88.81	88.42	89.29	89.29	88.68	88.35	88.68	89.29	88.42	89.23	88.81	88.93	88.55	88.99	89.11	88.68	88.28	88.93	88.35	88.42	88.42	88.74	88.81	88.68	88.55	88.81	88.55	88.68	88.48	88.81	88.14	88.21	88.61
SMART1361	88.74	88.61	88.68	88.68	88.61	88.81	88.81	88.81	88.61	88.93	88.55	88.35	88.55	88.93	89.35	89.46	89.88	88.42	89.51	89.29	88.99	88.61	88.74	90.51	88.42	89.4	88.87	88.93	88.61	88.93	90.04	88.55	88.48	89.88	88.21	88.28	88.28	88.35	88.21	88.35	89.51	89.35	88.48	88.48	89.73	88.68	88.07	88.14	88.21
28132	88.74	88.07	88.35	88.35	88.21	88.35	88.35	88.35	88.35	88.42	88.28	88.07	88.21	88.61	88.61	88.81	89.73	87.99	88.55	88.55	88.48	87.99	88.21	89.68	88.07	88.68	88.68	88.55	88.07	88.28	89.51	88.21	88.07	89.4	87.77	88.28	88.28	88.14	88.14	87.99	89.4	89.23	88.28	87.99	89.05	88.28	87.92	87.92	88.21
MGH2	88.74	88.42	88.68	88.48	88.48	88.61	88.61	88.61	88.61	88.74	88.61	88.28	88.21	88.68	89.29	89.17	88.81	88.28	89.35	89.35	88.61	88.21	88.61	89.35	88.35	89.35	88.81	88.93	88.55	89.05	89.23	88.55	88.21	88.87	88.28	88.21	88.21	88.55	88.61	88.74	88.55	88.42	88.42	88.07	88.55	88.55	87.99	88.14	88.42
20233033	88.74	88.21	88.21	88.35	88.21	88.48	88.48	88.48	88.35	88.55	88.42	88.14	87.99	88.61	88.99	89.05	89.88	88.14	88.99	88.93	88.48	88.07	88.48	89.99	88.28	89.11	88.55	88.74	88.35	88.74	89.83	88.21	88.07	89.57	87.77	87.99	87.99	88.42	87.92	87.99	89.83	89.68	88.21	88.21	89.4	88.42	87.92	88.14	87.99
e1713	88.74	88.42	88.42	88.48	88.35	88.68	88.68	88.68	88.48	88.81	88.61	88.28	88.42	88.74	89.05	89.11	89.83	88.28	89.05	88.99	88.81	88.21	88.74	90.04	88.35	89.29	89.05	88.81	88.68	88.61	90.09	88.42	88.14	89.68	88.21	88.14	88.14	88.14	88.14	88.48	89.62	89.51	88.55	88.28	89.51	88.55	87.99	88.21	88.21
34978	88.74	88.48	88.42	88.48	88.35	88.74	88.74	88.74	88.42	88.99	88.55	88.21	88.48	88.74	88.87	89.35	88.61	88.35	89.17	88.93	88.55	87.99	88.61	89.17	88.42	89.11	88.87	88.81	88.48	88.74	88.81	88.55	88.21	88.74	88.28	88.21	88.21	88.48	88.21	88.28	88.28	88.48	88.21	88.42	88.35	88.42	87.92	87.99	88.07
TUM10671	88.74	88.55	88.68	88.68	88.61	88.68	88.68	88.68	88.68	88.81	88.74	88.35	88.35	88.87	89.29	89.05	89.83	88.55	89.35	89.35	88.81	88.35	88.68	90.23	88.48	89.23	88.81	88.93	88.55	89.29	89.88	88.68	88.35	89.99	88.21	88.48	88.48	88.81	88.35	88.74	89.78	89.51	88.68	88.21	89.68	88.74	88.14	88.21	88.55
MGH33	88.74	88.07	88.35	88.21	88.42	88.35	88.35	88.35	88.48	88.55	88.35	88.07	88.07	88.61	88.68	88.55	88.74	88.07	88.87	88.68	88.35	88.07	88.14	88.74	88.21	88.81	88.74	88.55	88.21	89.23	88.42	87.99	87.92	88.68	87.61	87.99	87.99	88.35	87.99	87.99	88.55	88.28	88.14	87.92	88.28	88.28	87.77	87.92	88.28
e1202	88.74	88.99	88.87	89.17	88.74	89.23	89.23	89.23	89.29	89.11	89.29	88.99	88.74	89.23	88.99	88.87	88.99	88.55	88.99	88.93	88.68	88.55	89.23	88.93	89.11	88.93	88.99	89.05	88.74	88.68	88.68	89.05	88.55	88.74	88.42	88.87	88.87	88.55	88.81	88.93	88.55	88.48	88.48	88.48	88.42	89.4	88.42	88.55	89.11
e1025	88.74	88.14	88.35	88.14	88.28	88.42	88.42	88.48	88.28	88.35	88.28	88.07	88.07	88.48	88.81	88.61	89.35	87.99	88.68	88.74	88.48	88.07	88.07	89.51	87.99	88.81	88.42	88.61	87.99	88.61	89.23	88.14	87.77	89.17	87.69	88.14	88.14	88.35	87.92	88.21	89.29	88.87	88.07	87.84	89.05	88.68	87.99	87.99	88.48
e1481	88.74	88.35	88.28	88.42	88.07	88.48	88.48	88.55	88.28	88.48	88.21	88.07	88.21	88.61	88.93	89.17	89.83	88.21	88.87	88.81	88.55	88.07	88.55	89.99	88.14	89.05	88.55	88.61	88.28	88.87	89.99	88.35	88.14	89.73	87.99	88.21	88.21	88.07	88.07	87.99	89.57	89.35	88.14	87.99	89.29	88.42	87.99	87.99	88.21
SMART1020	88.74	88.42	88.55	88.55	88.48	88.61	88.61	88.61	88.68	88.81	88.61	88.35	88.42	88.87	89.17	89.35	89.94	88.28	89.23	88.87	88.68	88.28	88.81	90.28	88.48	89.23	88.81	88.74	88.68	88.61	89.88	88.48	88.21	89.88	88.21	88.14	88.14	88.55	88.14	88.35	89.51	89.46	88.42	88.42	89.88	88.61	88.21	88.28	88.28
BIDMC27	88.74	88.48	88.87	88.61	88.68	88.74	88.74	88.74	88.81	88.81	88.87	88.48	88.61	88.81	89.29	89.29	88.74	88.35	89.29	89.35	88.68	88.42	88.61	89.17	88.68	89.23	88.81	88.87	88.35	89.17	88.55	88.68	88.42	88.55	87.92	88.55	88.55	88.99	88.48	88.81	88.61	88.35	88.55	88.48	88.61	89.11	88.21	88.35	88.99
34994	88.74	88.48	88.48	88.48	88.35	88.74	88.74	88.74	88.48	88.99	88.55	88.21	88.48	88.74	88.87	89.17	88.61	88.35	89.05	88.93	88.55	87.99	88.61	89.05	88.42	89.11	88.87	88.81	88.48	88.74	88.81	88.61	88.21	88.74	88.28	88.21	88.21	88.48	88.21	88.28	88.28	88.48	88.21	88.42	88.35	88.42	87.92	87.99	88.14
GN02320	88.74	88.28	88.61	88.28	88.28	88.42	88.42	88.42	88.55	88.35	88.42	88.21	88.35	88.68	89.17	89.23	88.87	88.07	89.05	89.11	88.61	88.14	88.42	89.11	88.35	89.17	88.74	88.87	88.21	88.93	88.61	88.48	88.07	88.68	87.92	88.21	88.21	88.68	88.14	88.55	88.48	88.35	88.14	88.07	88.55	88.42	87.77	87.92	88.35
SMART286	88.68	88.28	88.35	88.55	88.14	88.42	88.42	88.48	88.28	88.55	88.28	88.07	88.21	88.48	89.05	89.05	89.73	88.14	88.99	88.93	88.42	87.92	88.42	90.09	88.07	89.11	88.48	88.55	88.21	88.99	90.04	88.14	87.84	89.73	87.92	88.21	88.21	88.35	88.07	87.99	89.4	89.17	88.14	87.99	89.51	88.28	87.69	87.84	87.99
UCI35	88.68	88.87	89.05	88.81	88.74	89.11	89.11	89.11	88.87	89.05	88.99	88.55	88.81	89.17	88.93	88.87	89.23	88.61	89.11	88.99	88.93	88.55	88.99	88.93	88.81	88.87	89.17	89.11	88.81	88.87	88.81	88.99	88.61	88.68	88.48	88.61	88.61	88.48	88.55	88.61	88.35	88.55	88.61	88.48	88.21	89.23	88.55	88.81	88.93
ND23	88.68	88.55	88.48	88.55	88.28	88.81	88.81	88.81	88.48	88.93	88.48	88.28	88.42	88.81	89.17	89.05	88.74	88.42	89.17	88.87	88.48	88.14	88.61	88.99	88.35	89.05	88.81	88.74	88.48	89.17	88.74	88.55	88.35	88.68	88.21	88.28	88.28	88.35	88.28	88.21	88.28	88.55	88.14	88.48	88.74	88.42	87.92	87.99	88.21
ND5	88.68	88.55	88.48	88.55	88.28	88.81	88.81	88.81	88.48	88.93	88.48	88.21	88.42	88.81	89.17	89.05	88.61	88.42	89.05	88.87	88.48	88.07	88.61	88.99	88.35	89.05	88.81	88.74	88.48	89.17	88.74	88.55	88.21	88.68	88.21	88.28	88.28	88.35	88.14	88.21	88.28	88.55	88.14	88.48	88.74	88.42	87.92	87.99	88.21
32600	88.68	88.42	88.35	88.42	88.28	88.68	88.68	88.68	88.35	88.93	88.48	88.21	88.42	88.68	88.81	89.11	88.55	88.35	88.99	88.99	88.48	87.99	88.61	88.99	88.35	89.05	88.81	88.74	88.55	88.68	88.74	88.55	88.14	88.68	88.21	88.21	88.21	88.42	88.21	88.21	88.28	88.55	88.14	88.42	88.35	88.42	87.92	87.99	88.14
BIDMC33A	88.68	88.42	88.48	88.42	88.28	88.68	88.68	88.68	88.48	88.93	88.48	88.21	88.42	88.68	88.81	89.11	88.55	88.35	88.99	88.87	88.48	87.99	88.61	88.99	88.35	89.05	88.81	88.74	88.48	88.81	88.74	88.55	88.14	88.68	88.21	88.14	88.14	88.42	88.14	88.21	88.28	88.55	88.14	88.42	88.42	88.42	87.99	87.99	88.14
35002	88.68	88.28	88.42	88.42	88.55	88.61	88.61	88.61	88.42	88.68	88.61	88.42	88.48	88.74	88.61	88.93	88.48	88.21	88.99	88.68	88.55	88.55	88.35	88.81	88.35	88.55	88.99	88.68	88.28	88.81	88.74	88.42	88.55	88.35	87.77	88.28	88.28	88.35	88.28	88.48	88.14	87.99	88.07	88.14	88.07	88.55	88.21	88.14	88.55
SMART1216	88.68	88.14	88.35	88.21	88.55	88.28	88.28	88.28	88.35	88.28	88.35	88.07	88.21	88.61	88.81	88.93	88.55	88.07	88.61	88.74	88.48	88.28	88.35	88.81	88.21	88.81	88.68	88.74	88.07	88.42	88.48	88.21	88.35	88.35	87.77	88.07	88.07	88.28	88.07	88.07	88.48	88.55	88.21	88.35	88.21	88.42	87.99	87.69	88.21
MNCRE83	88.68	88.55	88.48	88.55	88.28	88.81	88.81	88.81	88.48	88.93	88.48	88.28	88.42	88.81	89.17	89.05	88.74	88.42	89.17	88.87	88.48	88.14	88.61	88.99	88.35	89.05	88.81	88.74	88.48	89.17	88.74	88.55	88.35	88.68	88.21	88.28	88.28	88.35	88.28	88.21	88.28	88.55	88.14	88.48	88.74	88.42	87.92	87.99	88.21
AR0002	88.68	88.55	88.48	88.55	88.28	88.81	88.81	88.81	88.48	88.93	88.48	88.21	88.42	88.81	88.81	89.05	88.61	88.42	89.05	88.87	88.48	88.07	88.61	88.99	88.35	89.05	88.81	88.74	88.48	88.87	88.74	88.55	88.21	88.68	88.21	88.28	88.28	88.28	88.14	88.21	88.28	88.55	88.14	88.48	88.42	88.42	87.92	87.99	88.21
RDT3	88.68	88.81	88.74	88.87	88.61	88.93	88.93	88.99	88.87	88.93	88.87	88.55	88.74	88.93	88.74	88.68	88.87	88.74	88.74	88.74	88.55	88.48	88.87	88.61	88.61	88.61	88.87	88.81	88.48	88.74	88.81	88.87	88.55	88.42	88.48	88.81	88.81	88.28	88.61	88.35	88.14	87.99	88.48	88.35	88.14	88.93	88.42	88.35	88.61
GN02108	88.68	88.28	88.42	88.61	88.35	88.61	88.61	88.61	88.68	88.55	88.61	88.28	88.48	88.61	89.17	89.17	88.68	88.48	89.29	89.17	88.21	88.28	88.68	89.17	88.42	89.11	88.55	88.61	88.35	88.93	88.74	88.35	88.42	88.48	88.21	88.21	88.21	88.42	88.21	88.28	88.14	87.99	88.28	88.42	88.28	88.81	87.99	88.35	88.42
ND9	88.68	88.55	88.48	88.55	88.28	88.81	88.81	88.81	88.48	88.93	88.48	88.21	88.42	88.81	89.17	89.05	88.61	88.42	89.05	88.87	88.48	88.07	88.61	88.99	88.35	89.05	88.81	88.74	88.48	89.17	88.74	88.55	88.21	88.68	88.21	88.28	88.28	88.35	88.14	88.21	88.28	88.55	88.14	88.48	88.74	88.42	87.92	87.99	88.21
ND18	88.68	88.55	88.48	88.55	88.28	88.87	88.87	88.87	88.48	88.99	88.55	88.35	88.55	88.81	88.93	89.05	88.74	88.55	89.17	88.99	88.42	88.21	88.68	88.99	88.48	89.05	88.93	88.87	88.61	88.87	88.74	88.55	88.35	88.68	88.35	88.28	88.28	88.48	88.28	88.28	88.28	88.48	88.14	88.48	88.42	88.55	87.92	88.14	88.21
AR0053	88.68	88.42	88.48	88.42	88.28	88.68	88.68	88.68	88.48	88.93	88.48	88.21	88.42	88.68	88.81	89.11	88.55	88.35	88.99	88.99	88.48	87.99	88.61	88.99	88.35	89.05	88.81	88.74	88.55	88.81	88.74	88.55	88.14	88.68	88.21	88.28	88.28	88.42	88.21	88.21	88.28	88.55	88.14	88.42	88.42	88.42	87.99	87.99	88.14
ND20	88.68	88.55	88.48	88.55	88.28	88.81	88.81	88.81	88.48	88.93	88.48	88.35	88.42	88.81	89.29	89.05	88.74	88.55	89.17	88.93	88.48	88.21	88.61	88.99	88.35	89.05	88.87	88.81	88.55	89.17	88.74	88.55	88.35	88.68	88.21	88.28	88.28	88.42	88.28	88.21	88.28	88.48	88.14	88.48	88.74	88.48	87.92	87.99	88.21
MNCRE23	88.68	88.55	88.48	88.55	88.28	88.74	88.74	88.81	88.48	88.93	88.48	88.21	88.42	88.81	89.11	89.05	88.61	88.42	89.05	88.87	88.48	88.07	88.61	88.99	88.35	89.05	88.81	88.74	88.48	89.17	88.74	88.55	88.21	88.68	88.21	88.28	88.28	88.35	88.14	88.21	88.28	88.55	88.14	88.42	88.74	88.42	87.92	87.99	88.21
SMART723	88.68	88.35	88.42	88.28	88.28	88.55	88.55	88.55	88.21	88.42	88.28	88.07	88.14	88.42	88.99	89.23	89.83	88.14	89.17	88.93	88.68	88.07	88.55	90.18	88.14	89.17	88.74	88.81	88.42	88.93	89.78	88.28	88.14	89.78	87.84	87.92	87.92	88.07	87.92	88.14	89.62	89.62	88.14	88.21	89.23	88.35	87.99	88.14	87.84
GN02768	88.68	88.42	88.61	88.42	88.48	88.61	88.61	88.61	88.61	88.61	88.55	88.28	88.28	88.68	89.29	88.81	88.68	88.55	89.11	89.17	89.05	88.21	88.55	88.99	88.35	89.05	88.81	89.23	88.42	89.05	88.81	88.61	88.21	89.11	88.42	88.28	88.28	88.74	88.35	89.11	88.48	88.48	88.21	88.21	88.93	88.81	88.14	88.21	88.55
ND4	88.68	88.55	88.48	88.55	88.28	88.81	88.81	88.81	88.48	88.93	88.48	88.21	88.42	88.81	89.11	89.05	88.61	88.42	89.05	88.87	88.48	88.07	88.61	88.99	88.35	89.05	88.81	88.74	88.48	89.17	88.74	88.55	88.21	88.68	88.21	88.28	88.28	88.35	88.14	88.21	88.28	88.55	88.14	88.48	88.74	88.42	87.92	87.99	88.21
TREC1	88.68	87.84	88.14	87.92	88.14	88.14	88.14	88.14	88.07	88.35	88.21	87.92	87.92	88.28	88.74	88.87	89.29	87.92	88.74	88.61	88.61	88.35	87.92	89.62	87.92	88.99	88.55	88.55	88.07	88.55	89.4	87.99	87.77	89.17	87.69	87.99	87.99	88.42	87.99	87.99	89.29	89.35	88.07	88.28	89.29	87.92	87.45	87.53	87.92
CRENT193	88.68	88.42	88.48	88.55	88.48	88.61	88.61	88.61	88.55	88.87	88.61	88.35	88.28	88.87	89.46	89.17	89.99	88.35	89.11	88.93	88.68	88.35	88.81	90.18	88.48	89.29	88.81	88.81	88.74	88.93	89.88	88.35	88.21	89.94	88.14	88.14	88.14	88.48	88.14	88.42	89.51	89.57	88.48	88.42	90.13	88.61	88.14	88.28	88.28
MNCRE48	88.68	88.55	88.48	88.55	88.28	88.74	88.74	88.81	88.48	88.93	88.48	88.21	88.42	88.81	89.11	89.05	88.61	88.42	89.05	88.87	88.48	88.07	88.61	88.99	88.35	89.05	88.81	88.74	88.48	89.17	88.74	88.55	88.21	88.68	88.21	88.28	88.28	88.35	88.14	88.21	88.28	88.55	88.14	88.42	88.74	88.42	87.92	87.99	88.21
e1879	88.68	88.68	88.93	88.87	88.68	88.93	88.93	88.93	88.87	89.05	89.05	88.74	88.81	89.11	89.11	88.99	89.11	88.55	89.17	89.17	88.55	88.48	89.11	89.05	88.74	89.05	89.05	89.11	88.68	88.99	88.87	88.81	88.55	88.55	88.42	88.61	88.61	88.61	88.55	88.68	88.55	88.14	88.55	88.74	88.48	89.17	88.55	88.61	88.68
e1294	88.68	88.07	88.21	87.99	88.14	88.35	88.35	88.35	88.07	88.14	88.28	88.07	88.07	88.35	88.74	88.81	89.62	88.07	88.61	88.68	88.42	88.07	87.92	89.78	87.99	88.74	88.48	88.61	87.99	88.48	89.46	87.92	87.77	89.4	87.61	87.92	87.92	88.28	87.92	88.07	89.62	89.29	87.92	87.92	89.35	88.55	87.99	87.99	88.48
MNCRE17	88.68	88.55	88.48	88.55	88.28	88.81	88.81	88.81	88.48	88.87	88.48	88.21	88.42	88.81	89.17	88.99	88.61	88.42	88.99	88.87	88.42	88.07	88.61	88.93	88.35	88.99	88.74	88.74	88.48	89.11	88.74	88.55	88.21	88.61	88.21	88.28	88.28	88.28	88.14	88.21	88.28	88.42	88.14	88.28	88.68	88.42	87.92	87.99	88.21
e1563	88.68	88.28	88.48	88.42	88.42	88.61	88.61	88.61	88.48	88.55	88.68	88.21	88.14	88.68	88.99	88.81	89.73	88.28	88.99	88.87	88.81	88.28	88.55	90.04	88.21	88.93	88.61	88.81	88.48	88.93	89.78	88.42	88.07	89.78	88.14	88.14	88.14	88.28	88.07	88.42	90.04	89.78	88.35	88.35	89.73	88.68	87.92	88.14	88.42
MNCRE81	88.68	88.55	88.48	88.55	88.28	88.81	88.81	88.81	88.48	88.93	88.48	88.28	88.42	88.81	89.17	89.05	88.68	88.42	89.11	88.87	88.48	88.07	88.61	88.99	88.35	89.05	88.81	88.74	88.48	89.17	88.74	88.55	88.28	88.68	88.21	88.28	88.28	88.35	88.21	88.21	88.28	88.55	88.14	88.48	88.74	88.42	87.92	87.99	88.21
MNCRE29	88.68	88.55	88.48	88.55	88.28	88.81	88.81	88.81	88.48	88.93	88.48	88.21	88.42	88.81	89.17	89.05	88.61	88.42	89.05	88.87	88.48	88.07	88.61	88.99	88.35	89.05	88.81	88.74	88.48	89.17	88.74	88.55	88.21	88.68	88.21	88.28	88.28	88.35	88.14	88.21	88.28	88.55	88.14	88.48	88.74	88.42	87.92	87.99	88.21
e1153	88.68	87.99	88.14	88.07	88.21	88.14	88.14	88.21	88.21	88.21	88.21	87.99	87.92	88.28	88.99	88.99	89.29	87.99	88.93	88.99	88.28	87.92	87.92	89.88	87.99	88.93	88.42	88.48	87.99	88.81	89.35	88.07	87.69	89.46	87.53	88.07	88.07	88.61	88.07	88.74	89.17	88.93	88.07	87.92	89.46	88.14	87.45	87.45	88.07
e598	88.68	88.07	88.28	87.99	88.14	88.28	88.28	88.28	88.07	88.21	88.14	87.99	88.14	88.42	89.11	89.11	89.68	87.99	89.17	89.05	88.28	87.99	88.14	90.18	88.14	89.23	88.55	88.68	88.21	88.93	89.57	88.07	87.77	89.78	87.45	87.99	87.99	88.48	87.99	88.35	89.88	89.4	87.99	87.99	89.73	88.28	87.69	87.84	88.21
AR0136	88.68	88.55	88.48	88.55	88.28	88.81	88.81	88.81	88.48	88.93	88.48	88.21	88.42	88.81	89.11	89.05	88.61	88.42	89.05	88.87	88.48	88.07	88.61	88.99	88.35	89.05	88.81	88.74	88.48	89.17	88.74	88.55	88.21	88.68	88.21	88.28	88.28	88.28	88.14	88.21	88.28	88.55	88.14	88.48	88.74	88.42	87.92	87.99	88.21
28134	88.68	88.42	88.48	88.42	88.28	88.68	88.68	88.68	88.48	88.93	88.48	88.21	88.42	88.68	88.81	89.23	88.55	88.35	89.11	88.87	88.48	87.99	88.61	89.11	88.35	89.05	88.81	88.74	88.48	88.74	88.74	88.55	88.14	88.68	88.21	88.14	88.14	88.35	88.14	88.21	88.28	88.48	88.14	88.35	88.42	88.42	87.84	87.99	88.14
MNCRE8	88.68	88.55	88.48	88.55	88.28	88.74	88.74	88.81	88.48	88.93	88.48	88.21	88.42	88.81	89.11	89.05	88.61	88.42	89.05	88.87	88.48	88.07	88.61	88.99	88.35	89.05	88.81	88.74	88.48	89.17	88.74	88.55	88.21	88.68	88.21	88.28	88.28	88.35	88.14	88.21	88.28	88.55	88.14	88.42	88.74	88.42	87.92	87.99	88.21
MNCRE39	88.68	88.55	88.48	88.55	88.28	88.68	88.68	88.68	88.48	88.93	88.48	88.21	88.42	88.81	89.11	89.05	88.55	88.35	88.99	88.87	88.48	87.99	88.61	88.99	88.35	89.05	88.81	88.74	88.48	89.17	88.74	88.55	88.14	88.68	88.21	88.28	88.28	88.35	88.14	88.21	88.28	88.55	88.14	88.35	88.74	88.42	87.92	87.99	88.14
MNCRE86	88.68	88.55	88.48	88.55	88.35	88.87	88.87	88.87	88.48	88.99	88.55	88.35	88.55	88.81	88.99	89.05	88.74	88.55	89.17	89.05	88.48	88.21	88.74	88.99	88.48	89.05	88.93	88.87	88.61	88.87	88.74	88.55	88.35	88.68	88.35	88.28	88.28	88.42	88.28	88.35	88.28	88.55	88.14	88.48	88.42	88.55	87.92	88.14	88.21
35703	88.68	88.21	88.28	88.21	88.21	88.35	88.35	88.42	88.35	88.35	88.28	88.07	88.07	88.48	88.81	88.81	89.57	87.92	88.61	88.87	88.42	88.07	88.14	89.62	88.14	88.81	88.48	88.68	87.99	88.48	89.4	88.28	87.99	89.57	87.61	88.14	88.14	88.21	88.14	88.14	89.4	89.17	88.21	87.99	89.35	88.21	87.61	87.84	88.14
e597	88.68	88.07	88.28	87.99	88.14	88.28	88.28	88.28	88.07	88.21	88.14	87.99	87.99	88.35	89.11	89.11	89.68	87.99	89.17	89.05	88.28	87.99	87.99	90.18	88.14	89.23	88.55	88.68	88.21	88.81	89.57	88.07	87.77	89.78	87.45	87.99	87.99	88.48	87.99	88.35	89.83	89.4	87.99	87.99	89.73	88.28	87.61	87.77	88.21
e1091	88.68	88.07	88.28	87.99	88.14	88.28	88.28	88.28	88.07	88.21	88.14	87.99	87.99	88.35	89.11	89.11	89.68	87.99	89.17	89.05	88.28	87.99	87.99	90.18	88.07	89.23	88.55	88.68	88.21	88.81	89.51	88.07	87.77	89.73	87.45	87.99	87.99	88.48	87.99	88.35	89.83	89.4	87.99	87.99	89.68	88.28	87.61	87.77	88.14
ST234K063	88.68	88.28	88.48	88.42	88.28	88.61	88.61	88.68	88.55	88.35	88.48	88.28	88.35	88.61	88.87	88.93	89.73	87.99	89.11	88.74	88.61	88.35	88.35	90.13	88.21	88.93	88.81	88.87	88.21	88.99	89.68	88.35	87.92	89.62	87.84	88.14	88.14	88.55	87.99	88.07	89.78	89.51	88.28	87.92	89.51	88.48	87.99	88.07	88.42
e404	88.68	88.48	88.42	88.68	88.35	88.68	88.68	88.74	88.74	88.81	88.74	88.21	88.14	88.68	89.05	88.99	88.74	88.42	89.17	89.23	89.11	88.35	88.55	89.11	88.42	89.11	88.93	88.87	88.55	89.11	88.87	88.61	88.07	88.87	88.21	88.42	88.42	88.87	88.28	88.42	88.68	88.81	88.35	88.81	88.55	88.99	87.92	88.14	88.61
SMART264	88.68	88.35	88.35	88.42	88.35	88.68	88.68	88.68	88.35	88.61	88.48	88.21	88.21	88.48	88.68	88.81	88.61	88.42	88.81	88.68	89.05	88.07	88.42	88.87	88.21	88.87	88.99	88.87	88.48	88.61	88.93	88.35	88.07	89.05	87.99	88.21	88.21	87.99	88.28	88.48	88.14	88.35	88.14	88.28	88.28	88.48	87.77	87.92	87.99
MNCRE57	88.68	88.48	88.48	88.48	88.28	88.74	88.74	88.74	88.42	88.87	88.48	88.28	88.42	88.81	89.29	89.05	88.74	88.55	89.17	88.93	88.48	88.21	88.61	88.99	88.35	89.05	88.87	88.81	88.55	89.17	88.74	88.48	88.35	88.68	88.21	88.21	88.21	88.35	88.21	88.21	88.28	88.55	88.14	88.42	88.74	88.42	87.92	87.99	88.14
34996	88.68	88.42	88.35	88.42	88.28	88.68	88.68	88.68	88.35	88.99	88.48	88.21	88.42	88.68	88.81	89.29	88.55	88.35	89.05	88.93	88.74	88.07	88.61	89.05	88.42	89.05	88.99	88.81	88.55	88.68	88.99	88.42	88.14	88.74	88.21	88.21	88.21	88.28	88.21	88.21	88.35	88.61	88.28	88.35	88.35	88.42	87.84	87.99	88.07
MNCRE35	88.68	88.55	88.48	88.55	88.28	88.81	88.81	88.81	88.48	88.93	88.48	88.28	88.42	88.81	89.17	89.05	88.74	88.42	89.17	88.87	88.48	88.14	88.61	88.99	88.35	89.05	88.81	88.74	88.48	89.17	88.74	88.55	88.35	88.68	88.21	88.28	88.28	88.35	88.28	88.21	88.28	88.55	88.14	88.48	88.74	88.42	87.92	87.99	88.21
e914	88.68	88.07	88.28	87.99	88.21	88.28	88.28	88.28	88.07	88.28	88.14	87.99	88.07	88.35	89.17	89.11	89.73	87.99	89.11	89.11	88.35	88.07	88.07	90.18	88.14	89.23	88.42	88.61	88.28	88.74	89.57	88.07	87.77	89.94	87.45	87.99	87.99	88.48	87.99	88.35	89.62	89.23	88.07	87.99	89.94	88.28	87.69	87.84	88.21
e2350	88.68	89.11	89.17	89.11	88.87	88.87	88.87	88.87	89.05	88.93	88.87	88.87	88.74	88.74	88.55	88.55	88.87	88.74	88.55	88.55	88.99	88.81	88.68	88.55	88.74	88.48	89.05	89.29	88.68	88.68	88.68	88.87	88.74	88.74	88.68	89.05	89.05	88.48	89.05	89.11	88.61	88.42	88.21	88.55	88.55	89.11	89.11	88.74	89.17
665ECLO	88.68	88.28	88.55	88.28	88.48	88.55	88.55	88.55	88.42	88.42	88.35	88.28	88.28	88.55	89.23	89.11	89.88	88.07	89.11	89.11	88.74	88.21	88.21	90.18	88.35	89.23	88.74	88.74	88.35	88.99	89.57	88.28	88.07	89.57	87.69	88.21	88.21	88.81	88.21	88.48	89.78	89.46	88.21	88.14	89.78	88.55	87.92	88.07	88.48
e1070	88.68	87.99	88.42	87.92	88.14	88.21	88.21	88.21	87.99	88.35	88.07	87.92	88.07	88.35	88.93	89.05	89.57	87.92	88.99	88.87	88.35	87.92	88.07	90.09	88.07	88.99	88.55	88.61	88.14	88.81	89.57	88.07	87.77	89.68	87.53	87.92	87.92	88.35	87.92	88.28	89.78	89.46	87.99	87.92	89.51	88.21	87.61	87.69	88.14
LMG27195	88.68	88.68	88.81	88.81	88.68	88.99	88.99	88.99	88.81	88.81	88.61	88.68	88.74	89.05	88.99	88.81	88.93	88.68	88.99	88.93	88.42	88.55	88.93	88.87	88.68	88.93	88.93	88.87	88.68	88.74	88.87	88.81	88.74	88.35	88.48	88.48	88.48	88.14	88.48	88.61	88.28	88.21	88.42	88.42	88.07	89.11	88.68	88.61	88.61
GN04366	88.68	88.55	88.68	88.48	88.42	88.81	88.81	88.81	88.48	88.55	88.35	88.21	88.28	88.74	89.17	89.05	88.93	88.21	89.29	89.29	88.28	88.14	88.55	89.11	88.28	89.23	88.61	88.81	88.48	89.17	88.68	88.55	88.21	88.68	88.14	88.14	88.14	88.28	88.55	88.42	88.21	88.07	88.07	88.14	88.42	88.61	88.07	88.28	88.28
NDA	88.68	88.55	88.48	88.55	88.28	88.74	88.74	88.81	88.48	88.93	88.48	88.21	88.42	88.81	89.11	89.05	88.61	88.42	89.05	88.87	88.48	88.07	88.61	88.99	88.35	89.05	88.81	88.74	88.48	89.17	88.74	88.55	88.21	88.68	88.21	88.28	88.28	88.28	88.14	88.21	88.28	88.55	88.14	88.42	88.74	88.42	87.92	87.99	88.21
43555	88.68	88.42	88.48	88.42	88.28	88.68	88.68	88.68	88.48	88.93	88.48	88.21	88.42	88.68	88.81	89.11	88.55	88.35	88.99	88.87	88.48	87.99	88.61	88.99	88.35	89.05	88.81	88.74	88.48	88.81	88.74	88.55	88.14	88.68	88.21	88.14	88.14	88.42	88.14	88.21	88.28	88.55	88.14	88.42	88.42	88.42	87.99	87.99	88.14
ND19	88.68	88.55	88.48	88.55	88.28	88.81	88.81	88.81	88.48	88.93	88.48	88.35	88.48	88.81	88.87	89.05	88.74	88.55	89.17	88.93	88.48	88.21	88.61	88.99	88.42	89.05	88.93	88.87	88.61	88.87	88.74	88.55	88.35	88.68	88.21	88.28	88.28	88.42	88.28	88.21	88.28	88.55	88.14	88.48	88.42	88.55	87.92	88.07	88.21
31613	88.68	88.55	88.48	88.48	88.28	88.68	88.68	88.68	88.48	88.93	88.48	88.21	88.42	88.81	89.05	89.05	88.55	88.35	88.99	88.87	88.48	87.99	88.61	88.99	88.35	89.05	88.81	88.74	88.48	88.99	88.74	88.55	88.14	88.68	88.21	88.28	88.28	88.35	88.14	88.35	88.28	88.55	88.14	88.35	88.61	88.42	87.92	87.99	88.14
44565	88.68	88.28	88.07	88.35	88.07	88.55	88.55	88.55	88.28	88.81	88.35	88.28	88.14	88.42	88.74	89.4	88.68	88.42	89.11	88.93	89.23	88.14	88.28	89.11	88.14	88.81	89.23	89.11	88.28	88.99	88.99	88.14	87.99	89.17	87.92	88.21	88.21	88.68	88.61	88.68	88.74	88.55	88.28	88.55	88.55	88.55	87.61	87.92	88.14
ND12	88.68	88.48	88.48	88.42	88.28	88.68	88.68	88.68	88.48	88.99	88.48	88.21	88.42	88.74	88.81	89.05	88.55	88.35	88.99	88.93	88.55	87.99	88.61	88.99	88.35	89.05	88.81	88.74	88.48	88.74	88.74	88.55	88.14	88.68	88.21	88.21	88.21	88.35	88.14	88.21	88.28	88.55	88.14	88.35	88.42	88.42	87.92	87.99	88.14
SMART1009	88.68	88.28	88.42	88.42	88.42	88.55	88.55	88.55	88.55	88.48	88.35	88.35	88.28	88.68	88.48	88.81	88.35	88.14	88.81	88.55	88.21	88.42	88.28	88.74	88.21	88.74	88.68	88.68	88.28	88.81	88.35	88.35	88.61	88.07	87.92	88.28	88.28	88.48	88.28	87.92	88.28	88.14	88.07	88.14	88.14	88.61	88.14	87.92	88.55
34988	88.68	88.48	88.48	88.42	88.28	88.68	88.68	88.68	88.48	88.93	88.48	88.21	88.42	88.74	88.81	89.11	88.55	88.35	88.99	88.99	88.48	87.99	88.61	88.99	88.35	89.05	88.81	88.74	88.55	88.81	88.74	88.55	88.14	88.68	88.21	88.35	88.35	88.48	88.21	88.21	88.28	88.48	88.14	88.42	88.42	88.42	87.99	87.99	88.14
e812	88.68	88.55	88.61	88.74	88.42	88.93	88.93	88.93	88.74	88.99	88.93	88.55	88.61	88.87	88.87	88.81	88.93	88.48	88.99	89.05	88.48	88.42	88.87	88.87	88.48	88.87	88.87	88.81	88.68	89.17	88.87	88.61	88.42	88.74	88.35	88.55	88.55	88.28	88.48	88.48	88.48	88.35	88.48	88.68	88.42	89.17	88.21	88.48	88.81
MNCRE30	88.68	88.55	88.48	88.55	88.28	88.81	88.81	88.81	88.48	88.93	88.48	88.28	88.42	88.81	89.17	89.05	88.74	88.42	89.17	88.87	88.48	88.14	88.61	88.99	88.35	89.05	88.81	88.74	88.48	89.17	88.74	88.55	88.35	88.68	88.21	88.28	88.28	88.35	88.28	88.21	88.28	88.55	88.14	88.48	88.74	88.42	87.92	87.99	88.21
33813	88.68	88.55	88.48	88.55	88.28	88.81	88.81	88.81	88.48	88.93	88.48	88.21	88.42	88.81	88.81	89.05	88.61	88.42	89.05	88.87	88.48	88.07	88.61	88.99	88.35	89.05	88.81	88.74	88.48	88.87	88.74	88.55	88.21	88.68	88.21	88.28	88.28	88.28	88.14	88.21	88.28	88.55	88.14	88.48	88.42	88.42	87.92	87.99	88.21
MNCRE79	88.68	88.55	88.48	88.55	88.28	88.81	88.81	88.81	88.48	88.93	88.48	88.21	88.42	88.81	89.11	89.05	88.61	88.48	89.05	88.87	88.48	88.07	88.61	88.99	88.35	89.05	88.81	88.74	88.48	89.17	88.74	88.55	88.21	88.68	88.21	88.28	88.28	88.42	88.14	88.21	88.28	88.55	88.14	88.48	88.74	88.42	87.92	87.99	88.21
e843	88.68	88.07	88.28	87.99	88.14	88.28	88.28	88.28	88.07	88.21	88.14	87.99	87.99	88.35	89.11	89.11	89.68	87.99	89.17	89.05	88.28	87.99	87.99	90.18	88.14	89.23	88.55	88.68	88.21	88.81	89.57	88.07	87.77	89.78	87.45	87.99	87.99	88.48	87.99	88.35	89.83	89.4	87.99	87.99	89.73	88.28	87.61	87.77	88.21
959ECLO	88.68	88.28	88.68	88.28	88.61	88.55	88.55	88.55	88.55	88.55	88.42	88.28	88.35	88.55	88.87	88.74	88.48	88.21	88.87	88.93	88.28	88.28	88.35	88.68	88.35	88.74	88.55	88.61	88.28	88.81	88.35	88.42	88.14	88.28	87.84	88.21	88.21	88.74	88.21	88.55	88.28	88.14	88.14	88.14	88.28	88.68	88.07	88.07	88.48
ND13	88.68	88.55	88.48	88.55	88.28	88.68	88.68	88.74	88.48	88.93	88.48	88.21	88.42	88.81	89.11	89.05	88.61	88.35	88.99	88.87	88.48	87.99	88.61	88.99	88.35	89.05	88.81	88.74	88.48	89.17	88.74	88.55	88.14	88.68	88.21	88.28	88.28	88.35	88.14	88.21	88.28	88.55	88.14	88.35	88.74	88.42	87.92	87.99	88.14
e1092	88.68	88.07	88.28	87.99	88.14	88.28	88.28	88.28	88.07	88.21	88.14	87.99	87.99	88.35	89.11	89.11	89.68	87.99	89.17	89.05	88.28	87.99	87.99	90.18	88.07	89.23	88.55	88.68	88.21	88.81	89.51	88.07	87.77	89.73	87.45	87.99	87.99	88.48	87.99	88.35	89.83	89.4	87.99	87.99	89.68	88.28	87.61	87.77	88.14
MNCRE38	88.68	88.55	88.48	88.55	88.28	88.74	88.74	88.81	88.48	88.93	88.48	88.21	88.42	88.81	89.11	89.05	88.61	88.42	89.05	88.87	88.48	88.07	88.61	88.99	88.35	89.05	88.81	88.74	88.48	89.17	88.74	88.55	88.21	88.68	88.21	88.28	88.28	88.35	88.14	88.21	88.28	88.55	88.14	88.42	88.74	88.42	87.92	87.99	88.21
e600	88.68	88.07	88.28	87.99	88.14	88.28	88.28	88.28	88.07	88.21	88.14	87.99	87.99	88.35	89.11	89.11	89.68	87.99	89.17	89.05	88.28	87.99	87.99	90.18	88.14	89.23	88.55	88.68	88.21	88.81	89.57	88.07	87.77	89.78	87.45	87.99	87.99	88.48	87.99	88.35	89.83	89.4	87.99	87.99	89.73	88.28	87.61	87.77	88.21
ECC1950	88.68	88.14	88.35	88.28	88.28	88.61	88.61	88.61	88.42	88.35	88.48	88.28	88.28	88.55	88.99	89.05	89.73	87.99	89.11	88.87	88.74	88.35	88.28	90.13	88.21	89.11	89.11	88.87	88.28	88.99	89.78	88.21	87.84	89.62	87.61	87.99	87.99	88.42	87.99	87.99	89.68	89.51	88.35	88.14	89.57	88.48	87.69	87.84	88.42
MNCRE42	88.68	88.55	88.48	88.55	88.28	88.74	88.74	88.81	88.48	88.93	88.48	88.21	88.42	88.81	89.11	89.05	88.61	88.42	89.05	88.87	88.48	88.07	88.61	88.99	88.35	89.05	88.81	88.74	88.48	89.17	88.74	88.55	88.21	88.68	88.21	88.28	88.28	88.35	88.14	88.21	88.28	88.55	88.14	88.42	88.74	88.42	87.92	87.99	88.21
MNCRE52	88.68	88.55	88.48	88.55	88.28	88.81	88.81	88.81	88.48	88.93	88.48	88.35	88.42	88.81	89.29	89.05	88.74	88.55	89.17	88.93	88.48	88.21	88.61	88.99	88.35	89.05	88.87	88.81	88.55	89.17	88.74	88.55	88.35	88.68	88.21	88.28	88.28	88.42	88.28	88.21	88.28	88.55	88.14	88.48	88.74	88.48	87.92	87.99	88.21
acterhormaechei	88.68	88.81	88.87	89.05	88.61	89.05	89.05	89.05	89.05	89.05	89.05	88.55	88.93	88.99	88.99	88.99	88.99	88.68	88.99	88.99	88.61	88.55	89.11	88.99	88.87	88.87	88.93	88.93	88.61	88.93	88.74	88.93	88.68	88.68	88.35	88.68	88.68	88.35	88.55	88.61	88.21	88.07	88.55	88.48	88.28	89.17	88.42	88.42	88.61
MNCRE28	88.68	88.55	88.48	88.55	88.28	88.81	88.81	88.81	88.48	88.93	88.48	88.28	88.42	88.81	89.17	89.05	88.74	88.42	89.17	88.87	88.48	88.14	88.61	88.99	88.35	89.05	88.81	88.74	88.48	89.17	88.74	88.55	88.35	88.68	88.21	88.28	88.28	88.35	88.28	88.21	88.28	88.55	88.14	88.48	88.74	88.42	87.92	87.99	88.21
MNCRE41	88.68	88.55	88.48	88.55	88.28	88.74	88.74	88.81	88.48	88.93	88.48	88.21	88.42	88.81	89.11	89.05	88.61	88.42	89.05	88.87	88.48	88.07	88.61	88.99	88.35	89.05	88.81	88.74	88.48	89.17	88.74	88.55	88.21	88.68	88.21	88.28	88.28	88.35	88.14	88.21	88.28	88.55	88.14	88.42	88.74	88.42	87.92	87.99	88.21
MNCRE84	88.68	88.55	88.48	88.55	88.28	88.81	88.81	88.81	88.48	88.93	88.48	88.28	88.42	88.81	89.17	89.05	88.68	88.42	89.11	88.87	88.48	88.07	88.61	88.99	88.35	89.05	88.81	88.74	88.48	89.17	88.74	88.55	88.28	88.68	88.21	88.28	88.28	88.35	88.21	88.21	88.28	88.55	88.14	88.48	88.74	88.42	87.92	87.99	88.21
GN05698	88.68	87.92	88.07	87.99	88.28	88.14	88.14	88.21	88.14	88.28	88.14	87.92	87.99	88.28	88.87	88.74	89.35	87.99	88.81	88.87	88.35	87.99	87.99	89.78	87.99	88.99	88.35	88.42	88.07	88.81	89.57	88.07	87.84	89.46	87.45	88.07	88.07	88.42	88.07	88.35	89.35	89.17	88.21	88.07	89.46	88.14	87.45	87.37	87.99
ND11	88.68	88.55	88.48	88.55	88.28	88.81	88.81	88.81	88.48	88.93	88.48	88.28	88.42	88.81	89.17	89.05	88.74	88.42	89.17	88.87	88.48	88.14	88.61	88.99	88.35	89.05	88.81	88.74	88.48	89.17	88.74	88.55	88.35	88.68	88.21	88.28	88.28	88.35	88.28	88.21	88.28	88.55	88.14	88.48	88.74	88.42	87.92	87.99	88.21
28585	88.68	88.42	88.42	88.42	88.28	88.68	88.68	88.68	88.42	88.93	88.48	88.21	88.42	88.68	88.81	89.23	88.55	88.35	89.11	88.87	88.48	87.99	88.61	89.11	88.35	89.05	88.81	88.74	88.48	88.74	88.74	88.55	88.14	88.68	88.21	88.14	88.14	88.35	88.14	88.21	88.28	88.55	88.14	88.35	88.35	88.42	87.84	87.99	88.14
ND8	88.68	88.55	88.48	88.55	88.28	88.68	88.68	88.74	88.48	88.93	88.48	88.21	88.42	88.81	89.11	89.05	88.61	88.35	88.99	88.87	88.48	87.99	88.61	88.99	88.35	89.05	88.81	88.74	88.48	89.17	88.74	88.55	88.14	88.68	88.21	88.28	88.28	88.35	88.14	88.21	88.28	88.55	88.14	88.35	88.74	88.42	87.92	87.99	88.14
42844	88.68	88.55	88.48	88.55	88.28	88.74	88.74	88.81	88.48	88.93	88.48	88.21	88.42	88.81	88.81	89.05	88.61	88.42	89.05	88.87	88.48	88.07	88.61	88.99	88.35	89.05	88.81	88.74	88.48	88.81	88.74	88.55	88.21	88.68	88.21	88.28	88.28	88.35	88.14	88.21	88.28	88.55	88.14	88.42	88.42	88.42	87.92	87.99	88.14
e1238	88.68	88.07	88.42	88.14	88.35	88.28	88.28	88.28	88.35	88.42	88.28	88.07	88.14	88.55	88.93	88.87	88.42	87.92	88.99	89.11	88.55	88.14	88.28	88.93	88.07	89.05	88.61	88.61	88.14	88.87	88.74	87.99	87.84	88.35	87.77	87.92	87.92	88.48	88.35	88.42	88.28	88.14	88.21	87.92	88.28	88.48	87.84	87.99	88.42
MNCRE6	88.68	88.55	88.48	88.55	88.28	88.81	88.81	88.81	88.48	88.93	88.48	88.21	88.42	88.81	89.11	89.05	88.61	88.42	89.05	88.87	88.48	88.07	88.61	88.99	88.35	89.05	88.81	88.74	88.48	89.17	88.74	88.55	88.21	88.68	88.21	88.28	88.28	88.28	88.14	88.21	88.28	88.55	88.14	88.48	88.74	88.42	87.92	87.99	88.21
GN03041	88.68	88.48	88.87	88.87	88.61	88.87	88.87	88.87	88.93	88.99	88.99	88.74	88.87	88.93	88.81	88.81	88.61	88.42	88.74	88.74	88.48	88.55	88.81	88.61	88.68	88.61	88.87	88.81	88.28	88.74	88.35	88.87	88.61	88.28	88.07	88.93	88.93	88.42	88.74	88.68	88.07	87.92	88.28	88.35	88.07	89.05	88.28	88.35	88.99
34986	88.68	88.55	88.48	88.55	88.28	88.81	88.81	88.81	88.48	88.93	88.48	88.21	88.42	88.81	88.81	89.05	88.61	88.42	89.05	88.87	88.48	88.07	88.61	88.99	88.35	89.05	88.81	88.74	88.48	88.87	88.74	88.55	88.21	88.68	88.21	88.28	88.28	88.28	88.14	88.21	88.28	88.55	88.14	88.48	88.42	88.42	87.92	87.99	88.21
32534	88.68	88.42	88.35	88.42	88.28	88.68	88.68	88.68	88.35	88.93	88.48	88.21	88.42	88.68	88.87	89.23	88.55	88.35	89.11	88.87	88.48	87.99	88.61	89.11	88.35	89.05	88.81	88.74	88.48	88.68	88.74	88.42	88.14	88.68	88.21	88.14	88.14	88.35	88.14	88.35	88.28	88.55	88.14	88.35	88.35	88.42	87.84	87.99	88.07
MNCRE51	88.68	88.55	88.48	88.55	88.28	88.74	88.74	88.81	88.48	88.93	88.48	88.21	88.42	88.81	89.11	89.05	88.61	88.42	89.05	88.87	88.48	88.07	88.61	88.99	88.35	89.05	88.81	88.74	88.48	89.17	88.74	88.55	88.21	88.68	88.21	88.28	88.28	88.35	88.14	88.21	88.28	88.55	88.14	88.42	88.74	88.42	87.92	87.99	88.21
ND1	88.68	88.55	88.48	88.55	88.28	88.81	88.81	88.81	88.48	88.93	88.48	88.21	88.42	88.81	89.17	89.05	88.61	88.42	89.05	88.87	88.48	88.07	88.61	88.99	88.35	89.05	88.81	88.74	88.48	89.17	88.74	88.55	88.21	88.68	88.21	88.28	88.28	88.35	88.14	88.21	88.28	88.55	88.14	88.48	88.74	88.42	87.92	87.99	88.21
e1795	88.68	88.07	88.35	88.21	88.28	88.35	88.35	88.35	88.35	88.42	88.35	88.07	88.21	88.61	88.93	88.74	89.68	87.99	88.87	88.61	88.42	88.14	88.14	89.88	88.14	88.93	88.68	88.74	88.28	88.74	89.46	87.99	87.92	89.57	87.69	87.99	87.99	88.28	87.99	88.07	89.94	89.68	88.28	87.99	89.51	88.28	87.69	87.84	88.21
MNCRE9	88.68	88.55	88.48	88.55	88.28	88.81	88.81	88.81	88.48	88.93	88.48	88.28	88.42	88.81	89.17	89.05	88.68	88.42	89.11	88.87	88.48	88.07	88.61	88.99	88.35	89.05	88.81	88.74	88.48	89.17	88.74	88.55	88.28	88.68	88.21	88.28	88.28	88.35	88.21	88.21	88.28	88.48	88.14	88.48	88.74	88.42	87.92	87.99	88.21
e1267	88.68	88.21	88.35	88.28	88.21	88.48	88.48	88.48	88.55	88.55	88.48	88.28	88.35	88.61	88.87	88.74	89.68	88.21	88.93	88.61	88.48	88.28	88.21	90.04	88.21	88.74	88.87	88.87	88.35	88.68	89.68	88.35	88.07	89.4	87.77	88.21	88.21	88.48	88.21	87.84	89.94	89.51	88.21	88.14	89.35	88.61	87.84	88.07	88.68
e272	88.68	88.61	88.93	88.87	88.61	88.99	88.99	88.99	88.99	88.93	88.87	88.74	88.81	88.99	88.99	88.87	88.87	88.55	89.05	88.93	88.48	88.55	88.87	88.93	88.61	88.93	89.17	89.05	88.48	88.87	88.55	88.87	88.48	88.61	88.07	88.74	88.74	88.81	88.55	88.48	88.42	88.21	88.55	88.14	88.35	88.68	88.14	88.21	88.55
28131	88.68	88.42	88.42	88.42	88.28	88.68	88.68	88.68	88.42	88.93	88.48	88.21	88.42	88.68	88.81	89.23	88.55	88.35	89.11	88.87	88.48	87.99	88.61	89.11	88.35	89.05	88.81	88.74	88.48	88.74	88.74	88.55	88.14	88.68	88.21	88.14	88.14	88.35	88.14	88.21	88.28	88.55	88.14	88.35	88.35	88.42	87.84	87.99	88.14
ND21	88.68	88.55	88.48	88.55	88.28	88.74	88.74	88.81	88.48	88.93	88.48	88.21	88.42	88.81	89.11	89.05	88.61	88.42	89.05	88.87	88.48	88.07	88.61	88.99	88.35	89.05	88.81	88.74	88.48	89.17	88.74	88.55	88.21	88.68	88.21	88.28	88.28	88.35	88.14	88.21	88.28	88.55	88.14	88.42	88.74	88.42	87.92	87.99	88.21
e1784	88.68	88.07	88.28	87.99	88.14	88.28	88.28	88.28	88.07	88.21	88.14	87.99	88.14	88.35	89.11	89.11	89.62	87.99	89.11	89.05	88.28	87.99	88.14	90.18	88.14	89.23	88.42	88.61	88.21	88.87	89.57	88.07	87.77	89.94	87.45	87.99	87.99	88.48	87.99	88.35	89.62	89.17	87.99	87.99	89.83	88.28	87.69	87.84	88.21
MNCRE25	88.68	88.55	88.48	88.55	88.28	88.74	88.74	88.81	88.48	88.93	88.48	88.21	88.42	88.81	89.11	89.05	88.61	88.42	89.05	88.87	88.48	88.07	88.61	88.99	88.35	89.05	88.81	88.74	88.48	89.17	88.74	88.55	88.21	88.68	88.21	88.28	88.28	88.35	88.14	88.21	88.28	88.55	88.14	88.42	88.74	88.42	87.92	87.99	88.21
e638	88.68	87.99	88.28	88.14	88.21	88.28	88.28	88.28	88.21	88.28	88.14	87.99	87.99	88.42	88.81	88.99	88.35	87.84	88.61	88.74	88.28	87.84	88.14	88.61	87.99	88.74	88.35	88.35	87.84	88.48	88.21	88.21	87.77	88.14	87.69	88.07	88.07	88.42	87.92	88.07	88.14	87.99	87.92	87.99	88.28	88.42	87.53	87.61	88.14
e1697	88.68	88.35	88.87	88.48	88.68	88.61	88.61	88.61	88.68	88.68	88.61	88.42	88.61	88.74	89.29	89.11	88.74	88.35	89.29	89.4	88.68	88.42	88.48	89.17	88.61	89.29	88.87	88.93	88.35	89.17	88.55	88.55	88.35	88.42	87.92	88.42	88.42	88.99	88.35	88.68	88.55	88.21	88.35	88.28	88.48	88.93	88.14	88.21	88.61
MNCRE36	88.68	88.55	88.48	88.55	88.28	88.81	88.81	88.81	88.48	88.93	88.48	88.21	88.42	88.81	89.11	89.05	88.61	88.42	89.05	88.87	88.48	88.07	88.61	88.99	88.35	89.05	88.81	88.74	88.48	89.17	88.74	88.55	88.21	88.68	88.21	88.28	88.28	88.35	88.14	88.21	88.28	88.55	88.14	88.48	88.74	88.42	87.92	87.99	88.21
ND14	88.68	88.55	88.48	88.55	88.28	88.81	88.81	88.81	88.48	88.93	88.48	88.28	88.42	88.81	89.17	89.05	88.74	88.42	89.17	88.87	88.48	88.14	88.61	88.99	88.35	89.05	88.81	88.74	88.48	89.17	88.74	88.55	88.35	88.68	88.21	88.28	88.28	88.35	88.28	88.21	88.28	88.55	88.14	88.48	88.74	88.42	87.92	87.99	88.21
MNCRE85	88.68	88.55	88.48	88.55	88.28	88.74	88.74	88.81	88.48	88.93	88.48	88.21	88.42	88.81	89.11	89.05	88.61	88.42	89.05	88.87	88.48	88.07	88.61	88.99	88.35	89.05	88.81	88.74	88.48	89.17	88.74	88.55	88.21	88.68	88.21	88.28	88.28	88.35	88.14	88.21	88.28	88.55	88.14	88.42	88.74	88.42	87.92	87.99	88.21
NDB	88.68	88.55	88.48	88.55	88.28	88.81	88.81	88.81	88.48	88.93	88.48	88.28	88.42	88.81	89.17	89.05	88.74	88.42	89.17	88.87	88.48	88.14	88.61	88.99	88.35	89.05	88.81	88.74	88.48	89.17	88.74	88.55	88.35	88.68	88.21	88.28	88.28	88.35	88.28	88.21	88.28	88.48	88.14	88.48	88.74	88.42	87.92	87.99	88.21
e405	88.68	88.48	88.42	88.68	88.35	88.74	88.74	88.74	88.74	88.81	88.74	88.21	88.21	88.68	89.05	88.99	88.74	88.42	89.17	89.23	89.11	88.35	88.55	89.11	88.42	89.11	88.93	88.87	88.55	89.11	88.87	88.61	88.07	88.87	88.21	88.42	88.42	88.87	88.28	88.42	88.68	88.81	88.35	88.81	88.55	88.99	87.92	88.14	88.61
GN02553	88.68	88.21	88.28	88.21	88.21	88.42	88.42	88.42	88.35	88.28	88.35	88.14	88.07	88.48	88.81	88.81	89.78	88.07	88.87	88.74	88.55	88.14	88.21	89.88	88.21	88.93	88.81	88.87	88.21	88.61	89.57	88.28	88.07	89.62	87.69	88.14	88.14	88.35	88.14	88.14	89.88	89.68	88.21	88.14	89.4	88.35	87.77	87.92	88.14
GN02414	88.68	88.21	88.28	88.21	88.21	88.42	88.42	88.42	88.35	88.28	88.35	88.14	88.07	88.48	88.81	88.81	89.78	88.07	88.87	88.74	88.55	88.14	88.21	89.88	88.21	88.93	88.81	88.87	88.21	88.61	89.57	88.28	88.07	89.62	87.69	88.14	88.14	88.35	88.14	88.14	89.88	89.68	88.21	88.14	89.4	88.35	87.77	87.92	88.14
ND10	88.68	88.55	88.48	88.55	88.28	88.81	88.81	88.81	88.48	88.93	88.48	88.21	88.42	88.81	89.17	89.05	88.61	88.42	89.05	88.87	88.48	88.07	88.61	88.99	88.35	89.05	88.81	88.74	88.48	89.17	88.74	88.55	88.21	88.68	88.21	88.28	88.28	88.35	88.14	88.21	88.28	88.55	88.14	88.48	88.74	88.42	87.92	87.99	88.21
e1454	88.68	88.21	88.35	88.48	88.28	88.48	88.48	88.48	88.61	88.61	88.61	88.42	88.48	88.68	89.11	88.93	88.48	88.35	89.23	89.23	88.48	88.28	88.55	89.11	88.48	89.05	88.81	88.74	88.21	88.99	88.48	88.48	88.21	88.48	87.84	88.48	88.48	88.93	88.74	88.42	88.28	87.99	88.14	88.28	88.28	88.61	87.77	87.92	88.42
42336	88.68	88.48	88.35	88.35	88.14	88.61	88.61	88.61	88.35	88.74	88.42	88.14	88.42	88.74	88.68	88.99	88.55	88.35	88.81	88.74	88.42	87.92	88.55	88.81	88.35	88.87	88.68	88.61	88.42	88.68	88.68	88.48	88.07	88.48	88.14	88.21	88.21	88.28	88.14	88.14	88.21	88.42	88.14	88.21	88.28	88.35	87.92	87.92	88.07
NDC	88.68	88.55	88.48	88.55	88.28	88.68	88.68	88.74	88.48	88.93	88.48	88.21	88.42	88.81	89.11	89.05	88.61	88.35	88.99	88.87	88.48	87.99	88.61	88.99	88.35	89.05	88.81	88.74	88.48	89.17	88.74	88.55	88.14	88.68	88.21	88.28	88.28	88.35	88.14	88.21	88.28	88.55	88.14	88.35	88.74	88.42	87.92	87.99	88.14
MNCRE7	88.68	88.55	88.48	88.55	88.28	88.68	88.68	88.74	88.48	88.93	88.48	88.21	88.42	88.81	89.11	89.05	88.61	88.35	88.99	88.87	88.48	87.99	88.61	88.99	88.35	89.05	88.81	88.74	88.48	89.17	88.74	88.55	88.14	88.68	88.21	88.28	88.28	88.35	88.14	88.21	88.28	88.55	88.14	88.35	88.74	88.42	87.92	87.99	88.14
rxiangfangensis	88.68	88.68	88.74	88.74	88.61	88.99	88.99	88.99	88.74	88.74	88.61	88.68	88.61	89.05	88.87	88.81	88.93	88.68	88.93	88.87	88.42	88.48	88.81	88.87	88.68	88.81	88.87	88.81	88.61	88.74	88.87	88.74	88.68	88.35	88.48	88.48	88.48	88.14	88.48	88.61	88.14	88.21	88.42	88.42	88.07	88.93	88.68	88.61	88.61
CAV1669	88.61	88.28	88.42	88.35	88.28	88.35	88.35	88.35	88.48	88.61	88.42	88.21	88.28	88.61	88.93	88.87	88.55	88.07	89.05	88.99	88.42	88.14	88.28	88.93	88.35	89.17	88.81	88.68	88.14	88.99	88.74	88.35	87.84	88.48	87.99	88.28	88.28	88.42	88.14	88.55	88.21	88.07	88.14	87.99	88.21	88.42	87.92	87.92	88.35
e1831	88.61	88.35	88.87	88.48	88.74	88.61	88.61	88.68	88.68	88.68	88.61	88.35	88.55	88.68	89.23	89.05	88.74	88.35	89.23	89.23	88.48	88.35	88.48	89.11	88.55	89.11	88.81	88.87	88.28	89.11	88.55	88.55	88.21	88.48	87.84	88.48	88.48	88.93	88.35	88.74	88.55	88.14	88.28	88.21	88.48	88.99	88.14	88.28	88.74
GN05643	88.61	88.21	88.48	88.35	88.35	88.48	88.48	88.48	88.55	88.55	88.48	88.28	88.35	88.55	89.05	88.74	88.48	88.35	89.05	89.11	88.21	88.14	88.35	88.87	88.28	88.93	88.61	88.68	88.14	89.05	88.35	88.48	87.99	88.35	87.84	88.48	88.48	88.68	88.28	88.74	88.14	87.92	88.07	88.14	88.42	88.61	87.92	87.84	88.42
ND15	88.61	88.42	88.93	88.48	88.74	88.74	88.74	88.74	88.74	88.68	88.81	88.42	88.55	88.74	89.23	89.05	88.61	88.35	89.23	89.23	88.55	88.35	88.55	89.11	88.55	89.11	88.81	88.87	88.28	89.05	88.55	88.61	88.21	88.48	87.84	88.48	88.48	88.93	88.48	88.68	88.48	88.21	88.42	88.35	88.61	89.05	88.14	88.28	88.87
35013	88.61	88.28	88.42	88.35	88.28	88.55	88.55	88.55	88.42	88.55	88.42	88.28	88.28	88.61	88.99	88.93	88.42	88.21	89.05	89.05	88.21	87.99	88.21	88.93	88.21	88.93	88.55	88.61	87.99	89.17	88.48	88.35	87.99	88.42	87.77	88.35	88.35	88.68	88.35	88.81	88.07	87.92	88.07	88.14	88.35	88.55	87.77	87.69	88.21
e1132	88.61	88.55	88.48	88.68	88.42	88.81	88.81	88.81	88.68	88.55	88.93	88.21	88.21	88.68	89.05	88.87	88.74	88.42	89.11	89.11	88.74	88.21	88.55	89.05	88.42	88.99	88.55	88.74	88.35	88.99	88.61	88.55	88.14	88.61	88.14	88.42	88.42	88.81	88.35	88.48	88.48	88.21	88.35	88.35	88.42	89.05	87.99	88.14	88.74
CAV1311	88.61	88.14	88.42	88.21	88.21	88.35	88.35	88.35	88.48	88.61	88.42	88.21	88.28	88.55	88.93	88.87	88.48	88.07	88.99	88.99	88.35	88.14	88.28	88.93	88.35	89.17	88.81	88.68	88.14	88.93	88.74	88.35	87.84	88.48	87.99	88.28	88.28	88.42	88.14	88.55	88.21	88.14	88.07	87.99	88.21	88.42	87.92	87.92	88.35
DG6	88.61	88.35	88.68	88.35	88.42	88.68	88.68	88.68	88.48	88.48	88.74	88.35	88.42	88.68	88.74	88.68	88.48	88.21	88.74	88.74	88.35	88.35	88.42	88.61	88.35	88.61	88.61	88.74	88.07	88.61	88.21	88.42	87.99	88.28	87.84	88.35	88.35	88.48	88.28	88.42	88.21	87.92	88.14	88.21	88.14	89.11	88.35	88.42	88.99
e815	88.61	88.07	88.48	87.99	88.28	88.28	88.28	88.28	88.07	88.21	88.14	87.99	88.14	88.42	88.81	88.81	89.62	87.99	88.87	88.81	88.42	87.99	88.14	89.94	88.14	88.99	88.55	88.68	88.21	88.61	89.46	88.07	87.77	89.4	87.61	87.99	87.99	88.28	87.99	88.21	89.68	89.51	88.07	87.92	89.29	88.28	87.69	87.77	88.21
AA4	88.61	89.11	89.05	89.05	88.87	89.23	89.23	89.23	89.35	89.05	89.29	89.05	88.99	88.93	88.48	88.35	89.05	88.74	88.48	88.48	88.68	88.81	88.68	88.42	89.05	88.21	89.05	89.05	88.81	88.74	88.81	89.05	88.87	88.48	88.81	89.23	89.23	88.48	89.17	88.87	88.55	88.14	88.48	88.81	88.35	89.46	89.23	88.93	89.57
J49	88.61	89.17	88.99	89.05	88.81	89.11	89.11	89.11	89.29	88.99	88.99	88.87	88.87	88.93	88.28	88.28	88.87	88.74	88.35	88.35	88.55	88.81	88.61	88.35	88.74	88.28	89.17	89.17	88.87	88.74	88.74	89.11	88.87	88.42	88.93	89.05	89.05	88.55	88.99	88.93	88.42	88.21	88.28	88.68	88.35	89.35	89.17	88.93	89.4
08XA1	88.61	88.55	88.87	88.68	88.55	88.74	88.74	88.81	88.87	88.93	88.81	88.55	88.74	88.87	88.99	88.74	88.68	88.35	88.99	88.81	88.42	88.48	88.68	88.87	88.74	88.87	88.93	88.99	88.55	88.99	88.42	88.68	88.42	88.28	88.07	88.61	88.61	88.74	88.48	88.55	88.55	88.14	88.42	88.42	88.42	89.11	88.35	88.42	88.87
MGH10	88.61	88.14	88.42	88.21	88.21	88.42	88.42	88.42	88.48	88.48	88.35	88.21	88.28	88.48	88.93	88.87	88.28	88.28	88.99	88.99	88.28	88.14	88.28	88.93	88.21	88.99	88.61	88.81	88.14	88.74	88.42	88.35	87.92	88.48	87.99	88.35	88.35	88.55	88.74	88.42	88.21	88.21	88.07	88.14	88.28	88.28	87.77	87.84	88.28
CIDEIMsCOL12	88.61	88.42	88.35	88.42	88.07	88.81	88.81	88.81	88.35	88.74	88.48	88.28	88.35	88.55	88.35	88.74	88.61	88.28	88.55	88.55	88.55	88.28	88.35	88.48	88.28	88.61	88.87	88.61	88.48	88.61	88.81	88.35	88.14	88.48	88.14	88.14	88.14	88.07	88.14	88.28	88.14	88.14	87.99	88.28	87.99	88.55	87.92	88.07	88.21
INSali10	88.61	88.28	88.61	88.48	88.55	88.74	88.74	88.74	88.55	88.61	88.61	88.48	88.48	88.68	88.74	88.81	88.93	88.28	88.81	88.87	88.61	88.48	88.35	88.81	88.28	89.05	88.81	88.74	88.28	88.81	88.74	88.48	88.42	88.68	87.84	88.35	88.35	88.48	88.35	88.14	88.42	88.28	88.42	88.14	88.14	88.74	88.07	88.21	88.61
UCI30	88.61	88.74	89.05	88.99	88.87	89.05	89.05	89.11	89.17	88.93	89.11	88.74	88.81	89.23	88.93	88.87	89.05	88.48	88.99	89.05	88.74	88.74	88.93	88.87	88.81	88.87	88.99	88.99	88.48	88.93	88.48	88.99	88.61	88.61	88.28	88.74	88.74	88.55	88.68	88.48	88.42	88.28	88.74	88.55	88.35	89.29	88.55	88.68	89.17
MGH53	88.61	88.28	88.48	88.21	88.28	88.48	88.48	88.48	88.28	88.35	88.21	88.21	88.21	88.61	89.05	88.93	88.55	88.14	89.17	89.23	88.14	88.28	88.21	88.99	88.21	89.17	88.42	88.68	88.14	88.93	88.28	88.28	88.07	88.35	87.69	88.21	88.21	88.61	88.61	88.48	88.21	87.99	87.99	88.07	88.35	88.48	87.84	87.84	88.28
JD8715	88.61	88.68	88.68	89.17	88.61	88.81	88.81	88.87	88.74	88.87	89.17	88.87	88.93	88.81	89.17	88.99	88.99	88.48	89.23	89.23	88.48	88.74	88.87	88.99	88.61	89.11	88.87	89.05	88.68	89.29	88.74	88.61	88.81	88.81	88.55	88.81	88.81	89.35	88.74	88.87	88.74	88.55	88.28	89.11	88.81	89.4	88.74	88.55	89.11
e629	88.61	88.55	88.68	88.74	88.55	88.81	88.81	88.81	88.81	88.99	88.81	88.68	88.55	89.05	89.17	89.4	89.17	88.48	89.51	89.29	88.74	88.48	88.87	89.4	88.55	89.17	89.17	89.05	88.68	89.11	89.17	88.68	88.48	88.55	88.35	88.48	88.48	88.55	88.35	88.55	88.55	88.28	88.48	88.61	88.42	88.87	88.42	88.55	88.55
CAV1668	88.61	88.21	88.42	88.21	88.28	88.35	88.35	88.35	88.48	88.61	88.42	88.21	88.28	88.61	88.93	88.87	88.55	88.07	89.05	88.99	88.42	88.14	88.28	88.93	88.35	89.17	88.81	88.68	88.14	88.99	88.74	88.35	87.84	88.48	87.99	88.28	88.28	88.42	88.14	88.55	88.21	88.14	88.14	87.99	88.21	88.42	87.92	87.92	88.35
e292	88.61	88.74	88.61	88.87	88.48	88.87	88.87	88.87	88.93	88.87	88.99	88.55	88.35	88.81	88.74	88.61	88.81	88.42	88.74	88.74	88.61	88.21	88.74	88.74	88.55	88.81	88.68	88.68	88.48	88.55	88.55	88.87	88.21	88.55	88.21	88.68	88.68	88.28	88.55	88.68	88.48	88.55	88.35	88.21	88.35	89.05	88.14	88.35	88.81
MNCRE18	88.61	88.55	88.42	88.48	88.21	88.74	88.74	88.81	88.42	88.87	88.42	88.21	88.35	88.74	89.05	89.05	88.61	88.28	88.93	88.81	88.48	88.07	88.55	88.93	88.28	88.99	88.74	88.68	88.42	89.11	88.68	88.48	88.07	88.68	88.14	88.21	88.21	88.28	88.07	88.14	88.21	88.48	88.07	88.28	88.68	88.42	87.92	87.99	88.21
Hanford	88.61	89.23	88.99	89.11	88.81	89.17	89.17	89.17	89.11	88.99	88.93	88.93	88.81	88.87	88.55	88.42	88.87	88.81	88.61	88.42	88.61	88.87	88.68	88.48	88.81	88.42	89.11	89.11	88.81	88.87	88.68	89.05	88.74	88.42	88.87	89.11	89.11	88.48	89.05	88.87	88.35	88.21	88.21	88.87	88.35	89.46	89.29	89.11	89.51
UW5	88.61	89.05	89.11	89.05	88.74	89.05	89.05	89.11	88.99	88.99	88.93	88.93	88.81	88.81	88.42	88.35	88.81	88.68	88.42	88.42	88.55	88.81	88.68	88.48	88.74	88.35	89.11	88.99	88.68	88.61	88.61	88.87	88.74	88.35	88.81	88.99	88.99	88.42	88.99	88.81	88.48	88.21	88.14	88.48	88.42	89.23	89.23	88.99	89.23
SMART1160	88.61	88.55	88.48	88.55	88.28	88.81	88.81	88.81	88.48	88.87	88.48	88.35	88.42	88.74	88.81	88.99	88.68	88.55	89.11	88.87	88.48	88.21	88.61	88.93	88.35	88.99	88.81	88.74	88.61	88.81	88.74	88.55	88.35	88.61	88.21	88.28	88.28	88.35	88.28	88.21	88.28	88.55	88.14	88.48	88.42	88.48	87.92	87.99	88.21
e1130	88.61	88.55	88.68	88.74	88.55	88.68	88.68	88.74	88.81	88.99	88.74	88.55	88.55	89.05	89.17	89.29	89.11	88.48	89.4	89.29	88.74	88.42	88.87	89.29	88.55	89.11	89.11	88.99	88.68	88.99	89.05	88.68	88.42	88.61	88.35	88.48	88.48	88.48	88.28	88.55	88.42	88.28	88.42	88.48	88.48	88.81	88.42	88.48	88.48
e2140	88.61	88.35	88.81	88.42	88.68	88.61	88.61	88.61	88.68	88.68	88.61	88.42	88.55	88.74	89.35	89.17	88.81	88.21	89.35	89.35	88.55	88.42	88.42	89.23	88.61	89.29	88.81	88.93	88.28	89.29	88.61	88.55	88.35	88.55	87.92	88.42	88.42	88.87	88.35	88.81	88.61	88.21	88.35	88.28	88.55	88.93	88.07	88.28	88.61
GN05035	88.61	88.14	88.42	88.21	88.35	88.28	88.28	88.28	88.35	88.28	88.42	88.07	88.28	88.68	88.87	88.74	89.62	87.99	88.68	88.74	88.74	87.99	88.42	89.78	88.35	89.17	88.48	88.61	88.14	88.55	89.4	88.14	88.07	89.46	87.69	88.07	88.07	88.35	88.07	88.42	89.46	89.17	88.21	87.92	89.23	88.48	88.07	88.07	88.35
e1163	88.61	88.35	88.81	88.42	88.68	88.61	88.61	88.61	88.68	88.68	88.61	88.42	88.55	88.74	89.35	89.17	88.81	88.21	89.35	89.35	88.55	88.42	88.42	89.23	88.61	89.29	88.87	88.93	88.28	89.29	88.61	88.55	88.28	88.48	87.92	88.42	88.42	88.87	88.35	88.81	88.61	88.21	88.35	88.28	88.55	88.93	88.07	88.35	88.68
e320	88.61	88.07	88.48	87.99	88.28	88.28	88.28	88.28	88.07	88.21	88.14	87.99	88.14	88.42	88.81	88.81	89.62	87.99	88.87	88.81	88.42	87.99	88.14	89.94	88.14	88.99	88.55	88.68	88.21	88.55	89.46	88.07	87.77	89.4	87.53	87.99	87.99	88.28	87.99	88.21	89.68	89.46	88.07	87.92	89.29	88.28	87.69	87.77	88.21
e627	88.61	88.55	88.68	88.74	88.55	88.81	88.81	88.81	88.81	89.05	88.87	88.68	88.61	89.05	89.23	89.23	89.23	88.55	89.4	89.35	88.74	88.55	88.93	89.29	88.74	89.29	89.23	89.11	88.74	89.11	89.17	88.68	88.55	88.55	88.42	88.48	88.48	88.48	88.48	88.68	88.68	88.28	88.48	88.61	88.42	88.87	88.42	88.61	88.55
UCICRE9	88.61	88.68	88.74	88.81	88.68	88.87	88.87	88.87	88.93	88.81	89.11	88.42	88.42	88.99	88.87	88.81	88.74	88.48	88.87	88.87	88.74	88.35	88.81	88.81	88.55	88.81	88.81	88.81	88.48	88.68	88.61	88.81	88.48	88.68	88.21	88.42	88.42	88.68	88.35	88.35	88.42	88.28	88.55	88.35	88.28	89.35	88.48	88.68	89.11
e1422	88.61	88.68	88.74	88.68	88.61	88.87	88.87	88.87	88.81	88.87	88.61	88.55	88.55	88.99	89.05	88.81	88.93	88.61	89.05	89.05	88.28	88.35	88.74	88.87	88.55	88.99	88.81	88.74	88.68	88.74	88.74	88.74	88.55	88.42	88.42	88.35	88.35	88.21	88.68	88.61	88.21	88.35	88.28	88.35	88.35	88.87	88.61	88.55	88.61
MNCRE56	88.61	88.42	88.42	88.42	88.21	88.68	88.68	88.68	88.35	88.81	88.42	88.21	88.35	88.74	89.11	88.99	88.61	88.35	89.05	88.81	88.42	87.99	88.55	88.93	88.28	88.99	88.74	88.68	88.42	89.11	88.68	88.42	88.21	88.61	88.14	88.14	88.14	88.28	88.14	88.14	88.21	88.48	88.07	88.35	88.68	88.28	87.84	87.92	88.07
BWH64	88.61	88.21	88.55	88.42	88.42	88.61	88.61	88.61	88.55	88.61	88.42	88.28	88.28	88.61	88.87	88.87	88.68	88.21	88.93	88.87	88.21	88.35	88.35	88.87	88.42	88.81	88.61	88.74	88.35	89.11	88.61	88.35	88.07	88.28	87.92	88.35	88.35	88.55	88.35	88.61	88.55	87.92	88.14	88.21	88.61	88.61	87.99	88.07	88.42
TUM11143	88.61	88.14	88.42	88.28	88.35	88.35	88.35	88.35	88.48	88.55	88.42	88.14	88.14	88.68	89.17	89.05	88.68	88.07	89.29	89.17	88.42	88.21	88.21	89.17	88.28	89.11	88.74	88.74	88.28	89.62	88.74	88.07	87.99	88.87	87.69	87.99	87.99	88.55	87.99	88.21	88.42	88.21	88.28	87.92	88.42	88.35	87.69	87.99	88.35
e432	88.61	88.14	88.48	88.28	88.35	88.42	88.42	88.42	88.55	88.61	88.42	88.21	88.28	88.48	89.11	88.68	88.48	88.28	89.05	89.11	88.28	88.14	88.28	88.81	88.21	88.87	88.74	88.74	88.14	88.93	88.28	88.48	87.99	88.14	88.14	88.42	88.42	88.74	88.21	88.68	88.14	87.92	87.99	88.14	88.35	88.55	87.92	87.92	88.42
OS040261	88.61	88.42	88.87	88.48	88.68	88.74	88.74	88.74	88.68	88.68	88.74	88.35	88.55	88.68	89.29	89.11	88.68	88.35	89.29	89.29	88.48	88.35	88.55	89.17	88.55	89.23	88.81	88.87	88.28	89.17	88.48	88.55	88.21	88.55	87.84	88.48	88.48	88.87	88.42	88.74	88.48	88.14	88.42	88.28	88.61	89.05	88.14	88.28	88.87
SMART1147	88.61	88.55	88.74	88.68	88.61	88.81	88.81	88.81	88.68	89.05	88.74	88.42	88.55	88.99	89.23	89.05	88.99	88.55	89.35	89.35	88.68	88.42	88.87	89.17	88.48	89.11	89.11	88.99	88.68	89.05	89.99	88.68	88.42	88.61	88.42	88.48	88.48	88.61	88.42	88.61	88.35	88.21	88.48	88.42	88.48	88.61	88.28	88.35	88.28
e521	88.61	88.07	88.35	87.99	88.21	88.28	88.28	88.28	88.07	88.14	88.07	87.99	88.07	88.48	89.17	88.93	89.62	87.99	89.05	89.11	88.35	88.07	88.07	90.13	88.07	89.17	88.28	88.55	88.07	88.74	89.46	88.14	87.92	89.46	87.53	87.99	87.99	88.68	87.99	88.35	89.4	89.11	87.92	87.77	89.4	88.35	87.77	87.77	88.21
SMART851	88.61	87.92	88.14	87.92	88.07	88.14	88.14	88.14	88.35	88.55	88.28	87.92	87.92	88.28	88.35	88.68	88.35	88.14	88.61	88.61	88.68	87.99	87.92	88.55	88.07	88.42	88.55	88.74	87.99	88.42	88.21	88.21	87.84	88.48	87.69	88.07	88.07	88.21	88.48	88.42	87.99	88.14	87.92	87.77	88.07	88.21	87.69	87.61	88.21
e1333	88.61	88.61	88.55	88.48	88.35	88.55	88.55	88.55	88.55	88.55	88.42	88.14	88.42	88.61	88.99	89.23	89.94	88.28	89.05	88.99	88.74	88.14	88.55	90.09	88.35	89.4	88.81	88.93	88.55	88.87	89.83	88.55	88.21	89.68	88.21	87.92	87.92	87.99	87.92	88.28	89.51	89.35	88.21	88.07	89.35	88.68	88.14	88.42	88.48
GN02327	88.61	88.07	88.28	88.07	88.14	88.21	88.21	88.21	88.35	88.28	88.28	87.92	88.14	88.42	88.81	88.74	89.62	87.99	88.81	88.93	88.55	88.07	88.14	89.83	88.14	88.87	88.61	88.68	88.07	88.55	89.57	88.28	87.99	89.57	87.61	88.14	88.14	88.28	87.99	88.07	89.78	89.62	88.21	88.35	89.4	88.21	87.61	87.69	88.14
35681	88.61	88.07	88.21	87.99	88.21	88.21	88.21	88.21	88.28	88.42	88.28	87.92	87.99	88.42	88.87	88.74	89.51	87.92	88.74	88.74	88.68	88.21	88.07	89.73	88.14	88.81	88.68	88.61	88.14	88.48	90.37	88.28	87.99	89.57	87.61	88.07	88.07	88.21	87.99	88.14	89.46	89.17	88.21	87.84	89.46	88.21	87.61	87.69	87.99
PDC34	88.61	89.17	88.99	88.87	88.87	89.23	89.23	89.23	89.17	88.99	89.11	88.99	88.99	88.99	88.68	88.42	88.74	88.48	88.74	88.61	88.68	88.87	88.87	88.48	88.99	88.42	88.99	88.99	88.61	88.74	88.48	88.87	88.87	88.48	88.55	88.93	88.93	88.61	88.81	88.68	88.35	88.21	88.48	88.87	88.21	89.68	89.17	89.17	89.73
e1690	88.61	88.61	88.99	88.87	88.81	88.99	88.99	88.99	88.93	88.68	89.05	88.68	88.68	89.05	88.81	88.61	88.61	88.42	88.81	88.81	88.55	88.61	88.74	88.68	88.68	88.68	88.93	88.93	88.42	88.74	88.35	88.74	88.35	88.35	88.14	88.61	88.61	88.55	88.61	88.35	88.28	88.07	88.48	88.28	88.14	89.17	88.28	88.48	88.93
BIDMC94	88.61	88.28	88.21	88.35	88.07	88.48	88.48	88.55	88.28	88.61	88.35	87.99	88.07	88.42	88.61	88.81	89.11	88.14	88.81	88.74	88.42	87.99	88.28	89.46	88.07	88.93	88.35	88.28	88.07	88.61	89.4	88.28	88.07	89.11	87.84	88.07	88.07	88.14	87.99	88.21	88.81	88.74	87.99	88.35	88.68	88.35	87.69	87.77	87.99
CAV1411	88.61	88.21	88.42	88.21	88.28	88.35	88.35	88.35	88.48	88.61	88.42	88.21	88.28	88.61	88.93	88.87	88.55	88.07	89.05	88.99	88.42	88.14	88.28	88.93	88.35	89.17	88.81	88.68	88.14	88.99	88.74	88.35	87.84	88.48	87.99	88.28	88.28	88.42	88.14	88.55	88.21	88.14	88.14	87.99	88.21	88.42	87.92	87.92	88.35
ND7	88.61	88.55	88.48	88.55	88.28	88.68	88.68	88.74	88.48	88.93	88.48	88.21	88.42	88.81	89.11	89.05	88.48	88.35	88.99	88.81	88.35	87.99	88.61	88.99	88.35	88.99	88.81	88.74	88.48	89.17	88.74	88.55	88.14	88.68	88.21	88.28	88.28	88.35	88.14	88.21	88.28	88.42	88.14	88.35	88.74	88.42	87.92	87.99	88.14
e2144	88.61	88.28	88.55	88.48	88.42	88.68	88.68	88.74	88.55	88.55	88.55	88.35	88.42	88.61	88.87	88.74	89.83	88.28	88.93	88.74	88.74	88.28	88.35	90.04	88.21	88.81	88.87	88.81	88.21	88.81	89.62	88.48	88.14	89.78	87.84	88.35	88.35	88.48	88.14	87.99	89.83	89.57	88.48	87.99	89.4	88.55	87.92	87.99	88.55
35010	88.61	88.07	88.21	88.07	88.14	88.28	88.28	88.28	88.07	88.61	88.21	88.07	88.21	88.48	88.81	88.99	89.62	87.99	88.81	88.68	88.28	88.07	88.21	89.88	88.14	88.81	88.55	88.61	88.21	88.68	89.62	88.07	87.99	89.4	87.61	87.99	87.99	88.28	87.99	88.28	89.78	89.57	88.21	87.84	89.35	88.28	87.61	87.77	88.14
CAV1176	88.61	88.14	88.42	88.21	88.21	88.35	88.35	88.35	88.48	88.61	88.42	88.21	88.28	88.48	88.93	88.87	88.48	88.07	88.99	88.99	88.35	88.07	88.28	88.93	88.35	89.17	88.81	88.68	88.14	88.87	88.74	88.35	87.84	88.48	87.99	88.21	88.21	88.42	88.14	88.55	88.21	88.07	88.07	87.99	88.21	88.42	87.84	87.92	88.35
ATCC49162	88.61	88.35	88.35	88.35	88.21	88.61	88.61	88.61	88.42	88.48	88.28	88.35	88.07	88.42	88.87	88.81	88.48	88.21	88.81	88.87	88.21	88.14	88.35	88.81	88.21	89.05	88.48	88.55	88.42	88.42	88.35	88.35	87.99	88.48	88.35	88.21	88.21	88.42	88.21	88.35	88.48	88.68	88.07	88.48	88.68	88.42	87.92	87.84	88.21
e71	88.61	88.07	88.48	87.99	88.28	88.28	88.28	88.28	88.07	88.21	88.14	87.99	88.14	88.42	88.81	88.81	89.62	87.99	88.87	88.81	88.42	87.99	88.14	89.94	88.14	88.99	88.55	88.68	88.21	88.55	89.46	88.07	87.77	89.4	87.53	87.99	87.99	88.28	87.99	88.21	89.68	89.46	88.07	87.92	89.29	88.28	87.69	87.77	88.21
TUM11142	88.61	88.14	88.42	88.28	88.35	88.35	88.35	88.35	88.48	88.55	88.42	88.14	88.14	88.68	89.17	89.05	88.68	88.07	89.29	89.17	88.42	88.21	88.21	89.17	88.28	89.11	88.74	88.74	88.28	89.62	88.74	88.07	87.99	88.87	87.69	87.99	87.99	88.55	87.99	88.21	88.42	88.21	88.28	87.92	88.42	88.35	87.69	87.99	88.35
MNCRE71	88.61	88.48	88.42	88.48	88.21	88.68	88.68	88.74	88.48	88.87	88.48	88.14	88.35	88.74	89.05	88.99	88.61	88.35	88.99	88.81	88.42	87.99	88.55	88.93	88.35	88.99	88.74	88.68	88.42	89.17	88.68	88.48	88.14	88.61	88.14	88.21	88.21	88.21	88.07	88.14	88.21	88.48	88.07	88.35	88.68	88.42	87.92	87.99	88.21
GN02338	88.61	88.07	88.28	88.07	88.14	88.21	88.21	88.21	88.35	88.28	88.28	87.92	88.14	88.42	88.81	88.74	89.62	87.99	88.81	88.93	88.55	88.07	88.14	89.83	88.14	88.87	88.61	88.68	88.07	88.55	89.57	88.28	87.99	89.57	87.61	88.14	88.14	88.28	87.99	88.07	89.78	89.62	88.21	88.35	89.4	88.21	87.61	87.69	88.14
MGH38	88.61	88.93	88.99	88.99	88.81	89.23	89.23	89.23	89.11	88.93	89.17	88.87	88.87	89.29	88.93	88.74	89.05	88.55	88.93	88.93	88.48	88.55	88.99	88.81	89.05	88.87	88.93	88.99	88.87	88.81	88.81	89.11	88.68	88.55	88.42	88.61	88.61	88.21	88.48	88.61	88.28	88.14	88.55	88.55	88.07	89.4	88.61	88.74	88.81
TUM11135	88.61	88.28	88.48	88.42	88.42	88.42	88.42	88.48	88.55	88.61	88.42	88.21	88.21	88.74	89.17	89.17	88.68	88.07	89.35	89.17	88.35	88.21	88.28	89.29	88.28	89.17	88.61	88.74	88.28	89.62	88.61	88.21	87.99	88.87	87.77	88.14	88.14	88.55	87.99	88.21	88.48	88.28	88.35	87.92	88.42	88.48	87.84	87.99	88.35
e912	88.61	88.14	88.28	88.21	88.14	88.42	88.42	88.42	88.14	88.35	88.21	88.07	88.07	88.55	89.05	89.05	89.62	88.14	89.17	88.81	88.48	88.14	88.42	90.04	88.07	88.93	88.81	88.68	88.35	88.74	89.99	88.07	88.07	89.35	87.84	87.99	87.99	87.92	87.99	88.21	89.51	89.35	88.14	88.14	89.17	87.99	87.45	87.61	87.61
GN02315	88.61	88.48	88.68	88.74	88.55	88.81	88.81	88.81	88.61	88.68	88.61	88.55	88.35	88.81	88.93	88.74	88.87	88.61	88.99	88.93	88.55	88.61	88.61	88.81	88.55	88.93	88.61	88.74	88.55	88.81	88.93	88.81	88.55	88.74	88.55	88.68	88.68	88.61	88.61	88.61	88.48	88.42	88.35	88.68	88.48	88.87	88.35	88.28	88.68
41948	88.61	88.55	88.48	88.55	88.35	88.87	88.87	88.87	88.48	88.99	88.55	88.35	88.55	88.81	88.99	89.05	88.68	88.55	89.17	88.99	88.35	88.21	88.74	88.99	88.48	88.99	88.93	88.87	88.61	88.87	88.74	88.55	88.35	88.68	88.35	88.28	88.28	88.55	88.28	88.35	88.28	88.42	88.14	88.48	88.42	88.55	87.92	88.14	88.21
JD6301	88.61	88.68	88.68	89.17	88.61	88.81	88.81	88.87	88.74	88.87	89.17	88.87	88.93	88.81	89.17	88.99	88.99	88.48	89.23	89.23	88.48	88.74	88.87	88.99	88.61	89.11	88.87	89.05	88.68	89.29	88.74	88.61	88.81	88.81	88.55	88.81	88.81	89.35	88.74	88.87	88.74	88.55	88.28	89.11	88.81	89.4	88.74	88.55	89.11
TUM11134	88.61	88.14	88.48	88.28	88.42	88.35	88.35	88.35	88.55	88.61	88.42	88.14	88.21	88.68	89.17	89.11	88.68	88.07	89.29	89.17	88.61	88.21	88.28	89.23	88.28	89.11	88.74	88.87	88.28	89.62	88.74	88.21	87.99	88.99	87.77	88.14	88.14	88.55	87.99	88.35	88.48	88.28	88.35	87.92	88.42	88.35	87.84	87.99	88.35
SJRPEc9	88.55	88.28	88.61	88.35	88.55	88.55	88.55	88.55	88.55	88.61	88.55	88.28	88.48	88.68	88.68	88.74	88.68	88.35	88.81	88.99	89.23	88.35	88.28	88.74	88.28	88.93	88.99	89.11	88.48	88.61	88.81	88.42	88.07	88.99	87.77	88.07	88.07	88.42	88.48	88.35	88.28	88.21	88.28	88.42	87.99	88.55	87.84	87.92	88.42
e1345	88.55	88.42	88.48	88.55	88.48	88.68	88.68	88.68	88.55	88.42	88.68	88.21	88.07	88.68	89.05	88.93	88.74	88.28	89.17	89.05	88.68	88.28	88.48	89.11	88.28	88.93	88.61	88.74	88.28	89.11	88.87	88.42	88.28	88.61	88.14	88.21	88.21	88.74	88.21	88.61	88.35	88.21	88.28	88.07	88.28	88.74	87.99	88.07	88.48
ARLG2967	88.55	88.55	88.61	88.68	88.42	88.74	88.74	88.74	88.68	88.81	88.68	88.48	88.42	88.99	88.99	88.93	89.05	88.35	89.05	89.05	88.35	88.28	88.81	88.99	88.48	89.05	88.68	88.93	88.55	88.99	88.81	88.48	88.35	88.55	88.21	88.28	88.28	88.55	88.28	88.42	88.42	88.35	88.28	88.42	88.28	88.81	88.35	88.55	88.28
e818	88.55	88.07	88.42	88.14	88.28	88.21	88.21	88.21	88.48	88.48	88.35	87.99	88.21	88.61	88.74	88.68	89.62	87.92	88.61	88.74	88.87	88.07	88.35	89.73	88.28	88.81	88.74	88.55	88.21	88.48	89.73	88.21	87.92	89.35	87.77	87.99	87.99	88.07	87.99	88.21	89.46	89.35	88.28	87.84	89.17	88.42	88.07	87.99	88.35
MNCRE15	88.55	88.35	88.68	88.61	88.42	88.55	88.55	88.61	88.74	88.74	88.93	88.48	88.61	88.81	89.17	88.93	88.42	88.28	89.17	89.17	88.35	88.35	88.74	89.05	88.61	89.05	88.87	88.87	88.28	88.99	88.48	88.61	88.21	88.55	87.92	88.55	88.55	88.81	88.42	88.68	88.21	87.92	88.28	88.28	88.42	88.87	87.99	87.99	88.61
GN02486	88.55	88.21	88.42	88.28	88.35	88.35	88.35	88.42	88.42	88.42	88.28	88.14	88.14	88.68	88.68	88.68	88.48	87.92	88.74	88.87	88.35	88.35	88.28	88.74	88.07	88.74	88.48	88.61	88.14	88.87	89.29	88.14	87.92	88.28	87.77	88.07	88.07	88.35	87.92	88.28	88.35	88.14	88.21	87.99	88.07	88.55	87.92	87.99	88.42
BIDMC99	88.55	88.42	88.93	88.55	88.74	88.68	88.68	88.68	88.74	88.74	88.68	88.42	88.61	88.74	89.11	88.93	88.68	88.35	89.11	89.11	88.55	88.42	88.61	88.99	88.61	88.99	88.87	88.93	88.35	88.99	88.48	88.61	88.35	88.42	87.92	88.48	88.48	88.93	88.35	88.61	88.55	88.21	88.68	88.28	88.28	89.05	88.21	88.21	88.74
e1718	88.55	88.61	88.68	88.74	88.55	88.93	88.93	88.93	88.74	88.87	88.81	88.55	88.55	88.99	88.99	88.87	88.74	88.48	89.11	88.99	88.48	88.42	88.93	88.99	88.55	88.81	88.99	88.93	88.68	88.74	88.74	88.68	88.42	88.48	88.35	88.48	88.48	88.28	88.42	88.61	88.42	88.35	88.61	88.61	88.35	88.87	88.21	88.42	88.35
CIDEIMsCOL16	88.55	88.35	88.42	88.28	88.35	88.48	88.48	88.48	88.42	88.48	88.42	88.28	88.42	88.61	88.99	89.05	88.61	88.14	89.35	89.35	88.87	88.21	88.28	89.29	88.35	89.35	89.11	88.99	88.28	88.99	88.74	88.35	88.07	88.87	87.77	88.21	88.21	88.55	88.21	88.55	88.55	88.42	88.28	88.35	88.42	88.48	87.92	88.07	88.48
GN02413	88.55	88.28	88.42	88.35	88.28	88.48	88.48	88.48	88.42	88.55	88.42	88.35	88.28	88.61	88.93	88.81	88.42	88.14	88.99	89.05	88.21	88.28	88.28	88.87	88.21	88.87	88.55	88.74	88.14	89.23	88.48	88.35	87.99	88.48	87.77	88.28	88.28	88.61	88.28	88.81	88.28	88.07	88.14	88.28	88.28	88.61	87.84	87.77	88.35
SMART857	88.55	87.77	88.07	87.84	88.07	88.07	88.07	88.07	88.14	88.35	88.21	87.84	87.84	88.21	88.68	88.68	89.23	88.07	88.61	88.61	88.87	87.99	87.84	89.68	87.92	88.61	88.42	88.68	87.92	88.28	89.29	88.07	87.69	89.62	87.61	87.99	87.99	88.28	87.99	88.42	89.11	89.23	87.99	88.14	89.29	88.21	87.69	87.61	88.07
DSM14563	88.55	88.87	88.74	88.99	88.68	88.87	88.87	88.93	88.99	88.99	89.11	88.48	88.42	88.99	88.93	88.74	88.81	88.42	88.87	88.87	88.68	88.48	88.99	88.87	88.61	88.87	88.87	88.87	88.61	88.61	88.68	88.93	88.42	88.55	88.42	88.68	88.68	88.28	88.42	88.61	88.55	88.48	88.35	88.28	88.35	89.17	88.28	88.55	88.93
P101	88.55	89.05	88.81	88.99	88.68	89.05	89.05	89.05	88.99	88.87	88.87	88.93	88.61	88.61	88.61	88.61	88.74	88.68	88.68	88.61	88.68	88.68	88.55	88.61	88.74	88.48	88.81	88.87	88.61	88.81	88.61	88.81	88.74	88.35	88.68	88.93	88.93	88.28	88.93	88.93	88.48	88.28	88.28	88.68	88.42	89.11	88.99	88.68	89.29
GN05420	88.55	88.74	88.87	88.87	88.61	88.87	88.87	88.93	88.99	88.99	88.99	88.74	88.87	88.99	88.74	88.68	88.68	88.48	88.74	88.74	88.48	88.48	88.93	88.61	88.68	88.61	89.05	88.93	88.35	88.61	88.35	88.87	88.55	88.28	88.28	88.93	88.93	88.42	88.74	88.48	88.07	87.92	88.35	88.28	88.07	89.05	88.42	88.61	88.93
e783	88.55	88.14	88.35	88.21	88.21	88.42	88.42	88.42	88.48	88.35	88.42	88.21	88.21	88.48	88.68	88.48	88.48	88.14	88.81	88.74	88.07	88.14	88.14	88.61	88.28	88.68	88.68	88.74	88.14	88.61	88.21	88.35	87.99	88.07	88.07	88.21	88.21	88.68	88.21	88.42	88.07	87.92	87.92	87.99	88.14	88.48	87.92	87.99	88.48
e1069	88.55	88.42	88.93	88.48	88.74	88.61	88.61	88.61	88.68	88.68	88.68	88.35	88.55	88.68	89.23	89.05	88.61	88.28	89.23	89.23	88.48	88.55	88.55	89.11	88.55	89.11	88.81	88.93	88.28	89.05	88.55	88.55	88.21	88.48	87.84	88.42	88.42	88.81	88.35	88.61	88.48	88.14	88.35	88.28	88.55	89.05	88.14	88.21	88.87
MGH6	88.55	88.21	88.48	88.21	88.28	88.35	88.35	88.35	88.48	88.55	88.42	88.21	88.28	88.61	89.05	88.99	88.55	88.14	89.17	88.99	88.21	88.07	88.28	89.05	88.35	89.17	88.74	88.68	88.07	89.05	88.48	88.35	87.84	88.42	87.99	88.28	88.28	88.42	88.14	88.61	88.14	88.14	88.07	88.14	88.35	88.42	87.92	87.92	88.35
e1284	88.55	88.48	88.81	88.87	88.48	88.61	88.61	88.61	88.81	88.81	88.68	88.35	88.61	88.93	89.05	89.05	88.68	88.28	89.05	89.11	88.42	88.28	88.68	88.93	88.55	88.99	88.99	88.99	88.61	88.93	88.48	88.74	88.42	88.61	88.28	88.42	88.42	88.21	88.35	88.48	88.21	88.14	88.35	88.28	88.07	88.35	87.77	87.92	88.14
SMART1141	88.55	87.77	87.92	87.92	87.92	88.14	88.14	88.14	87.99	88.35	87.99	87.84	87.77	88.28	88.68	88.68	89.46	87.77	88.74	88.48	88.48	88.42	87.92	89.78	87.92	88.68	88.42	88.48	87.99	88.55	89.4	87.84	87.69	89.46	87.53	87.84	87.84	88.35	87.92	87.92	89.62	89.4	87.99	87.99	89.35	88.07	87.53	87.61	87.99
MGH1	88.55	88.28	88.48	88.35	88.28	88.35	88.35	88.35	88.48	88.55	88.42	88.21	88.28	88.61	89.05	89.05	88.55	88.14	89.17	88.99	88.28	88.07	88.28	89.11	88.35	89.17	88.74	88.68	88.07	89.05	88.48	88.35	87.84	88.42	87.99	88.28	88.28	88.42	88.14	88.61	88.14	88.07	88.07	88.14	88.35	88.48	87.92	87.92	88.35
e2054	88.55	88.42	88.61	88.48	88.48	88.74	88.74	88.74	88.68	88.68	88.48	88.42	88.42	88.81	89.05	88.87	88.55	88.21	89.11	89.11	88.55	88.35	88.42	89.05	88.35	88.99	88.74	88.81	88.35	89.11	88.42	88.48	88.14	88.55	87.99	88.55	88.55	88.74	88.42	88.55	88.28	88.14	88.35	88.21	88.68	88.61	87.92	87.99	88.48
e1719	88.55	88.61	88.68	88.74	88.55	88.93	88.93	88.93	88.74	88.87	88.81	88.55	88.55	88.99	88.99	88.87	88.74	88.48	89.11	88.99	88.48	88.42	88.93	88.99	88.55	88.81	88.99	88.93	88.68	88.74	88.74	88.68	88.42	88.48	88.35	88.48	88.48	88.28	88.42	88.61	88.42	88.35	88.61	88.61	88.35	88.87	88.21	88.42	88.35
CIDEIMsCOL11	88.55	88.35	88.42	88.28	88.35	88.48	88.48	88.48	88.42	88.48	88.42	88.28	88.42	88.61	88.99	89.05	88.61	88.14	89.35	89.35	88.87	88.14	88.21	89.29	88.42	89.35	89.11	88.99	88.21	88.99	88.87	88.35	88.07	88.87	87.69	88.21	88.21	88.48	88.21	88.48	88.55	88.42	88.28	88.35	88.42	88.48	87.84	88.07	88.35
34977	88.55	88.07	88.35	88.07	88.14	88.28	88.28	88.28	88.14	88.61	88.21	88.07	88.21	88.48	88.81	88.93	89.46	87.99	88.74	88.68	88.21	88.07	88.21	89.78	88.14	88.74	88.48	88.55	88.14	88.55	89.51	88.21	87.99	89.29	87.69	88.07	88.07	88.21	87.99	88.35	89.62	89.4	88.28	87.77	89.23	88.28	87.61	87.77	88.14
353ECLO	88.55	88.48	88.81	88.68	88.55	88.74	88.74	88.74	88.93	88.81	88.93	88.55	88.68	88.93	88.81	88.55	88.61	88.28	88.81	88.87	88.48	88.35	88.81	88.68	88.68	88.81	88.87	88.93	88.28	88.61	88.35	88.87	88.14	88.42	88.14	88.61	88.61	88.87	88.55	88.61	88.21	87.92	88.35	88.48	88.21	88.81	87.99	88.07	88.81
WCHEH040006	88.55	87.77	87.99	87.84	87.84	88.07	88.07	88.07	88.14	88.21	88.07	87.84	87.92	88.28	88.81	88.87	89.29	87.99	88.48	88.35	88.99	87.99	87.92	89.4	87.99	88.68	88.42	88.74	87.92	88.74	89.29	87.99	87.84	89.57	87.69	87.99	87.99	88.21	87.99	88.48	89.11	89.62	87.84	88.28	89.35	87.84	87.45	87.45	87.84
e2743	88.55	88.21	88.55	88.42	88.42	88.68	88.68	88.68	88.48	88.42	88.42	88.42	88.35	88.61	89.23	89.11	88.48	88.21	89.29	89.11	88.35	88.21	88.28	89.17	88.14	89.23	88.61	88.68	88.07	89.11	88.35	88.42	88.07	88.55	87.77	88.28	88.28	88.74	88.68	88.21	88.14	87.92	88.28	87.99	88.35	88.61	87.99	88.07	88.48
CIDEIMsCOL15	88.55	88.35	88.42	88.28	88.35	88.48	88.48	88.48	88.42	88.48	88.42	88.28	88.42	88.61	88.99	89.05	88.61	88.14	89.35	89.35	88.87	88.21	88.21	89.29	88.35	89.35	89.11	88.99	88.21	88.99	88.74	88.35	88.07	88.87	87.69	88.21	88.21	88.55	88.21	88.55	88.55	88.42	88.28	88.35	88.42	88.48	87.92	88.07	88.48
GN06223	88.55	88.48	88.93	88.55	88.74	88.68	88.68	88.68	88.74	88.74	88.74	88.42	88.61	88.74	88.93	88.74	88.61	88.28	88.93	89.05	88.55	88.42	88.61	88.81	88.61	88.93	88.81	88.93	88.35	88.74	88.35	88.61	88.28	88.35	87.92	88.48	88.48	88.74	88.42	88.55	88.55	88.28	88.48	88.35	88.42	89.11	88.21	88.35	88.93
CIDEIMsCOL20	88.55	88.55	88.68	88.61	88.55	88.81	88.81	88.81	88.61	88.74	88.68	88.21	88.35	88.93	88.74	89.11	88.74	88.35	88.99	88.81	88.55	88.35	88.68	88.93	88.42	88.74	88.74	88.74	88.55	88.61	88.68	88.61	88.42	88.55	88.28	88.42	88.42	88.42	88.21	88.21	88.14	88.07	88.35	88.35	88.21	88.61	88.07	88.21	88.21
SMART312	88.55	88.07	88.28	88.14	88.14	88.35	88.35	88.35	88.35	88.55	88.35	88.14	88.07	88.35	88.48	88.61	88.42	88.28	88.74	88.74	88.61	88.07	88.07	88.61	88.21	88.61	88.81	88.93	88.21	88.48	88.35	88.21	87.84	88.61	87.84	88.14	88.14	88.35	88.21	88.68	88.14	88.21	87.99	88.07	88.14	88.35	87.92	87.84	88.35
GN05811	88.55	88.35	88.61	88.61	88.42	88.74	88.74	88.74	88.68	88.74	88.74	88.55	88.74	88.87	88.87	88.74	88.61	88.48	88.99	88.87	88.61	88.48	88.61	88.87	88.61	88.93	88.99	88.99	88.14	88.93	88.28	88.61	88.28	88.28	87.99	88.55	88.55	88.68	88.48	88.55	88.28	87.99	88.21	88.28	88.14	88.81	88.14	88.28	88.68
ST231Ec009	88.55	88.48	88.55	88.68	88.35	88.93	88.93	88.93	88.68	89.05	88.68	88.55	88.48	88.81	88.81	89.05	88.74	88.42	89.29	88.87	88.93	88.55	88.68	89.05	88.35	88.74	89.46	88.81	88.61	89.05	89.11	88.55	88.35	88.61	88.35	88.48	88.48	88.55	88.35	88.35	88.48	88.55	88.42	88.93	88.42	88.93	88.14	88.28	88.55
GN04697	88.55	88.48	89.05	88.55	88.87	88.68	88.68	88.68	88.74	88.74	88.74	88.42	88.61	88.74	88.93	88.74	88.68	88.28	88.93	89.05	88.55	88.42	88.61	88.81	88.61	88.93	88.93	88.93	88.35	88.74	88.35	88.61	88.28	88.55	87.92	88.48	88.48	88.68	88.42	88.55	88.93	88.21	88.48	88.35	88.81	89.11	88.48	88.48	88.93
NFPP41	88.55	89.17	88.99	88.99	88.81	89.11	89.11	89.11	89.05	88.99	89.11	88.81	88.81	88.93	88.35	88.35	88.87	88.68	88.42	88.35	88.55	88.74	88.61	88.42	88.87	88.35	88.99	88.99	88.81	88.74	88.55	88.93	88.99	88.35	88.74	88.99	88.99	88.48	88.93	88.87	88.61	88.42	88.14	88.68	88.61	89.11	88.99	88.87	89.17
34399	88.55	88.55	88.61	88.68	88.42	88.74	88.74	88.74	88.68	88.81	88.68	88.48	88.42	88.99	88.99	88.93	89.05	88.35	89.05	89.05	88.35	88.35	88.81	88.99	88.48	89.05	88.68	88.93	88.55	88.93	88.81	88.48	88.42	88.55	88.21	88.28	88.28	88.55	88.68	88.42	88.42	88.28	88.28	88.35	88.28	88.87	88.42	88.61	88.35
e950	88.55	88.21	88.55	88.21	88.42	88.42	88.42	88.42	88.35	88.42	88.28	88.21	88.28	88.61	89.11	88.93	88.42	88.21	89.17	89.17	88.07	88.14	88.28	89.05	88.28	89.11	88.48	88.68	88.21	88.93	88.21	88.35	87.99	88.35	87.77	88.28	88.28	88.68	88.14	88.48	88.14	87.92	88.07	87.92	88.35	88.55	87.92	87.92	88.35
e380	88.55	88.28	88.74	88.35	88.61	88.55	88.55	88.55	88.61	88.61	88.55	88.35	88.48	88.68	89.29	89.11	88.74	88.14	89.29	89.29	88.48	88.35	88.35	89.17	88.55	89.23	88.81	88.87	88.21	89.23	88.55	88.48	88.21	88.42	87.84	88.35	88.35	88.81	88.28	88.74	88.55	88.14	88.28	88.21	88.48	88.87	87.99	88.28	88.61
e319	88.55	88.21	88.28	88.35	88.07	88.55	88.55	88.55	88.28	88.48	88.28	87.99	88.07	88.55	89.05	89.05	89.62	87.92	89.11	88.93	88.35	87.99	88.42	90.18	87.99	89.11	88.48	88.61	88.21	88.99	89.78	88.14	87.84	89.62	87.99	88.14	88.14	88.07	87.99	88.14	89.73	89.4	88.07	88.07	89.46	88.21	87.84	87.92	87.92
MGH13	88.55	88.55	88.48	88.74	88.42	88.74	88.74	88.81	88.81	88.81	88.99	88.42	88.14	88.74	88.87	88.81	88.74	88.35	88.87	88.99	88.74	88.35	88.61	88.81	88.35	88.87	88.55	88.93	88.42	88.55	88.48	88.81	88.21	88.81	88.21	88.35	88.35	88.48	88.28	88.74	88.48	88.14	88.28	88.21	88.42	88.87	87.92	88.21	88.74
AR0163	88.55	88.07	88.35	88.14	88.42	88.28	88.28	88.28	88.48	88.28	88.35	87.99	88.21	88.61	89.17	89.17	89.46	87.99	89.17	88.93	88.61	88.07	88.35	90.18	88.28	89.23	88.61	88.61	88.21	88.87	89.51	88.21	87.84	89.78	87.77	88.07	88.07	88.68	88.07	88.21	89.35	89.11	88.28	87.99	89.83	88.42	87.84	87.84	88.35
SMART1458	88.55	87.99	88.21	88.07	88.14	88.07	88.07	88.07	88.21	88.35	88.14	87.92	88.07	88.42	88.74	88.93	88.55	87.99	88.81	88.74	88.99	87.99	88.14	88.93	87.99	88.74	88.87	88.93	87.99	88.81	88.68	88.14	87.69	88.68	87.53	87.92	87.92	88.28	88.35	88.74	88.42	88.21	87.92	88.07	88.14	88.07	87.37	87.53	88.07
UCI36	88.55	88.74	88.81	88.68	88.61	88.99	88.99	88.99	88.74	88.93	88.61	88.55	88.55	89.05	88.81	88.74	89.11	88.48	88.93	88.87	88.81	88.42	88.74	88.68	88.61	88.68	89.05	88.99	88.68	88.87	88.68	88.81	88.48	88.55	88.42	88.48	88.48	88.35	88.35	88.42	88.21	88.48	88.48	88.35	88.14	88.93	88.35	88.48	88.61
ARLG2974	88.55	88.55	88.61	88.68	88.42	88.74	88.74	88.74	88.68	88.81	88.68	88.48	88.42	88.99	88.99	88.93	89.05	88.35	89.05	89.05	88.35	88.28	88.81	88.99	88.48	89.05	88.68	88.93	88.55	88.99	88.81	88.48	88.35	88.55	88.21	88.28	88.28	88.55	88.28	88.42	88.42	88.35	88.28	88.42	88.28	88.81	88.35	88.55	88.28
e2071	88.55	88.42	88.61	88.68	88.42	88.48	88.48	88.48	88.55	88.81	88.42	88.14	88.42	88.87	88.93	89.11	88.55	88.14	89.17	89.05	88.74	88.14	88.48	89.11	88.35	88.93	89.46	88.87	88.55	89.05	89.23	88.48	88.14	88.61	88.07	88.35	88.35	88.28	88.21	88.35	88.42	88.42	88.35	88.14	88.21	88.07	87.69	87.69	87.92
e2575	88.55	88.48	88.48	88.68	88.42	88.81	88.81	88.81	88.68	88.55	88.93	88.21	88.14	88.68	88.87	88.68	88.61	88.35	88.93	88.87	88.68	88.21	88.55	88.87	88.35	88.81	88.61	88.74	88.35	88.74	88.61	88.55	88.07	88.61	88.14	88.35	88.35	88.61	88.28	88.42	88.42	88.14	88.28	88.21	88.21	89.05	87.99	88.14	88.74
BWH29	88.48	88.55	88.68	88.48	88.55	88.87	88.87	88.87	88.42	88.87	88.48	88.35	88.42	88.74	88.99	88.68	88.61	88.35	89.05	88.93	88.21	88.35	88.68	88.81	88.42	88.81	88.68	88.81	88.74	88.81	88.61	88.55	88.35	88.55	88.21	88.14	88.14	88.14	88.14	88.42	88.28	88.48	88.21	88.42	88.28	88.68	88.21	88.28	88.35
S1CND1	88.48	88.55	88.74	88.68	88.55	88.74	88.74	88.74	88.74	88.68	88.81	88.28	88.68	88.93	88.74	88.61	88.99	88.68	88.81	88.74	88.48	88.21	88.93	88.68	88.68	88.61	88.74	88.74	88.42	88.68	88.61	88.55	88.42	88.42	88.21	88.48	88.48	88.28	88.42	88.21	88.28	87.92	88.48	88.35	88.21	88.99	88.28	88.55	88.42
GN04311	88.48	88.48	88.81	88.74	88.55	88.74	88.74	88.74	88.99	88.81	88.99	88.55	88.74	88.93	88.81	88.61	88.55	88.35	88.81	88.81	88.42	88.48	88.81	88.68	88.68	88.68	88.87	89.05	88.28	88.74	88.35	88.93	88.21	88.48	88.14	88.68	88.68	88.81	88.55	88.68	88.21	87.92	88.35	88.48	88.21	88.81	87.99	88.07	88.81
e1395	88.48	88.28	88.68	88.21	88.48	88.48	88.48	88.48	88.35	88.42	88.35	88.21	88.35	88.61	89.23	89.11	88.42	88.28	89.29	89.29	88.21	88.21	88.28	89.17	88.35	89.17	88.61	88.81	88.28	88.99	88.28	88.42	88.07	88.55	87.77	88.21	88.21	88.74	88.21	88.55	88.14	87.92	88.07	88.07	88.48	88.55	87.92	87.99	88.42
e1421	88.48	88.28	88.35	88.28	88.35	88.42	88.42	88.42	88.42	88.35	88.42	88.21	88.35	88.55	88.87	88.74	89.57	87.92	88.74	88.68	88.35	88.28	88.28	89.83	88.28	88.81	88.68	88.87	88.42	88.48	89.51	88.35	88.07	89.73	87.77	88.14	88.14	88.28	88.14	88.28	89.62	89.29	88.35	88.21	89.57	88.42	87.61	87.84	88.28
HBZ2180	88.48	88.61	88.74	88.68	88.68	88.74	88.74	88.74	88.87	88.68	88.81	88.61	88.55	88.99	88.93	88.74	88.68	88.28	88.93	88.93	88.48	88.48	88.81	88.81	88.74	88.81	88.81	88.93	88.35	88.99	88.48	88.74	88.35	88.48	88.21	88.48	88.48	88.61	88.35	88.74	88.14	88.14	88.48	88.35	88.21	88.68	88.14	88.28	88.55
39366	88.48	88.42	88.48	88.61	88.28	88.87	88.87	88.87	88.61	89.05	88.68	88.48	88.42	88.74	88.74	89.17	88.74	88.35	89.35	88.81	88.93	88.48	88.61	89.23	88.28	88.68	89.4	88.81	88.55	89.05	89.05	88.48	88.35	88.61	88.28	88.42	88.42	88.48	88.42	88.28	88.48	88.48	88.35	88.87	88.35	88.87	88.07	88.28	88.48
INSali2	88.48	88.48	88.68	88.42	88.68	88.68	88.68	88.68	88.81	88.74	88.74	88.48	88.61	88.81	88.81	88.61	88.68	88.35	88.87	88.74	88.42	88.42	88.48	88.74	88.55	88.74	89.11	88.87	88.55	88.61	88.61	88.68	88.28	88.28	88.07	88.61	88.61	88.35	88.48	88.81	88.21	88.28	88.35	88.28	88.28	88.74	88.28	88.21	88.61
e832	88.48	88.81	88.93	88.93	88.74	88.99	88.99	89.05	88.81	88.87	88.74	88.68	88.61	89.05	88.81	88.61	88.74	88.48	88.87	88.74	88.55	88.42	88.87	88.68	88.68	88.68	88.93	88.93	88.74	88.81	88.61	88.87	88.48	88.48	88.55	88.48	88.48	88.21	88.42	88.42	88.14	88.21	88.35	88.35	88.14	89.05	88.61	88.68	88.68
e1343	88.48	88.48	88.93	88.61	88.68	88.81	88.81	88.81	88.74	88.68	88.74	88.42	88.74	88.87	88.81	88.61	88.68	88.42	88.81	88.81	88.28	88.35	88.74	88.68	88.61	88.68	88.87	88.87	88.35	88.55	88.42	88.61	88.28	88.21	87.99	88.55	88.55	88.35	88.42	88.48	88.07	87.92	88.42	88.07	87.92	89.05	88.21	88.21	88.61
CIDEIMsCOL19	88.48	88.35	88.42	88.14	88.28	88.28	88.28	88.35	88.42	88.48	88.35	88.07	88.35	88.55	88.99	88.99	88.61	88.14	89.29	89.29	88.87	88.14	88.21	89.23	88.28	89.29	88.99	88.81	88.14	88.93	88.68	88.35	88.07	88.87	87.69	88.21	88.21	88.48	88.14	88.35	88.48	88.28	88.21	88.21	88.42	88.35	87.77	87.84	88.35
GN02773	88.48	88.48	88.81	88.68	88.55	88.74	88.74	88.74	88.87	88.87	88.93	88.55	88.68	88.93	88.81	88.61	88.48	88.35	88.81	88.87	88.28	88.42	88.81	88.68	88.61	88.68	88.87	89.05	88.35	88.68	88.42	88.74	88.21	88.55	88.14	88.61	88.61	88.74	88.55	88.61	88.28	87.99	88.42	88.48	88.14	88.74	87.99	88.07	88.74
e1272	88.48	88.48	88.87	88.68	88.68	88.81	88.81	88.81	88.81	88.68	88.74	88.48	88.68	88.74	88.68	88.55	88.55	88.35	88.74	88.61	88.35	88.48	88.68	88.61	88.68	88.55	88.87	88.87	88.42	88.61	88.28	88.68	88.35	88.07	88.14	88.68	88.68	88.48	88.55	88.48	88.21	87.92	88.28	88.28	87.99	89.11	88.35	88.35	88.99
e1082	88.48	88.07	88.42	87.99	88.21	88.28	88.28	88.28	88.07	88.35	88.14	87.99	88.14	88.42	89.05	89.17	88.21	88.07	89.46	89.11	88.42	88.07	88.14	89.4	88.14	89.11	88.68	88.81	88.28	88.87	88.48	88.07	87.77	88.68	87.45	87.99	87.99	88.55	88.07	88.55	88.14	88.48	87.99	88.35	88.42	88.28	87.69	87.77	88.21
CIDEIMsCOL6	88.48	88.21	88.35	88.07	88.28	88.28	88.28	88.28	88.35	88.48	88.35	88.07	88.35	88.55	88.99	88.99	88.61	88.14	89.29	89.29	88.87	88.14	88.14	89.23	88.28	89.29	88.93	88.81	88.14	88.93	88.68	88.35	88.07	88.81	87.69	88.14	88.14	88.48	88.07	88.35	88.48	88.21	88.21	88.14	88.35	88.35	87.77	87.84	88.35
SZECL	88.48	88.42	88.48	88.61	88.28	88.87	88.87	88.87	88.61	88.93	88.61	88.48	88.42	88.74	88.81	88.74	88.61	88.35	88.99	88.81	88.61	88.48	88.61	88.81	88.28	88.55	89.11	88.74	88.55	89.11	89.11	88.48	88.28	88.48	88.28	88.42	88.42	88.35	88.28	88.61	88.42	88.42	88.35	88.74	88.21	88.87	88.07	88.21	88.48
e1026	88.48	89.11	88.87	88.99	88.74	88.99	88.99	88.99	89.17	88.87	88.87	88.87	88.74	88.81	88.42	88.21	88.81	88.68	88.55	88.42	88.68	88.74	88.61	88.28	88.74	88.21	88.93	88.93	88.61	88.68	88.68	88.81	88.99	88.42	88.74	88.99	88.99	88.48	88.87	88.81	88.48	88.14	88.35	88.61	88.28	89.4	89.11	88.93	89.4
CIDEIMsCOL18	88.48	88.28	88.35	88.14	88.28	88.28	88.28	88.28	88.42	88.48	88.35	88.07	88.35	88.55	89.05	89.05	88.61	88.14	89.29	89.29	88.87	88.14	88.21	89.23	88.28	89.29	88.99	88.81	88.14	88.93	88.68	88.35	88.07	88.87	87.69	88.21	88.21	88.48	88.07	88.35	88.48	88.28	88.21	88.21	88.42	88.35	87.77	87.84	88.35
CIDEIMsCOL3	88.48	88.55	88.93	88.74	88.68	88.81	88.81	88.87	88.99	88.81	88.99	88.55	88.81	88.99	88.81	88.74	88.68	88.61	88.87	88.81	88.42	88.48	88.87	88.74	88.61	88.68	88.93	88.99	88.42	88.55	88.48	88.68	88.35	88.42	88.14	88.61	88.61	88.42	88.55	88.48	88.21	87.99	88.48	88.21	88.14	89.17	88.28	88.35	89.05
e473	88.48	88.21	88.35	88.42	88.28	88.42	88.42	88.42	88.48	88.55	88.61	88.42	88.35	88.68	88.74	88.74	88.21	88.07	88.93	88.74	88.35	88.35	88.48	88.81	88.42	88.74	88.81	88.81	88.14	88.81	88.14	88.42	88.21	88.35	87.77	88.28	88.28	88.61	88.28	88.35	88.35	88.14	88.14	88.21	88.21	88.55	87.69	87.69	88.35
GN02730	88.48	89.05	88.93	88.81	88.68	88.93	88.93	88.93	89.05	88.74	88.81	88.81	88.74	88.68	88.48	88.42	88.42	88.35	88.48	88.42	88.55	88.61	88.55	88.48	88.68	88.35	88.93	88.93	88.55	88.55	88.35	88.68	88.61	88.42	88.68	88.61	88.61	88.21	88.61	88.74	88.35	87.99	88.35	88.35	88.28	89.05	88.93	88.81	89.23
e1408	88.48	88.61	88.87	88.87	88.74	88.81	88.81	88.87	89.17	88.74	89.17	88.55	88.74	88.99	88.81	88.61	88.61	88.42	88.87	88.74	88.61	88.48	88.81	88.68	88.81	88.61	88.93	88.87	88.35	88.61	88.35	88.87	88.35	88.35	88.14	88.61	88.61	88.48	88.55	88.28	88.21	88.07	88.55	88.42	88.21	89.11	88.28	88.42	88.99
GN02097	88.48	88.48	88.87	88.68	88.68	88.81	88.81	88.81	88.74	88.61	88.74	88.35	88.74	88.87	88.74	88.48	88.55	88.35	88.68	88.55	88.28	88.28	88.68	88.55	88.61	88.61	88.74	88.74	88.42	88.48	88.21	88.68	88.35	88.07	88.07	88.55	88.55	88.42	88.42	88.28	88.28	88.14	88.28	88.14	88.14	88.93	88.21	88.21	88.74
ST231Ec010	88.48	88.42	88.55	88.68	88.35	88.81	88.81	88.81	88.68	89.05	88.61	88.42	88.48	88.74	88.87	88.93	88.68	88.42	89.23	88.93	88.93	88.48	88.68	88.99	88.35	88.81	89.35	88.81	88.61	88.93	88.99	88.55	88.28	88.68	88.35	88.35	88.35	88.55	88.68	88.35	88.42	88.55	88.28	88.81	88.42	88.81	88.07	88.28	88.42
e85	88.48	88.35	88.61	88.55	88.42	88.61	88.61	88.61	88.68	88.61	88.87	88.42	88.55	88.68	88.93	88.74	88.42	88.21	88.93	88.93	88.14	88.28	88.55	88.81	88.48	88.81	88.81	88.81	88.28	88.74	88.48	88.68	88.07	88.07	87.92	88.61	88.61	88.68	88.55	88.55	88.14	87.77	88.21	88.28	88.21	88.99	88.07	88.07	88.87
MGH86	88.48	88.28	88.61	88.21	88.48	88.48	88.48	88.48	88.35	88.42	88.35	88.21	88.35	88.61	89.17	88.93	88.55	88.28	89.23	89.23	88.14	88.21	88.28	89.05	88.35	89.11	88.55	88.74	88.28	88.99	88.28	88.42	88.07	88.68	87.84	88.21	88.21	88.68	88.21	88.55	88.35	87.92	88.07	88.07	88.61	88.55	87.99	88.07	88.42
SMART1078	88.48	88.35	88.42	88.14	88.28	88.28	88.28	88.35	88.42	88.48	88.35	88.07	88.35	88.55	88.99	88.99	88.61	88.14	89.29	89.29	88.87	88.14	88.21	89.23	88.28	89.29	88.99	88.81	88.14	88.93	88.68	88.35	88.14	88.87	87.69	88.21	88.21	88.48	88.14	88.35	88.48	88.28	88.21	88.21	88.42	88.35	87.84	87.92	88.35
21143146	88.48	88.42	88.48	88.55	88.28	88.68	88.68	88.68	88.55	88.68	88.55	88.35	88.28	88.87	88.87	88.81	88.93	88.28	88.93	88.93	88.21	88.21	88.68	88.87	88.35	88.93	88.55	88.87	88.48	88.93	88.68	88.35	88.28	88.48	88.07	88.21	88.21	88.55	88.21	88.28	88.28	88.14	88.14	88.28	88.21	88.68	88.21	88.42	88.14
e67	88.48	88.21	88.48	88.14	88.28	88.42	88.42	88.42	88.21	88.28	88.21	88.14	88.28	88.55	89.17	88.93	88.42	88.21	89.29	89.23	88.07	88.14	88.14	89.11	88.28	89.11	88.55	88.74	88.21	88.93	88.21	88.21	87.99	88.35	87.61	88.14	88.14	88.68	88.14	88.55	88.07	87.84	87.92	87.99	88.42	88.42	87.77	87.92	88.35
Marseille	88.48	88.61	88.48	88.74	88.28	88.93	88.93	88.99	88.87	88.81	88.93	88.48	88.74	88.81	88.74	88.68	88.81	88.48	88.81	88.68	88.28	88.42	89.05	88.68	88.87	88.61	88.93	88.87	88.61	88.55	88.68	88.87	88.48	88.14	88.48	88.48	88.48	88.28	88.35	88.28	88.14	87.84	88.28	88.48	87.92	89.11	88.48	88.48	88.61
YDC498	88.48	88.21	88.35	88.35	88.21	88.55	88.55	88.55	88.35	88.81	88.28	88.28	88.14	88.48	88.74	88.68	88.35	88.14	88.93	88.74	88.48	88.48	88.35	88.81	88.21	88.81	88.81	88.61	88.55	88.68	89.35	88.28	87.99	88.55	88.42	88.21	88.21	88.68	88.21	88.28	88.48	88.68	88.14	88.68	88.21	88.48	87.92	87.92	88.35
e915	88.48	88.42	88.93	88.68	88.87	88.68	88.68	88.68	88.68	88.81	88.74	88.61	88.81	88.93	88.68	88.61	88.68	88.42	88.81	88.93	88.55	88.48	88.74	88.68	88.61	88.81	89.05	88.87	88.42	88.68	88.35	88.61	88.35	88.21	88.07	88.61	88.61	88.61	88.55	88.55	88.35	87.99	88.35	88.35	88.28	88.87	88.48	88.21	88.61
SMART1276	88.48	87.84	88.14	87.92	88.14	88.14	88.14	88.14	88.21	88.28	88.28	87.92	87.92	88.28	88.87	88.55	88.42	88.21	88.87	88.48	88.68	88.14	87.92	88.81	87.99	88.61	88.74	88.74	88.07	88.81	88.28	88.07	87.77	88.48	87.69	88.07	88.07	88.35	88.07	88.48	88.21	88.35	87.99	87.92	88.55	88.14	87.69	87.61	88.07
GN02377	88.48	88.48	88.81	88.74	88.61	88.81	88.81	88.81	88.81	88.74	88.87	88.61	88.81	89.05	88.87	88.81	88.68	88.48	88.93	88.81	88.55	88.61	88.81	88.81	88.68	88.87	88.93	88.99	88.28	88.87	88.21	88.68	88.42	88.42	88.07	88.55	88.55	88.48	88.48	88.55	88.21	88.07	88.48	88.28	88.07	88.87	88.28	88.42	88.81
e1837	88.48	88.21	88.68	88.48	88.61	88.68	88.68	88.68	88.55	88.55	88.68	88.35	88.55	88.61	88.81	88.61	88.42	88.21	88.81	88.87	88.28	88.42	88.48	88.74	88.42	88.74	88.74	88.93	88.28	88.61	88.42	88.42	88.07	88.28	87.77	88.35	88.35	88.55	88.61	88.21	88.28	87.84	88.28	87.99	88.14	88.87	87.99	88.14	88.61
DSM16691	88.48	88.48	88.99	88.74	88.74	88.99	88.99	89.05	88.93	88.68	89.17	88.61	88.81	88.93	88.81	88.61	88.81	88.42	88.81	88.81	88.42	88.55	88.81	88.68	88.68	88.74	88.93	88.93	88.35	88.74	88.35	88.68	88.28	88.28	87.99	88.55	88.55	88.55	88.42	88.42	88.21	87.92	88.42	88.14	88.07	89.29	88.35	88.42	89.05
BIDMC87	88.48	88.42	88.55	88.42	88.42	88.55	88.55	88.55	88.61	88.42	88.55	88.35	88.48	88.74	89.23	89.05	88.68	88.28	89.23	89.23	88.42	88.35	88.42	89.05	88.48	89.05	88.87	88.93	88.35	89.05	88.48	88.55	88.28	88.42	87.92	88.28	88.28	88.87	88.28	88.61	88.35	88.07	88.21	88.21	88.35	88.55	87.99	88.14	88.48
1309ECLO	88.48	88.28	88.61	88.28	88.48	88.48	88.48	88.48	88.42	88.48	88.35	88.21	88.35	88.68	89.17	88.99	88.55	88.28	89.23	89.23	88.14	88.21	88.35	89.11	88.35	89.11	88.55	88.74	88.28	88.93	88.28	88.42	88.07	88.68	87.84	88.35	88.35	88.68	88.21	88.55	88.42	87.99	88.14	88.14	88.61	88.61	87.99	88.07	88.42
e248	88.48	88.35	88.81	88.55	88.55	88.81	88.81	88.81	88.68	88.61	88.87	88.42	88.61	88.74	88.74	88.48	88.48	88.28	88.74	88.87	88.28	88.35	88.55	88.61	88.42	88.74	88.87	88.93	88.28	88.68	88.28	88.68	88.07	88.35	87.92	88.42	88.42	88.68	88.35	88.21	88.28	87.84	88.35	88.07	88.21	88.99	88.07	88.14	88.93
CIDEIMsCOL13	88.48	88.35	88.42	88.14	88.28	88.28	88.28	88.35	88.42	88.48	88.35	88.07	88.35	88.55	89.05	89.05	88.61	88.14	89.29	89.29	88.87	88.14	88.21	89.23	88.28	89.29	88.99	88.81	88.14	88.93	88.68	88.35	88.07	88.87	87.69	88.21	88.21	88.48	88.14	88.35	88.48	88.28	88.21	88.21	88.42	88.35	87.77	87.84	88.35
e1356	88.48	88.21	88.55	88.42	88.42	88.68	88.68	88.68	88.48	88.42	88.55	88.35	88.28	88.61	88.74	88.55	89.68	88.07	88.68	88.68	88.68	88.28	88.28	89.78	88.14	88.74	88.81	88.81	88.07	88.42	89.4	88.35	87.92	89.51	87.69	88.21	88.21	88.35	88.07	87.92	89.57	89.23	88.35	87.84	89.17	88.68	87.84	87.92	88.48
GN02001	88.48	88.28	88.48	88.07	88.28	88.35	88.35	88.35	88.28	88.35	88.21	88.07	88.21	88.61	89.11	88.99	89.62	88.07	89.11	89.05	88.28	88.07	88.21	90.09	88.21	89.17	88.42	88.61	88.14	88.99	89.4	88.28	87.84	89.68	87.69	88.21	88.21	88.61	88.07	88.42	89.57	88.99	88.07	87.92	89.62	88.35	87.84	87.92	88.28
e1391	88.48	88.35	88.81	88.42	88.68	88.61	88.61	88.61	88.61	88.61	88.55	88.42	88.42	88.74	89.23	89.17	88.68	88.21	89.23	89.23	88.55	88.28	88.42	89.23	88.42	89.23	88.74	88.81	88.28	89.29	88.48	88.48	88.14	88.48	87.92	88.35	88.35	88.74	88.28	88.74	88.48	88.21	88.35	88.28	88.48	88.81	88.07	88.21	88.61
e440	88.48	88.07	88.68	88.07	88.48	88.35	88.35	88.35	88.35	88.35	88.21	88.07	88.14	88.35	88.87	88.93	89.57	87.84	88.68	88.74	88.55	87.99	88.14	89.68	88.14	88.93	88.55	88.48	87.99	88.61	89.29	88.21	87.77	89.11	87.61	88.21	88.21	88.35	88.07	88.28	89.4	88.99	88.07	87.84	89.57	88.35	88.07	87.92	88.28
SMART1305	88.48	87.84	88.07	88.07	87.99	88.21	88.21	88.21	88.14	88.61	88.07	87.99	87.99	88.35	88.81	88.74	89.51	87.92	88.68	88.81	88.61	87.84	88.14	89.78	87.99	88.93	88.68	88.48	88.07	88.48	89.73	87.99	87.69	89.35	87.69	87.92	87.92	88.55	87.92	87.99	89.46	89.17	87.99	87.92	89.35	88.14	87.53	87.69	88.14
YDC518	88.48	88.21	88.35	88.35	88.21	88.55	88.55	88.55	88.35	88.81	88.42	88.28	88.14	88.48	88.74	88.68	88.35	88.14	88.93	88.74	88.42	88.48	88.35	88.81	88.28	88.74	88.81	88.61	88.61	88.68	89.35	88.28	88.07	88.48	88.42	88.21	88.21	88.61	88.21	88.42	88.61	88.48	88.14	88.48	88.14	88.48	87.92	87.99	88.42
CIDEIMsCOL7	88.48	88.21	88.35	88.07	88.28	88.28	88.28	88.28	88.42	88.48	88.35	88.07	88.35	88.55	89.05	89.05	88.61	88.14	89.29	89.29	88.87	88.14	88.14	89.23	88.28	89.29	88.93	88.81	88.14	88.99	88.68	88.35	88.07	88.87	87.69	88.14	88.14	88.48	88.07	88.35	88.48	88.21	88.21	88.21	88.42	88.35	87.77	87.84	88.35
35415	88.48	88.55	88.81	88.74	88.74	88.87	88.87	88.87	88.93	88.81	88.93	88.61	88.74	88.93	88.74	88.61	88.61	88.42	88.81	88.68	88.28	88.48	88.74	88.68	88.68	88.68	88.93	88.93	88.42	88.61	88.35	88.68	88.28	88.21	88.07	88.74	88.74	88.35	88.55	88.55	88.21	88.14	88.35	88.35	88.07	89.11	88.21	88.35	88.87
CIDEIMsCOL8	88.42	88.28	88.42	88.21	88.35	88.28	88.28	88.28	88.35	88.35	88.28	88.07	88.28	88.55	89.05	88.93	88.48	88.07	89.17	89.23	88.55	87.99	88.14	89.17	88.21	89.23	88.68	88.74	87.92	88.87	88.28	88.28	87.99	88.68	87.61	88.14	88.14	88.48	88.07	88.35	88.28	88.14	88.07	88.28	88.28	88.28	87.69	87.92	88.28
35041	88.42	88.35	88.42	88.55	88.14	88.74	88.74	88.74	88.61	88.99	88.55	88.35	88.55	88.61	88.74	88.81	88.61	88.48	88.99	88.99	89.23	88.35	88.61	88.74	88.28	88.68	89.05	89.11	88.55	88.93	88.87	88.48	88.21	89.05	88.28	88.28	88.28	88.55	88.28	88.74	88.21	88.35	88.21	89.23	88.28	88.81	88.07	88.21	88.42
KPCRETH17	88.42	87.92	88.14	87.99	88.21	88.21	88.21	88.21	88.35	88.35	88.28	87.92	87.99	88.28	88.87	88.48	88.42	88.28	88.87	88.48	88.68	88.14	87.99	88.74	88.07	88.55	88.81	88.81	87.99	88.74	88.21	88.21	87.77	88.48	87.69	88.14	88.14	88.28	88.14	88.42	88.14	88.21	87.99	87.92	88.48	88.21	87.69	87.61	88.21
e1269	88.42	88.14	88.42	88.07	88.28	88.35	88.35	88.35	88.14	88.21	88.21	88.07	88.21	88.55	89.11	88.87	88.42	88.21	89.17	89.17	87.99	88.14	88.14	88.99	88.21	89.05	88.42	88.61	88.14	88.93	88.21	88.21	87.99	88.35	87.61	88.07	88.07	88.68	88.07	88.42	88.07	87.84	87.92	87.92	88.35	88.35	87.84	87.92	88.28
MGH184	88.42	88.55	88.74	88.61	88.61	88.74	88.74	88.74	88.74	88.74	88.68	88.55	88.93	88.87	88.61	88.55	88.55	88.42	88.74	88.68	88.35	88.48	88.61	88.61	88.48	88.61	88.74	88.74	88.28	88.61	88.28	88.68	88.28	88.28	88.14	88.55	88.55	88.42	88.35	88.14	88.21	88.14	88.35	88.21	88.21	88.81	88.21	88.28	88.68
e833	88.42	88.21	88.48	87.99	88.21	88.28	88.28	88.28	88.21	88.42	88.14	87.99	88.14	88.55	88.99	88.99	88.21	87.99	89.29	89.11	88.28	88.07	88.14	89.17	88.14	89.11	88.61	88.68	88.14	88.99	88.42	88.21	87.77	88.48	87.61	88.14	88.14	88.55	87.99	88.42	88.07	88.35	87.99	88.35	88.42	88.28	87.77	87.77	88.21
e615	88.42	88.28	88.74	88.35	88.61	88.55	88.55	88.55	88.55	88.55	88.55	88.35	88.35	88.68	89.17	89.11	88.61	88.14	89.29	89.17	88.48	88.28	88.35	89.17	88.35	89.23	88.68	88.74	88.21	89.23	88.42	88.42	88.14	88.55	87.84	88.28	88.28	88.68	88.28	88.81	88.48	88.14	88.28	88.21	88.42	88.74	87.99	88.07	88.55
CIDEIMsCOL14	88.42	88.28	88.55	88.28	88.42	88.35	88.35	88.35	88.48	88.68	88.42	88.14	88.35	88.81	88.87	88.81	88.48	88.14	88.93	89.05	88.93	88.28	88.48	88.87	88.35	88.99	88.87	88.93	88.28	88.74	88.61	88.35	88.07	88.74	87.84	88.28	88.28	88.42	88.14	88.74	88.35	88.21	88.35	88.07	88.28	88.48	88.21	88.07	88.35
FDAARGOS68	88.42	88.68	88.93	88.87	88.68	88.99	88.99	89.05	88.99	88.87	88.99	88.61	88.81	88.93	88.74	88.61	88.68	88.42	88.74	88.74	88.48	88.55	88.74	88.61	88.74	88.61	88.87	88.87	88.35	88.68	88.28	88.87	88.48	88.28	87.99	88.87	88.87	88.42	88.68	88.55	88.14	87.99	88.42	88.28	88.14	89.11	88.42	88.48	88.99
e1531	88.42	88.21	88.42	88.14	88.28	88.42	88.42	88.42	88.21	88.28	88.21	88.14	88.28	88.55	89.11	88.87	88.42	88.21	89.17	89.17	87.99	88.14	88.14	88.99	88.28	89.05	88.48	88.68	88.21	88.93	88.21	88.35	87.99	88.42	87.61	88.14	88.14	88.61	88.14	88.48	88.07	87.84	87.99	88.07	88.35	88.35	87.84	87.92	88.28
e267	88.42	88.21	88.42	88.14	88.21	88.42	88.42	88.42	88.21	88.28	88.14	88.14	88.14	88.55	89.11	88.87	88.42	88.07	89.23	89.17	87.99	88.14	88.14	89.05	88.14	89.05	88.35	88.61	88.07	88.93	88.21	88.21	87.99	88.28	87.61	88.14	88.14	88.68	88.14	88.42	88.07	87.84	87.92	87.99	88.35	88.42	87.77	87.77	88.21
35673	88.42	87.99	88.28	88.14	88.28	88.48	88.48	88.48	88.42	88.48	88.35	87.99	88.28	88.55	88.74	88.87	88.93	88.07	88.48	88.61	88.48	88.07	88.35	88.55	87.99	88.93	88.35	88.35	87.99	88.42	88.61	88.21	88.14	88.35	87.99	87.99	87.99	88.14	87.84	87.92	88.28	88.14	87.84	87.84	88.14	88.61	87.77	87.99	88.21
e903	88.42	88.48	88.87	88.68	88.61	88.74	88.74	88.74	88.93	88.74	89.05	88.55	88.74	88.93	88.68	88.55	88.55	88.42	88.74	88.68	88.55	88.42	88.74	88.61	88.68	88.55	89.05	88.87	88.21	88.48	88.28	88.87	88.21	88.21	88.14	88.61	88.61	88.42	88.55	88.14	88.14	87.99	88.42	88.35	88.21	89.11	88.28	88.42	88.99
GN02346	88.42	88.68	89.05	88.93	88.81	88.74	88.74	88.81	88.99	88.93	89.11	88.74	88.87	89.05	88.81	88.61	88.68	88.42	88.81	88.81	88.55	88.61	88.87	88.68	88.74	88.68	88.99	88.93	88.48	88.68	88.42	88.87	88.42	88.42	88.14	88.81	88.81	88.48	88.74	88.55	88.28	88.14	88.48	88.35	88.21	89.17	88.42	88.28	88.99
GN05631	88.42	88.07	88.35	88.35	88.21	88.48	88.48	88.48	88.48	88.48	88.21	88.21	88.14	88.61	89.05	88.81	88.28	88.07	89.05	89.05	88.07	87.92	88.28	88.93	88.14	88.93	88.48	88.55	88.07	88.99	88.21	88.35	87.84	88.28	87.84	88.28	88.28	88.68	88.14	88.42	88.07	87.92	88.07	88.07	88.28	88.35	87.69	87.77	88.28
SMART503	88.42	88.48	88.93	88.81	88.68	88.87	88.87	88.93	88.87	88.81	89.05	88.61	88.81	89.05	88.93	88.74	88.74	88.35	88.87	88.87	88.55	88.68	88.81	88.74	88.68	88.74	88.81	88.87	88.28	88.93	88.28	88.74	88.42	88.48	87.99	88.81	88.81	88.48	88.68	88.87	88.14	87.99	88.42	88.35	88.14	89.11	88.28	88.42	88.99
UAH2S629	88.42	88.21	88.48	88.35	88.28	88.68	88.68	88.68	88.48	88.35	88.55	88.35	88.42	88.61	88.81	88.99	89.23	87.99	89.11	88.87	88.42	88.42	88.28	89.51	88.21	88.93	88.93	88.87	88.21	89.11	89.4	88.28	87.92	89.35	87.77	88.07	88.07	88.42	88.07	88.07	88.99	88.68	88.21	87.77	89.11	88.61	87.77	87.99	88.55
44541	88.42	88.14	88.35	88.07	88.28	88.28	88.28	88.28	88.28	88.35	88.35	88.07	88.28	88.55	89.05	89.23	88.61	88.21	89.46	89.29	89.17	88.14	88.14	89.4	88.28	89.23	88.93	89.05	88.14	88.93	88.81	88.21	87.99	89.17	87.69	88.14	88.14	88.55	88.14	88.61	88.48	88.21	88.21	88.21	88.35	88.28	87.69	87.84	88.21
GN06257	88.42	88.35	88.68	88.35	88.55	88.48	88.48	88.48	88.48	88.55	88.42	88.28	88.42	88.74	88.93	88.68	88.61	88.28	88.99	89.05	88.28	88.28	88.42	88.81	88.42	88.93	88.61	88.81	88.35	88.74	88.21	88.48	88.14	88.55	87.92	88.35	88.35	88.55	88.21	88.48	88.55	88.07	88.21	88.07	88.35	88.68	88.07	88.14	88.48
e1832	88.42	88.28	88.74	88.55	88.55	88.74	88.74	88.74	88.61	88.42	88.61	88.35	88.48	88.61	88.81	88.55	88.42	88.21	88.81	88.81	88.21	88.28	88.48	88.68	88.35	88.74	88.68	88.81	88.21	88.61	88.28	88.48	88.07	88.14	87.77	88.42	88.42	88.55	88.74	88.14	88.21	87.77	88.28	87.99	88.07	88.87	87.99	88.07	88.55
GN05334	88.42	88.61	88.87	88.68	88.74	88.87	88.87	88.87	88.93	88.68	88.99	88.74	88.87	89.05	88.87	88.68	88.81	88.35	88.87	88.87	88.55	88.68	88.87	88.74	88.87	88.74	88.93	89.05	88.35	88.87	88.42	88.68	88.61	88.42	88.21	88.55	88.55	88.42	88.55	88.61	88.28	88.21	88.48	88.48	88.21	89.23	88.35	88.48	88.93
34980	88.42	88.35	88.68	88.55	88.55	88.61	88.61	88.61	88.74	88.61	88.68	88.48	88.68	88.87	88.61	88.55	88.61	88.35	88.68	88.61	88.42	88.42	88.61	88.61	88.61	88.48	88.87	88.74	88.14	88.61	88.28	88.61	88.35	88.14	88.14	88.55	88.55	88.35	88.48	88.42	88.28	88.07	88.28	88.28	87.99	88.81	88.35	88.48	88.81
e1127	88.42	88.28	88.61	88.21	88.48	88.42	88.42	88.42	88.42	88.42	88.35	88.21	88.35	88.61	89.17	88.99	88.42	88.21	89.23	89.23	88.14	88.21	88.35	89.11	88.35	89.11	88.55	88.74	88.28	88.99	88.28	88.48	88.07	88.42	87.84	88.21	88.21	88.68	88.14	88.55	88.14	87.92	88.07	87.99	88.28	88.55	87.99	87.99	88.42
SMART685	88.42	88.48	88.68	88.61	88.55	88.81	88.81	88.81	88.87	88.61	88.74	88.55	88.74	88.87	88.68	88.81	88.68	88.35	88.99	88.68	88.55	88.55	88.68	88.87	88.68	88.55	88.93	88.99	88.35	88.68	88.21	88.68	88.35	88.14	88.21	88.68	88.68	88.35	88.61	88.55	88.28	87.99	88.35	88.28	88.07	89.05	88.14	88.35	88.87
GN02808	88.42	88.42	88.68	88.55	88.55	88.61	88.61	88.61	88.74	88.74	88.74	88.48	88.74	88.87	88.68	88.55	88.48	88.48	88.74	88.68	88.42	88.35	88.81	88.61	88.55	88.55	88.93	88.87	88.28	88.55	88.28	88.61	88.35	88.21	88.14	88.68	88.68	88.48	89.17	88.42	88.07	87.92	88.21	88.14	87.92	88.99	88.28	88.42	88.74
BWH52	88.42	88.55	88.55	88.68	88.55	88.87	88.87	88.87	88.81	88.68	88.81	88.55	88.48	88.99	88.74	88.68	89.05	88.35	88.81	88.74	88.28	88.55	88.81	88.61	88.61	88.55	88.68	88.74	88.48	88.68	88.74	88.55	88.21	88.48	88.21	88.42	88.42	88.07	88.28	88.28	87.99	87.99	88.35	88.21	87.99	88.81	88.07	88.35	88.28
GN03556	88.42	88.68	88.68	88.74	88.55	89.05	89.05	89.05	88.74	88.68	88.61	88.55	88.68	89.05	88.81	88.61	88.81	88.48	88.87	88.81	88.35	88.35	88.87	88.68	88.55	88.68	88.74	88.74	88.55	88.55	88.61	88.74	88.42	88.35	88.28	88.48	88.48	87.99	88.28	88.35	87.99	88.14	88.42	88.14	87.99	88.93	88.48	88.55	88.48
SMART1411	88.42	88.21	88.35	88.28	88.28	88.35	88.35	88.35	88.35	88.48	88.28	88.14	88.35	88.55	88.61	88.48	88.14	88.21	88.68	88.55	88.61	88.35	88.21	88.61	88.14	88.42	88.48	89.05	88.21	88.42	88.21	88.28	87.77	88.61	87.84	88.28	88.28	88.28	88.21	88.93	87.92	88.14	88.14	88.07	87.99	88.28	87.69	87.69	88.21
e1547	88.42	88.42	88.68	88.55	88.55	88.74	88.74	88.74	88.61	88.55	88.68	88.48	88.48	88.74	88.61	88.48	88.42	88.21	88.61	88.61	88.35	88.42	88.42	88.48	88.61	88.42	88.68	88.68	88.21	88.61	88.07	88.48	88.42	88.07	87.99	88.61	88.61	88.35	88.55	88.42	87.99	87.92	88.28	88.21	87.92	88.93	88.07	88.28	88.74
39373	88.42	88.35	88.42	88.21	88.28	88.48	88.48	88.48	88.14	88.42	88.21	87.99	88.21	88.61	88.81	89.05	88.61	88.35	88.87	88.87	88.99	88.14	88.42	88.81	88.42	88.74	88.42	88.99	88.42	88.87	89.4	88.21	88.07	88.99	87.92	87.99	87.99	88.28	88.42	88.81	88.28	88.55	88.07	88.35	88.28	88.28	87.84	88.14	87.84
ND22	88.35	88.07	88.35	88.48	88.28	88.42	88.42	88.42	88.42	88.42	88.61	87.99	88.28	88.55	88.61	88.55	88.42	88.14	88.68	88.55	87.99	87.92	88.68	88.55	88.35	88.42	88.48	88.35	88.35	88.28	88.35	88.42	87.77	88.14	88.21	87.84	87.84	88.55	87.84	88.21	87.69	87.61	87.99	87.92	87.77	88.74	88.28	88.28	88.68
e572	88.35	88.42	88.74	88.55	88.68	88.74	88.74	88.74	88.81	88.61	88.68	88.35	88.48	88.68	88.87	88.68	88.61	88.21	88.87	88.87	88.42	88.35	88.42	88.74	88.55	88.74	88.61	88.68	88.28	88.81	88.21	88.74	88.14	88.21	87.77	88.55	88.55	88.68	88.42	88.55	88.35	88.07	88.35	88.28	88.35	88.93	88.07	88.21	88.81
UCI85	88.35	88.35	88.48	88.55	88.35	88.68	88.68	88.68	88.55	88.81	88.61	88.28	88.55	88.74	88.74	88.55	88.68	88.35	88.87	88.87	88.35	88.14	88.81	88.74	88.48	88.61	88.87	88.68	88.28	88.42	88.61	88.55	88.21	88.21	88.28	88.48	88.48	88.28	88.35	88.28	87.92	87.77	88.21	88.14	87.69	88.87	87.92	88.14	88.28
EN3287	88.35	87.99	88.28	88.14	88.28	88.48	88.48	88.48	88.42	88.55	88.35	87.99	88.28	88.55	89.17	88.81	88.87	88.07	88.48	88.55	88.14	88.14	88.35	88.81	87.99	88.55	88.28	88.42	88.07	88.74	88.81	88.21	87.99	88.61	87.99	87.99	87.99	88.07	87.84	87.92	88.55	88.21	87.92	87.84	88.81	88.61	87.77	87.99	88.21
SMART610	88.35	88.28	88.48	88.35	88.28	88.61	88.61	88.61	88.35	88.35	88.48	88.35	88.21	88.55	88.68	88.68	89.62	87.92	88.61	88.61	88.93	88.35	88.21	89.73	88.07	88.87	88.81	88.74	88.07	88.61	89.73	88.21	87.84	89.62	87.61	87.99	87.99	88.14	87.92	87.84	89.46	89.11	88.21	87.61	89.23	88.61	87.84	87.92	88.42
SMART1414	88.35	88.21	88.35	88.28	88.21	88.48	88.48	88.48	88.35	88.48	88.35	88.28	88.21	88.55	88.48	88.42	88.28	88.14	88.55	88.55	88.28	88.14	88.21	88.42	88.14	88.48	88.48	88.81	87.99	88.74	88.21	88.28	87.92	88.35	87.69	88.28	88.28	88.35	88.28	88.81	87.92	87.84	87.99	88.14	88.07	88.55	87.77	87.69	88.28
e1632	88.35	88.35	88.55	88.42	88.35	88.61	88.61	88.61	88.48	88.42	88.55	88.35	88.42	88.61	88.42	88.48	88.42	88.07	88.55	88.42	88.21	88.28	88.28	88.48	88.42	88.42	88.68	88.61	88.21	88.55	88.07	88.35	88.35	88.07	87.84	88.35	88.35	88.28	88.35	88.28	87.92	87.92	88.14	88.07	87.92	88.68	88.07	88.21	88.61
e332	88.35	87.99	88.28	88.28	88.14	88.42	88.42	88.42	88.42	88.42	88.14	88.21	88.07	88.55	88.93	88.81	88.14	87.99	88.93	88.99	88.14	87.84	88.21	88.99	88.14	88.87	88.42	88.55	87.99	88.87	88.14	88.28	87.77	88.28	87.77	88.21	88.21	88.61	88.21	88.42	87.99	87.84	87.99	88.07	88.28	88.35	87.61	87.69	88.21
e1605	88.35	88.07	88.28	88.14	88.07	88.42	88.42	88.42	88.48	88.28	88.48	88.28	88.28	88.48	89.05	88.81	88.55	88.14	89.05	89.05	88.07	88.07	88.14	88.87	88.28	88.93	88.61	88.61	87.84	88.87	88.21	88.21	87.99	88.14	87.53	88.21	88.21	88.55	88.14	88.55	87.92	87.69	87.84	87.84	88.21	88.61	88.07	88.14	88.42
44589	88.35	88.21	88.48	88.35	88.35	88.61	88.61	88.61	88.48	88.74	88.48	88.35	88.35	88.61	88.74	89.17	88.61	88.14	89.11	88.74	88.42	88.42	88.28	88.99	88.48	88.74	88.81	88.61	88.42	88.74	88.48	88.42	88.21	88.28	87.99	88.42	88.42	88.55	88.42	88.35	88.14	88.48	88.28	88.81	88.21	88.61	88.07	88.07	88.55
e1554	88.35	88.14	88.48	88.14	88.35	88.35	88.35	88.35	88.28	88.28	88.14	88.07	88.21	88.55	89.05	88.87	88.42	88.14	89.11	89.11	87.99	88.07	88.21	88.99	88.21	89.05	88.42	88.61	88.14	88.87	88.14	88.28	87.92	88.48	87.69	88.21	88.21	88.61	88.07	88.42	88.35	87.84	87.99	87.84	88.48	88.48	87.92	87.99	88.35
BIDMC109	88.35	88.55	88.81	88.74	88.55	88.74	88.74	88.81	89.05	88.74	88.99	88.55	88.74	88.93	88.81	88.55	88.68	88.35	88.81	88.81	88.42	88.42	88.81	88.68	88.87	88.74	88.93	88.99	88.21	88.87	88.35	88.93	88.14	88.35	88.14	88.68	88.68	88.61	88.55	88.61	88.14	87.84	88.35	88.42	88.21	88.81	87.99	88.07	88.81
e1963	88.35	88.21	88.48	87.99	88.21	88.28	88.28	88.28	88.21	88.42	88.14	87.99	88.14	88.55	88.99	88.93	88.21	87.99	89.11	89.05	88.35	88.07	88.14	89.05	88.14	89.05	88.61	88.68	88.14	89.05	88.42	88.21	87.77	88.68	87.61	88.14	88.14	88.68	87.99	88.35	88.35	88.35	87.99	88.48	88.55	88.28	87.77	87.84	88.21
24ECLO	88.35	88.28	88.68	88.48	88.42	88.61	88.61	88.61	88.68	88.74	88.81	88.35	88.48	88.74	88.55	88.42	88.48	88.14	88.55	88.55	88.14	88.21	88.55	88.42	88.55	88.42	88.68	88.61	88.21	88.55	88.21	88.55	87.99	87.99	87.84	88.48	88.48	88.42	88.42	88.68	87.99	87.84	88.14	88.35	87.99	88.93	88.14	88.21	88.87
ST3	88.35	88.21	88.55	88.35	88.35	88.61	88.61	88.61	88.55	88.55	88.61	88.28	88.35	88.68	88.93	88.68	88.48	88.21	88.99	88.99	88.28	88.07	88.28	88.81	88.28	88.81	88.74	88.68	87.99	88.87	88.28	88.35	87.99	88.21	87.77	88.42	88.42	88.68	88.28	88.35	87.99	87.77	88.21	87.99	88.07	88.74	87.92	87.99	88.61
569ECLO	88.35	88.42	88.68	88.61	88.55	88.93	88.93	88.93	88.99	88.55	88.81	88.55	88.61	89.05	88.74	88.61	88.74	88.21	88.74	88.74	88.35	88.48	88.68	88.61	88.68	88.61	88.93	88.81	88.14	88.68	88.28	88.55	88.28	88.14	87.99	88.61	88.61	88.35	88.55	88.42	88.14	87.99	88.42	88.21	87.99	88.99	88.21	88.35	88.74
44524	88.35	88.14	88.35	88.07	88.28	88.28	88.28	88.28	88.21	88.35	88.35	88.07	88.28	88.55	88.99	89.05	88.61	88.14	89.29	89.29	89.11	88.14	88.14	89.23	88.21	89.29	88.93	89.05	88.07	88.99	88.61	88.14	88.07	88.99	87.69	88.07	88.07	88.42	88.14	88.61	88.48	88.21	88.14	88.14	88.21	88.21	87.77	87.92	88.14
44527	88.35	88.21	88.28	88.35	88.07	88.55	88.55	88.55	88.42	88.42	88.35	87.99	88.07	88.55	88.87	88.87	88.61	87.99	88.93	88.99	88.35	87.99	88.42	88.87	88.07	88.93	88.48	88.74	88.14	88.99	88.55	88.21	88.07	88.74	88.07	88.14	88.14	88.14	88.14	88.93	87.99	87.69	87.92	87.84	88.28	88.35	87.99	88.14	88.07
1222ECLO	88.35	87.99	88.21	87.99	88.14	88.42	88.42	88.42	88.28	88.28	88.14	87.99	88.07	88.42	88.87	88.68	88.14	87.99	88.87	88.87	88.28	88.07	88.07	88.74	88.07	88.81	88.35	88.74	88.07	88.93	88.14	88.07	87.92	88.42	87.53	87.92	87.92	88.74	87.99	88.99	88.14	87.99	87.92	88.07	88.35	88.48	88.14	87.99	88.35
UCICRE5	88.35	88.14	88.42	88.21	88.21	88.42	88.42	88.42	88.48	88.35	88.35	88.14	88.35	88.48	88.93	88.74	88.28	87.99	88.93	89.17	88.07	88.07	88.28	88.87	88.21	88.93	88.55	88.68	88.14	88.87	88.35	88.35	87.99	88.42	87.77	88.28	88.28	88.68	88.14	88.61	88.14	87.84	87.99	88.28	88.28	88.35	87.92	87.84	88.28
SMART1306	88.35	87.99	88.21	88.21	88.07	88.35	88.35	88.35	88.28	88.55	88.14	88.14	87.99	88.48	88.55	88.55	88.35	87.84	88.68	88.74	88.42	87.92	88.14	88.61	87.99	88.81	88.81	88.42	87.99	88.55	88.35	88.14	87.77	87.99	87.69	88.07	88.07	88.48	88.07	87.99	88.07	87.99	87.92	88.07	88.07	88.28	87.61	87.69	88.21
SMART834	88.35	88.42	88.48	88.42	88.35	88.48	88.48	88.48	88.42	88.61	88.35	88.07	88.35	88.61	88.61	88.61	88.61	88.07	88.61	88.68	88.35	88.07	88.74	88.68	88.21	88.55	88.68	88.61	88.42	88.21	88.81	88.42	87.99	88.55	88.21	87.99	87.99	87.84	87.92	88.07	88.28	88.28	88.35	88.21	88.28	88.42	87.92	88.07	88.14
GN02227	88.35	88.42	88.81	88.61	88.48	88.81	88.81	88.81	88.74	88.61	88.68	88.42	88.61	88.74	88.55	88.55	88.55	88.35	88.68	88.55	88.28	88.35	88.61	88.55	88.48	88.42	88.74	88.74	88.28	88.48	88.28	88.55	88.21	88.07	87.92	88.61	88.61	88.21	88.55	88.28	88.07	87.92	88.28	88.07	87.92	88.93	88.21	88.21	88.74
443ECLO	88.35	88.42	88.68	88.61	88.55	88.93	88.93	88.93	88.99	88.55	88.81	88.55	88.55	89.05	88.74	88.55	88.74	88.21	88.74	88.74	88.35	88.48	88.68	88.61	88.68	88.61	88.87	88.81	88.14	88.68	88.28	88.55	88.21	88.14	87.99	88.55	88.55	88.35	88.55	88.35	88.14	87.99	88.48	88.21	87.99	88.99	88.21	88.35	88.74
CIDEIMsCOL17	88.35	88.07	88.14	88.14	88.07	88.35	88.35	88.35	88.21	88.61	88.28	87.99	88.14	88.42	88.61	88.74	88.42	88.14	88.68	88.68	87.99	87.84	88.42	88.68	88.07	88.68	88.42	88.48	88.21	88.48	88.61	88.14	87.92	88.55	88.14	87.99	87.99	88.28	88.42	88.21	88.07	88.48	87.99	88.48	88.07	88.21	87.92	87.99	87.99
GN04967	88.35	88.48	88.81	88.68	88.61	88.87	88.87	88.87	88.81	88.61	88.87	88.48	88.61	88.87	88.68	88.48	88.55	88.35	88.74	88.68	88.21	88.35	88.61	88.61	88.48	88.55	88.74	88.87	88.28	88.48	88.28	88.61	88.21	88.07	87.92	88.68	88.68	88.35	88.61	88.28	88.07	87.92	88.42	88.14	87.92	88.99	88.21	88.21	88.87
e1655	88.35	88.28	88.74	88.28	88.61	88.48	88.48	88.48	88.55	88.48	88.42	88.28	88.35	88.55	89.17	88.93	88.48	88.28	89.17	89.17	88.28	88.21	88.28	88.99	88.35	89.05	88.61	88.74	88.21	89.23	88.28	88.42	88.14	88.55	87.77	88.14	88.14	88.74	88.14	88.68	88.35	88.14	88.21	88.07	88.42	88.61	87.92	88.07	88.48
WCHEClY2403	88.35	87.99	88.14	87.99	87.99	88.21	88.21	88.21	88.42	88.28	88.28	88.07	88.07	88.28	88.28	88.35	88.42	88.07	88.35	88.42	88.93	88.07	87.99	88.28	88.07	88.28	88.74	88.93	87.84	88.21	88.42	88.21	87.77	88.48	87.77	88.07	88.07	88.07	88.48	88.61	87.99	87.61	87.92	87.77	87.84	88.21	87.53	87.45	88.21
e2760	88.35	88.42	88.74	88.42	88.55	88.74	88.74	88.74	88.55	88.55	88.48	88.42	88.55	88.74	88.68	88.48	88.55	88.28	88.68	88.68	88.35	88.28	88.42	88.55	88.42	88.55	88.68	88.68	88.21	88.42	88.28	88.48	88.21	88.21	87.92	88.42	88.42	88.21	88.42	88.28	87.92	87.92	88.42	87.92	87.92	88.74	87.92	87.99	88.48
WCHECl14653	88.35	87.99	88.14	87.99	87.99	88.21	88.21	88.21	88.42	88.28	88.28	88.07	88.07	88.28	88.28	88.35	88.42	88.07	88.35	88.42	88.93	88.07	87.99	88.28	88.07	88.28	88.74	88.93	87.84	88.21	88.42	88.21	87.77	88.48	87.77	88.07	88.07	88.07	88.48	88.61	87.99	87.61	87.92	87.77	87.84	88.21	87.53	87.45	88.21
UCI86	88.35	88.35	88.48	88.55	88.42	88.68	88.68	88.68	88.55	88.81	88.61	88.28	88.55	88.68	88.81	88.55	88.68	88.35	88.93	88.87	88.35	88.21	88.81	88.81	88.48	88.61	88.87	88.68	88.35	88.42	88.61	88.55	88.21	88.21	88.28	88.48	88.48	88.28	88.35	88.28	87.92	87.84	88.28	88.21	87.77	88.87	87.92	88.14	88.28
SMART389	88.35	88.28	88.35	88.35	88.35	88.48	88.48	88.48	88.42	88.61	88.35	88.07	88.35	88.61	88.61	88.68	88.61	88.14	88.61	88.68	88.55	88.07	88.74	88.68	88.21	88.55	88.74	88.68	88.42	88.21	88.81	88.42	87.99	88.74	88.21	87.92	87.92	87.84	87.99	88.14	88.28	88.21	88.35	88.21	88.28	88.42	87.84	88.07	88.14
479	88.35	88.35	88.93	88.42	88.74	88.68	88.68	88.68	88.68	88.61	88.74	88.35	88.48	88.68	88.74	88.55	88.48	88.21	88.74	88.74	88.28	88.28	88.48	88.61	88.48	88.61	88.81	88.68	88.21	88.55	88.21	88.55	88.14	88.14	87.77	88.55	88.55	88.55	88.48	88.55	88.42	88.07	88.35	88.21	88.42	88.99	88.35	88.28	88.81
ESP151	88.35	88.14	88.35	88.21	88.28	88.35	88.35	88.35	88.35	88.21	88.48	88.07	88.07	88.55	88.74	88.68	89.51	87.92	88.74	88.35	88.61	88.07	88.21	89.94	88.07	88.74	88.55	88.42	87.99	88.35	89.23	88.21	87.92	89.57	87.61	88.07	88.07	88.07	88.07	88.21	89.17	89.17	88.07	87.99	89.51	88.28	87.45	87.61	87.99
OLC1682	88.28	88.74	88.61	88.68	88.48	88.61	88.61	88.68	88.87	88.61	88.74	88.48	88.48	88.48	88.07	87.92	88.42	88.28	88.07	88.07	88.28	88.21	88.42	87.99	88.68	87.77	88.81	88.68	88.28	88.42	88.28	88.55	88.48	87.99	88.35	88.61	88.61	88.21	88.55	88.35	88.35	87.61	88.07	88.28	88.21	89.17	89.35	89.05	89.4
HBY	88.28	87.84	87.84	87.84	87.84	87.92	87.92	87.92	87.99	88.14	87.99	87.69	87.84	88.21	88.93	88.68	89.4	88.07	88.48	88.48	88.87	87.77	88.07	89.46	87.77	88.61	88.14	88.61	87.84	88.61	89.4	87.84	87.69	89.73	87.69	87.84	87.84	87.77	87.77	88.21	88.93	89.17	87.92	87.45	89.29	87.61	87.2	87.37	87.37
BIDMC93	88.28	88.35	88.61	88.42	88.48	88.61	88.61	88.61	88.61	88.48	88.61	88.35	88.35	88.74	88.55	88.35	88.42	88.14	88.55	88.55	88.14	88.21	88.42	88.42	88.48	88.42	88.61	88.61	88.14	88.35	88.07	88.48	88.07	87.99	87.99	88.42	88.42	88.14	88.42	88.21	88.07	87.99	88.21	87.92	87.99	88.74	88.07	87.99	88.55
e1693	88.28	88.28	88.61	88.42	88.42	88.61	88.61	88.61	88.61	88.55	88.68	88.35	88.42	88.74	88.99	88.87	88.55	88.21	88.99	88.99	88.21	88.14	88.35	88.87	88.35	88.81	88.68	88.74	88.07	88.87	88.28	88.42	88.07	88.28	87.84	88.42	88.42	88.68	88.28	88.42	87.99	87.77	88.28	88.07	88.07	88.81	87.99	88.07	88.68
WCHEClY2402	88.28	87.99	88.07	87.99	87.99	88.21	88.21	88.21	88.42	88.28	88.28	88.07	88.07	88.28	88.28	88.35	88.42	88.07	88.35	88.42	88.93	88.07	87.99	88.28	88.07	88.28	88.74	88.93	87.84	88.21	88.42	88.21	87.77	88.48	87.77	88.07	88.07	88.07	88.48	88.61	87.99	87.61	87.92	87.77	87.84	88.21	87.53	87.45	88.21
GN02044	88.28	88.42	88.61	88.48	88.42	88.68	88.68	88.68	88.87	88.55	88.87	88.42	88.61	88.81	88.48	88.42	88.55	88.21	88.61	88.48	88.28	88.35	88.74	88.48	88.68	88.42	88.74	88.74	88.21	88.48	88.14	88.55	88.14	87.92	87.92	88.48	88.48	88.28	88.35	88.35	88.14	87.84	88.14	88.14	87.92	88.99	88.28	88.28	88.74
39379	88.28	88.14	88.42	88.28	88.28	88.35	88.35	88.35	88.42	88.55	88.35	88.14	88.21	88.61	88.61	88.74	88.48	88.21	88.74	88.68	88.61	87.99	88.28	88.61	88.14	88.55	88.48	89.35	87.99	88.48	88.21	88.35	87.84	88.87	87.69	88.28	88.28	88.55	88.14	89.23	88.21	87.77	87.92	87.92	88.21	88.48	87.77	87.84	88.35
28940	88.28	88.21	88.55	88.21	88.42	88.48	88.48	88.48	88.35	88.35	88.42	88.21	88.28	88.68	88.68	88.55	88.35	88.14	88.74	88.81	88.28	88.21	88.28	88.68	88.42	88.74	88.48	88.68	88.14	88.55	87.99	88.35	87.99	88.21	87.77	88.35	88.35	88.35	88.35	88.28	88.14	87.84	88.14	87.99	88.07	88.68	87.99	87.99	88.55
CIDEIMsCOL2	88.28	88.07	87.99	88.28	88.07	88.42	88.42	88.42	88.21	88.55	88.28	88.07	87.92	88.35	88.74	88.68	88.48	88.14	88.87	88.74	88.14	88.07	88.28	88.81	88.07	88.74	88.61	88.68	88.35	88.81	88.87	87.99	87.92	88.42	87.77	88.07	88.07	87.99	88.07	87.92	88.21	88.07	88.07	88.28	88.14	88.35	87.77	87.92	87.84
SMART539	88.28	88.28	88.35	88.14	88.28	88.42	88.42	88.42	88.28	88.28	88.28	88.21	88.28	88.48	88.93	88.99	88.48	87.92	89.05	89.17	88.21	88.07	88.14	88.99	88.21	89.17	88.55	88.61	87.99	88.87	88.42	88.21	88.07	88.48	87.61	88.07	88.07	88.42	88.07	88.21	88.21	87.99	88.07	88.14	88.21	88.42	87.92	88.07	88.42
GN02767	88.28	88.35	88.61	88.55	88.48	88.68	88.68	88.68	88.74	88.48	88.55	88.35	88.55	88.74	88.55	88.35	88.35	88.14	88.55	88.61	88.14	88.21	88.42	88.42	88.35	88.42	88.61	88.61	88.21	88.35	88.07	88.48	88.07	88.07	87.84	88.42	88.42	88.21	88.28	88.28	87.99	87.99	88.21	88.14	87.99	88.74	88.07	88.07	88.55
e1150	88.28	88.35	88.68	88.61	88.48	88.74	88.74	88.74	88.81	88.48	88.87	88.55	88.55	88.93	88.61	88.42	88.61	88.28	88.61	88.61	88.07	88.35	88.55	88.48	88.55	88.48	88.68	88.68	88.14	88.61	88.21	88.61	88.07	87.84	87.92	88.55	88.55	88.48	88.48	88.42	87.99	87.69	88.28	88.28	87.84	88.99	88.14	88.14	88.93
GN02450	88.28	88.42	88.74	88.55	88.55	88.81	88.81	88.81	88.87	88.48	88.93	88.42	88.55	88.93	88.61	88.42	88.61	88.21	88.61	88.61	88.21	88.35	88.68	88.48	88.55	88.48	88.68	88.68	88.14	88.48	88.21	88.48	88.21	87.92	87.84	88.48	88.48	88.28	88.42	88.35	88.07	87.77	88.21	88.07	87.92	89.17	88.28	88.35	88.93
44517	88.28	88.07	88.28	87.92	88.21	88.14	88.14	88.14	88.21	88.35	88.21	87.92	88.21	88.42	88.93	88.81	88.42	88.07	89.11	89.17	88.74	87.92	87.99	89.05	88.21	89.05	88.55	88.87	87.84	88.81	88.35	88.21	87.92	88.87	87.53	87.99	87.99	88.42	87.99	88.55	88.21	87.92	87.99	87.99	88.14	88.21	87.61	87.69	88.21
UCICRE11	88.28	88.28	88.55	88.42	88.42	88.61	88.61	88.61	88.55	88.55	88.55	88.35	88.42	88.74	88.93	88.87	88.42	88.14	88.93	88.93	88.07	88.21	88.35	88.81	88.28	88.74	88.61	88.74	88.07	88.87	88.28	88.42	88.07	88.42	87.84	88.42	88.42	88.68	88.28	88.48	87.92	87.69	88.28	88.14	88.07	88.74	87.92	87.99	88.61
e1720	88.28	88.28	88.74	88.28	88.61	88.55	88.55	88.55	88.48	88.42	88.42	88.28	88.35	88.55	88.61	88.55	88.42	88.14	88.74	88.55	88.28	88.21	88.28	88.55	88.35	88.61	88.61	88.61	88.21	88.61	88.07	88.35	88.14	88.07	87.77	88.21	88.21	88.48	88.21	88.55	88.14	88.07	88.14	88.07	88.14	88.61	87.92	88.07	88.48
e806	88.28	88.21	88.42	88.28	88.48	88.42	88.42	88.42	88.35	88.42	88.61	88.28	88.48	88.68	88.61	88.42	88.48	88.28	88.61	88.48	87.99	88.21	88.42	88.48	88.35	88.48	88.68	88.61	87.99	88.35	88.14	88.42	88.21	87.99	87.84	88.35	88.35	88.21	88.21	88.35	87.99	87.92	87.99	87.92	87.84	88.74	88.21	88.14	88.55
GN03193	88.28	88.21	88.42	88.21	88.21	88.35	88.35	88.35	88.35	88.28	88.35	88.14	88.28	88.55	88.61	88.68	88.55	87.92	88.74	88.68	88.42	88.14	88.35	88.68	88.28	88.74	88.99	88.81	88.21	88.55	89.46	88.28	88.07	88.35	87.77	88.07	88.07	88.42	88.07	88.35	88.28	87.92	88.07	88.07	88.21	88.35	87.84	87.99	88.28
LB3	88.21	88.42	88.42	88.35	88.28	88.68	88.68	88.68	88.28	88.35	88.42	88.14	88.28	88.55	88.42	88.28	88.48	88.21	88.55	88.35	88.07	87.99	88.55	88.35	88.42	88.42	88.48	88.48	88.42	88.42	88.35	88.35	88.14	88.28	88.07	87.99	87.99	87.61	87.99	88.21	87.69	87.84	87.99	87.84	87.69	88.68	88.14	88.28	88.35
NS64	88.21	88.35	88.61	88.35	88.48	88.48	88.48	88.48	88.55	88.42	88.42	88.21	88.48	88.81	88.61	88.42	88.48	88.14	88.61	88.61	88.14	88.14	88.42	88.48	88.35	88.48	88.55	88.55	88.14	88.48	87.99	88.48	88.07	88.14	87.92	88.35	88.35	88.28	88.14	88.14	87.92	87.77	88.35	87.92	87.99	88.74	88.07	88.21	88.61
NS23	88.21	88.35	88.61	88.35	88.48	88.48	88.48	88.55	88.55	88.48	88.42	88.14	88.48	88.81	88.61	88.42	88.48	88.14	88.61	88.61	88.14	88.07	88.42	88.48	88.35	88.48	88.55	88.55	88.14	88.48	87.99	88.48	88.07	88.14	87.92	88.35	88.35	88.28	88.14	88.14	87.92	87.77	88.42	87.92	87.99	88.74	88.07	88.21	88.61
NS19	88.21	88.35	88.61	88.28	88.48	88.48	88.48	88.48	88.55	88.42	88.42	88.14	88.48	88.74	88.61	88.42	88.48	88.14	88.61	88.55	88.14	88.07	88.42	88.48	88.35	88.48	88.55	88.55	88.14	88.48	87.99	88.48	88.07	88.14	87.92	88.35	88.35	88.28	88.14	88.14	87.92	87.77	88.28	87.92	87.99	88.74	88.07	88.21	88.61
YT3	88.21	88.35	88.55	88.35	88.42	88.61	88.61	88.61	88.48	88.28	88.74	88.35	88.48	88.68	88.61	88.55	88.55	88.28	88.61	88.61	88.14	88.28	88.35	88.55	88.55	88.48	88.55	88.68	88.07	88.48	88.07	88.28	88.21	88.14	87.99	88.28	88.28	88.21	88.35	88.21	87.99	87.84	88.14	87.92	88.07	88.68	87.99	88.14	88.55
NS57	88.21	88.35	88.61	88.28	88.42	88.48	88.48	88.48	88.55	88.42	88.42	88.21	88.48	88.68	88.55	88.42	88.48	88.14	88.61	88.48	88.14	88.14	88.42	88.48	88.35	88.48	88.55	88.55	88.14	88.48	87.99	88.48	88.07	88.14	87.92	88.28	88.28	88.28	88.14	88.14	87.92	87.77	88.28	87.92	87.92	88.74	88.07	88.21	88.61
TUM10668	88.21	88.21	88.48	88.35	88.35	88.55	88.55	88.55	88.55	88.35	88.35	88.21	88.21	88.61	88.61	88.28	88.48	88.07	88.55	88.74	88.35	88.14	88.42	88.35	88.48	88.42	88.48	88.55	87.99	88.42	88.14	88.35	87.92	87.99	87.77	88.28	88.28	88.28	88.14	88.21	87.92	87.84	88.21	87.92	87.69	88.35	87.77	87.69	88.14
NS28	88.21	88.35	88.61	88.28	88.48	88.48	88.48	88.48	88.55	88.42	88.42	88.21	88.48	88.74	88.61	88.42	88.48	88.14	88.61	88.55	88.14	88.14	88.42	88.48	88.35	88.48	88.55	88.55	88.14	88.48	87.99	88.48	88.07	88.14	87.92	88.35	88.35	88.28	88.14	88.14	87.92	87.77	88.28	87.92	87.99	88.74	88.07	88.21	88.61
e1589	88.21	88.14	88.35	88.28	88.21	88.42	88.42	88.42	88.21	88.35	88.14	88.21	88.28	88.68	88.48	88.42	88.35	87.84	88.61	88.48	88.21	88.14	88.21	88.61	88.07	88.48	88.87	88.61	88.07	88.68	89.29	88.14	87.92	88.21	87.84	88.21	88.21	88.28	88.21	88.07	88.42	87.99	87.99	88.07	88.35	88.35	87.69	87.99	88.28
NS7	88.21	88.35	88.61	88.28	88.42	88.48	88.48	88.48	88.55	88.42	88.42	88.21	88.48	88.68	88.55	88.42	88.48	88.14	88.61	88.48	88.14	88.14	88.42	88.48	88.35	88.48	88.55	88.55	88.14	88.48	87.99	88.48	88.07	88.14	87.92	88.28	88.28	88.28	88.14	88.14	87.92	87.77	88.28	87.92	87.92	88.74	88.07	88.21	88.61
UCI101	88.21	88.28	88.61	88.42	88.35	88.61	88.61	88.61	88.74	88.61	88.68	88.28	88.48	88.68	88.61	88.35	88.48	88.28	88.61	88.61	88.35	88.28	88.55	88.48	88.48	88.48	88.74	88.81	88.21	88.48	88.14	88.74	88.07	88.21	87.84	88.48	88.48	88.42	88.42	88.42	88.14	87.77	88.07	88.21	88.07	88.81	87.92	88.07	88.74
ECC904	88.21	87.61	87.84	87.69	87.61	88.07	88.07	88.07	87.77	87.99	87.61	87.53	87.53	88.07	88.42	88.81	88.35	87.61	88.42	88.42	89.11	87.84	87.69	88.42	87.69	88.61	88.21	88.48	87.61	88.21	89.23	87.61	87.37	88.68	87.37	87.61	87.61	88.07	88.07	88.14	87.84	87.84	87.53	87.69	87.92	87.69	87.12	87.37	87.53
YZ1	88.21	88.35	88.55	88.35	88.42	88.61	88.61	88.61	88.48	88.28	88.74	88.35	88.48	88.68	88.61	88.55	88.55	88.28	88.61	88.61	88.14	88.28	88.35	88.55	88.55	88.48	88.55	88.68	88.07	88.48	88.07	88.28	88.21	88.14	87.99	88.28	88.28	88.21	88.35	88.21	87.99	87.84	88.14	87.92	88.07	88.68	87.99	88.14	88.55
e1424	88.21	87.69	87.92	87.77	87.84	87.99	87.99	87.99	88.07	87.92	88.14	87.77	87.84	88.14	88.81	88.48	89.35	87.77	88.35	88.28	88.68	87.69	87.77	89.4	87.84	88.61	88.48	88.14	87.45	88.48	89.35	87.84	87.61	88.93	87.53	87.92	87.92	87.92	88.21	87.92	88.87	88.68	87.77	87.53	89.17	87.92	87.53	87.45	87.84
RSA8	88.21	88.35	88.61	88.35	88.48	88.48	88.48	88.55	88.55	88.48	88.42	88.21	88.48	88.81	88.61	88.42	88.48	88.14	88.61	88.61	88.14	88.14	88.42	88.48	88.35	88.48	88.55	88.55	88.14	88.48	87.99	88.48	88.07	88.14	87.92	88.35	88.35	88.28	88.14	88.14	87.92	87.77	88.42	87.92	87.99	88.74	88.07	88.21	88.61
NS34	88.21	88.35	88.61	88.28	88.48	88.48	88.48	88.48	88.55	88.42	88.42	88.21	88.48	88.74	88.61	88.42	88.48	88.14	88.61	88.55	88.14	88.14	88.42	88.48	88.35	88.48	88.55	88.55	88.14	88.48	87.99	88.48	88.07	88.14	87.92	88.35	88.35	88.28	88.14	88.14	87.92	87.77	88.28	87.92	87.99	88.74	88.07	88.21	88.61
GN04900	88.21	88.42	88.55	88.55	88.35	88.74	88.74	88.74	88.61	88.48	88.61	88.21	88.35	88.99	88.48	88.42	88.87	88.21	88.55	88.48	88.14	88.07	88.61	88.48	88.68	88.28	88.61	88.68	88.35	88.35	88.42	88.48	88.14	88.21	88.07	88.28	88.28	88.07	88.07	87.99	87.92	87.84	88.21	88.21	87.84	88.55	87.84	88.07	87.99
GN06232	88.21	87.99	88.28	88.61	88.21	88.35	88.35	88.35	88.55	88.35	88.61	87.84	87.99	88.61	88.68	88.68	88.48	88.07	88.68	88.68	87.99	87.84	88.55	88.61	88.14	88.61	88.42	88.42	88.21	88.21	88.42	88.35	87.92	88.35	87.99	87.92	87.92	88.48	87.92	87.99	87.92	87.92	88.14	87.77	88.14	88.68	88.21	87.92	88.48
MGH120	88.21	88.35	88.55	88.48	88.42	88.61	88.61	88.61	88.87	88.28	88.68	88.42	88.55	88.81	88.55	88.42	88.61	88.14	88.55	88.55	88.28	88.35	88.74	88.42	88.61	88.42	88.74	88.74	88.14	88.48	88.07	88.48	88.21	88.07	87.92	88.42	88.42	88.68	88.35	88.35	87.99	87.99	88.28	88.14	87.99	88.99	88.07	88.28	88.61
e660	88.21	87.92	88.07	87.92	87.99	88.14	88.14	88.14	88.07	88.07	87.84	87.77	87.77	88.28	88.61	88.61	89.46	87.69	88.48	88.55	88.68	87.84	87.92	89.68	87.84	88.74	88.42	88.35	87.84	88.21	89.46	87.92	87.53	89.4	87.45	87.84	87.84	88.28	87.69	87.77	89.29	88.99	87.92	87.37	89.17	88.14	87.45	87.53	87.99
MRSN11489	88.21	88.42	88.55	88.61	88.42	88.74	88.74	88.74	88.55	88.68	88.61	88.42	88.42	88.87	88.74	88.74	88.74	88.48	88.87	88.68	88.28	88.35	88.74	88.74	88.42	88.61	88.81	88.68	88.28	88.81	88.74	88.48	88.28	88.28	88.21	88.35	88.35	88.07	88.35	88.42	87.99	88.35	88.28	88.81	87.99	88.74	88.07	88.28	88.28
NS24	88.21	88.35	88.61	88.35	88.48	88.48	88.48	88.48	88.55	88.42	88.42	88.21	88.48	88.81	88.61	88.42	88.48	88.14	88.61	88.61	88.14	88.14	88.42	88.48	88.35	88.48	88.55	88.55	88.14	88.48	87.99	88.48	88.07	88.14	87.92	88.35	88.35	88.28	88.14	88.14	87.92	87.77	88.35	87.92	87.99	88.74	88.07	88.21	88.61
SMART1348	88.21	88.14	88.42	88.21	88.35	88.21	88.21	88.21	88.28	88.55	88.21	87.92	88.14	88.61	88.61	88.48	88.35	87.92	88.74	88.74	88.55	88.14	88.28	88.61	88.21	88.55	88.68	88.61	88.21	88.81	88.48	88.14	87.84	88.42	87.61	88.14	88.14	88.14	87.99	88.21	88.14	88.21	88.21	87.92	88.14	88.35	87.84	87.69	88.14
e2793	88.21	88.21	88.55	88.42	88.42	88.68	88.68	88.68	88.48	88.42	88.55	88.42	88.48	88.61	88.68	88.48	88.42	88.14	88.74	88.93	88.55	88.35	88.28	88.61	88.14	88.61	88.87	88.81	88.14	88.87	88.55	88.35	87.92	88.28	87.69	88.21	88.21	88.35	88.61	88.07	88.07	87.84	88.28	88.35	87.99	88.68	87.84	87.84	88.42
GN04892	88.21	87.99	88.14	88.07	88.07	88.28	88.28	88.28	88.28	88.21	88.07	87.99	87.99	88.35	88.81	88.74	88.48	87.84	88.81	88.81	88.14	88.07	87.99	88.74	88.07	88.68	88.35	88.48	87.92	88.61	88.28	88.14	87.77	88.55	87.53	87.84	87.84	88.61	87.84	88.21	88.28	87.84	87.84	87.77	88.21	88.42	87.61	87.84	88.28
SMART887	88.21	88.14	88.28	88.35	88.07	88.42	88.42	88.42	88.21	88.21	88.14	87.99	88.21	88.42	89.05	88.74	88.48	88.35	89.05	89.05	88.81	88.07	88.42	88.87	88.07	88.93	88.61	88.99	88.28	88.68	89.35	87.99	88.21	88.93	87.99	87.92	87.92	88.21	87.99	88.55	88.07	87.84	87.99	87.99	88.14	88.42	87.92	88.14	87.92
e2129	88.21	88.21	88.55	88.35	88.35	88.68	88.68	88.68	88.42	88.35	88.55	88.42	88.61	88.55	88.55	88.55	88.48	88.21	88.74	88.93	88.55	88.35	88.28	88.61	88.35	88.61	88.93	88.87	88.21	88.68	88.55	88.28	87.99	88.28	87.69	88.14	88.14	88.42	88.14	88.14	88.14	87.77	88.21	88.35	87.92	88.81	87.92	88.07	88.48
SMART1351	88.21	87.99	88.28	88.07	88.21	88.21	88.21	88.21	88.14	88.42	88.21	87.92	88.07	88.48	88.55	88.48	88.28	87.84	88.68	88.68	88.48	88.14	88.21	88.61	88.14	88.48	88.68	88.61	88.21	88.61	89.23	87.99	87.69	88.28	87.53	87.99	87.99	88.14	87.99	88.14	88.07	88.14	88.14	87.92	87.99	88.28	87.61	87.61	87.99
SMART1139	88.21	87.99	88.42	88.07	88.35	88.21	88.21	88.21	88.28	88.61	88.21	87.92	88.14	88.61	88.61	88.55	88.28	87.92	88.74	88.74	88.55	88.14	88.28	88.68	88.21	88.61	88.74	88.55	88.21	88.81	88.48	88.14	87.77	88.35	87.61	88.14	88.14	88.21	87.99	88.14	88.07	88.61	88.21	88.55	88.14	88.28	87.84	87.69	88.14
NS80	88.21	88.35	88.61	88.28	88.48	88.48	88.48	88.48	88.55	88.42	88.42	88.21	88.48	88.74	88.61	88.42	88.48	88.14	88.61	88.55	88.14	88.14	88.42	88.48	88.35	88.48	88.55	88.55	88.14	88.48	87.99	88.48	88.07	88.14	87.92	88.35	88.35	88.28	88.14	88.14	87.92	87.77	88.28	87.92	87.99	88.74	88.07	88.21	88.61
YT2	88.21	88.35	88.55	88.35	88.42	88.61	88.61	88.61	88.48	88.28	88.74	88.35	88.48	88.68	88.61	88.55	88.55	88.28	88.61	88.61	88.14	88.28	88.35	88.55	88.55	88.48	88.55	88.68	88.07	88.48	88.07	88.28	88.21	88.14	87.99	88.28	88.28	88.21	88.35	88.21	87.99	87.84	88.14	87.92	88.07	88.68	87.99	88.14	88.55
NS371	88.21	88.35	88.61	88.28	88.48	88.48	88.48	88.48	88.55	88.42	88.42	88.21	88.48	88.74	88.61	88.42	88.48	88.14	88.61	88.55	88.14	88.14	88.42	88.48	88.35	88.48	88.55	88.55	88.14	88.48	87.99	88.48	88.07	88.14	87.92	88.35	88.35	88.28	88.14	88.14	87.92	87.77	88.28	87.92	87.99	88.74	88.07	88.21	88.61
NS49	88.21	88.35	88.61	88.35	88.48	88.48	88.48	88.48	88.55	88.42	88.42	88.21	88.48	88.81	88.61	88.42	88.48	88.14	88.61	88.61	88.14	88.14	88.42	88.48	88.35	88.48	88.55	88.55	88.14	88.48	87.99	88.48	88.07	88.14	87.92	88.35	88.35	88.28	88.14	88.14	87.92	87.77	88.35	87.92	87.99	88.74	88.07	88.21	88.61
e2352	88.21	88.21	88.55	88.42	88.42	88.68	88.68	88.68	88.48	88.48	88.48	88.42	88.48	88.61	88.61	88.42	88.35	88.14	88.74	88.87	88.61	88.28	88.28	88.55	88.14	88.61	88.93	88.81	88.14	88.81	88.42	88.35	87.92	88.35	87.69	88.21	88.21	88.48	88.07	87.99	88.14	88.28	88.28	88.87	88.14	88.68	87.84	87.92	88.35
NS75	88.21	88.35	88.61	88.35	88.48	88.48	88.48	88.55	88.55	88.48	88.42	88.21	88.48	88.81	88.61	88.42	88.48	88.14	88.61	88.61	88.14	88.14	88.42	88.48	88.35	88.48	88.55	88.55	88.14	88.48	87.99	88.48	88.07	88.14	87.92	88.35	88.35	88.28	88.14	88.14	87.92	87.77	88.42	87.92	87.99	88.74	88.07	88.21	88.61
NS29	88.21	88.35	88.61	88.35	88.48	88.48	88.48	88.55	88.55	88.48	88.42	88.14	88.48	88.81	88.61	88.42	88.48	88.14	88.61	88.61	88.14	88.07	88.42	88.48	88.35	88.48	88.55	88.55	88.14	88.48	87.99	88.48	88.07	88.14	87.92	88.35	88.35	88.28	88.14	88.14	87.92	87.77	88.42	87.92	87.99	88.74	88.07	88.21	88.61
e811	88.14	88.21	88.48	88.28	88.35	88.48	88.48	88.48	88.48	88.35	88.48	88.21	88.35	88.68	88.42	88.35	88.42	88.14	88.42	88.42	88.14	88.14	88.42	88.42	88.35	88.28	88.55	88.68	87.99	88.35	88.07	88.28	88.21	87.92	87.77	88.28	88.28	88.07	88.28	88.35	87.99	87.84	88.07	88.07	87.77	88.93	88.14	88.35	88.55
GN04381	88.14	88.35	88.42	88.42	88.28	88.68	88.68	88.68	88.42	88.42	88.48	88.28	88.35	88.74	88.48	88.35	88.68	88.28	88.55	88.48	88.07	88.21	88.55	88.48	88.48	88.28	88.42	88.48	88.28	88.55	88.48	88.48	87.99	88.21	88.07	88.28	88.28	87.92	88.07	88.07	87.77	87.69	88.07	88.07	87.69	88.42	87.77	87.84	87.92
KCJK1725	88.07	87.84	87.99	88.28	87.99	88.14	88.14	88.14	88.28	88.07	88.35	87.84	87.69	88.28	88.42	88.42	88.21	87.69	88.42	88.48	87.77	87.69	88.28	88.42	87.99	88.42	88.14	88.21	87.99	87.84	88.07	88.14	87.45	88.14	88.21	87.53	87.53	88.28	87.53	87.77	87.77	87.77	87.84	87.53	87.92	88.42	88.35	88.14	88.35
GN02382	88.07	87.92	88.07	87.99	87.92	88.28	88.28	88.28	88.07	88.14	87.84	87.84	87.77	88.28	88.48	88.61	88.21	87.61	88.55	88.61	88.28	87.92	87.92	88.55	87.84	88.55	88.35	88.28	87.84	88.48	88.28	87.92	87.61	87.99	87.45	87.84	87.84	88.14	87.84	87.84	87.92	87.69	87.84	87.61	87.92	88.21	87.69	87.69	87.99
451	88.07	87.77	88.21	88.35	88.14	88.21	88.21	88.21	88.35	87.99	88.42	87.61	87.77	88.42	88.61	88.68	88.21	87.77	88.68	88.61	87.92	87.69	88.35	88.61	87.99	88.68	88.28	88.21	87.99	88.21	88.14	88.14	87.77	88.28	87.77	87.69	87.69	88.21	87.69	87.84	87.69	87.61	87.99	87.69	87.99	88.48	88.14	87.92	88.35
KCJK1735	88.07	87.84	87.99	88.28	87.99	88.14	88.14	88.14	88.28	88.07	88.35	87.84	87.69	88.28	88.42	88.42	88.21	87.69	88.42	88.48	87.77	87.69	88.28	88.42	87.99	88.42	88.14	88.21	87.99	87.84	88.07	88.14	87.45	88.14	88.21	87.53	87.53	88.28	87.53	87.77	87.77	87.77	87.84	87.53	87.92	88.42	88.35	88.14	88.35
OLC1683	88.07	88.61	88.68	88.48	88.48	88.61	88.61	88.61	88.68	88.61	88.48	88.28	88.42	88.35	88.07	87.92	88.42	88.42	88.14	88.07	88.14	88.14	88.21	87.99	88.35	87.84	88.68	88.55	88.42	88.42	88.14	88.28	88.35	87.99	88.21	88.55	88.55	88.35	88.48	88.55	88.48	87.92	87.92	88.48	88.28	88.55	88.74	88.48	88.74
e592	87.92	87.92	88.14	87.99	87.92	88.14	88.14	88.14	88.28	88.07	88.14	87.92	88.14	88.35	88.07	87.99	88.07	87.92	88.14	88.07	87.69	87.84	88.28	88.07	88.07	87.92	88.35	88.28	87.77	87.99	87.84	88.14	87.84	87.45	87.53	88.07	88.07	87.92	87.92	87.99	87.61	87.45	87.69	87.69	87.45	88.61	87.77	87.77	88.42
NS104	87.84	87.84	87.99	88.07	88.07	87.77	87.77	87.69	87.84	87.61	87.84	87.77	87.99	88.07	87.84	87.84	87.69	87.99	87.92	87.84	88.07	87.77	88.07	87.77	87.77	87.77	87.92	88.07	87.92	87.99	87.61	88.07	88.28	87.92	87.77	87.61	87.61	87.92	87.69	87.92	88.07	88.14	87.99	88.14	88.14	88.35	88.07	87.92	88.28
NS111	87.84	87.84	87.99	88.07	88.07	87.77	87.77	87.69	87.84	87.61	87.84	87.77	87.99	88.07	87.84	87.84	87.69	87.99	87.92	87.84	88.07	87.77	88.07	87.77	87.77	87.77	87.92	88.07	87.92	87.99	87.61	88.07	88.28	87.92	87.77	87.61	87.61	87.92	87.69	87.92	88.07	88.14	87.99	88.14	88.14	88.35	88.07	87.92	88.28
NS31	87.84	87.84	87.99	88.07	88.07	87.77	87.77	87.69	87.84	87.61	87.84	87.77	87.99	88.07	87.84	87.84	87.69	87.99	87.92	87.84	88.07	87.77	88.07	87.77	87.77	87.77	87.92	88.07	87.92	87.99	87.61	88.07	88.28	87.92	87.77	87.61	87.61	87.92	87.69	87.92	88.07	88.14	87.99	88.14	88.14	88.35	88.07	87.92	88.28
NS188	87.84	87.84	87.99	88.07	88.07	87.77	87.77	87.69	87.84	87.61	87.84	87.77	87.99	88.07	87.84	87.84	87.69	87.99	87.92	87.84	88.07	87.77	88.07	87.77	87.77	87.77	87.92	88.07	87.92	87.99	87.61	88.07	88.28	87.92	87.77	87.61	87.61	87.92	87.69	87.92	88.07	88.14	87.99	88.14	88.14	88.35	88.07	87.92	88.28
tercancerogenus	87.77	88.07	88.14	88.21	88.14	87.84	87.84	87.77	88.07	88.07	87.92	87.99	88.07	88.35	87.69	87.61	87.77	88.07	87.77	87.69	88.07	87.99	88.14	87.61	87.92	87.53	87.99	87.99	88.14	88.07	87.53	88.07	88.07	87.84	88.07	87.84	87.84	87.99	87.77	87.99	88.14	87.92	88.07	87.99	88.07	88.61	88.35	88.14	88.48
CREb1	87.69	87.77	88.07	88.14	88.07	87.77	87.77	87.69	87.92	87.92	87.92	87.77	88.07	88.28	87.69	87.61	87.77	87.92	87.77	87.69	87.84	87.84	88.21	87.61	87.84	87.53	87.92	87.92	88.07	88.07	87.53	88.14	88.28	87.84	87.92	87.77	87.77	87.92	87.69	87.84	88.14	87.99	88.07	88.14	87.99	88.99	88.28	88.35	88.81
ATCC35316	87.61	87.99	87.84	88.14	87.92	87.77	87.77	87.69	87.92	87.61	88.21	87.69	87.92	87.84	87.77	87.77	87.61	87.84	87.84	87.69	87.77	87.77	87.84	87.77	87.61	87.61	87.77	87.69	87.84	87.69	87.45	88.28	87.84	87.69	87.69	87.69	87.69	87.61	87.45	87.53	87.84	87.77	87.99	88.14	88.07	88.74	88.07	87.99	88.68
nterobactersoli	87.53	87.53	87.37	87.61	87.29	87.69	87.69	87.69	87.53	87.37	87.99	87.53	87.77	87.69	87.37	87.45	87.61	87.61	87.37	87.45	87.53	87.45	87.84	87.29	87.69	87.37	87.69	87.61	87.45	87.45	87.53	87.45	87.61	87.45	87.37	87.53	87.53	87.77	87.53	87.61	87.2	87.12	87.29	87.61	87.12	88.42	87.84	87.99	88.35
LF7a	87.53	87.53	87.37	87.61	87.29	87.69	87.69	87.69	87.53	87.29	87.92	87.45	87.77	87.61	87.29	87.37	87.53	87.53	87.29	87.37	87.53	87.37	87.77	87.2	87.61	87.29	87.61	87.53	87.45	87.37	87.45	87.37	87.61	87.37	87.37	87.45	87.45	87.77	87.45	87.61	87.12	87.03	87.29	87.53	87.03	88.42	87.84	87.99	88.35
B2DHA	87.53	87.77	87.99	87.99	87.69	88.14	88.14	88.14	88.28	87.92	88.14	87.92	87.77	87.99	87.84	87.84	87.84	87.53	87.92	87.84	87.53	87.77	87.92	87.84	87.77	87.77	87.99	88.07	87.53	87.84	87.37	87.99	87.61	87.37	87.2	87.99	87.99	87.77	87.92	87.77	87.2	87.03	87.53	87.53	87.12	88.35	87.77	87.69	88.14
ATCCBAA2102	87.53	87.53	87.37	87.61	87.29	87.69	87.69	87.69	87.53	87.29	87.92	87.45	87.77	87.61	87.29	87.37	87.53	87.53	87.29	87.37	87.53	87.37	87.77	87.2	87.61	87.29	87.61	87.53	87.45	87.37	87.45	87.37	87.61	87.37	87.37	87.45	87.45	87.77	87.45	87.61	87.12	87.03	87.29	87.53	87.03	88.42	87.84	87.99	88.35
FDAARGOS232	87.45	87.92	87.84	87.99	87.77	87.53	87.53	87.45	87.77	87.69	87.84	87.77	87.84	87.99	87.37	87.45	87.45	87.61	87.45	87.37	87.61	87.61	87.77	87.37	87.69	87.29	87.69	87.69	87.84	87.69	87.37	88.07	87.92	87.53	87.61	87.61	87.61	87.53	87.45	87.61	87.92	87.69	87.84	87.84	87.84	88.55	88.21	88.07	88.28
638	84.26	83.5	83.5	83.97	83.33	84.12	84.12	84.12	84.12	83.82	83.66	83.33	83.5	83.82	83.82	83.97	83.82	83.33	83.97	83.97	83.82	83.5	83.5	83.97	83.16	83.82	83.97	83.82	83.33	83.66	84.26	83.97	83.97	83.82	82.99	83.33	83.33	83.82	83.33	83.66	83.66	83.5	83.16	83.33	83.66	83.5	83.82	83.66	83.82
mt20	83.82	84.68	84.4	84.81	84.26	84.68	84.68	84.68	84.4	85.06	85.06	84.94	84.54	85.06	84.26	84.12	84.26	84.81	84.26	84.26	84.12	84.81	84.94	84.12	84.4	84.12	84.54	84.54	84.4	84.81	84.54	84.68	84.54	84.26	84.54	84.26	84.26	84.81	84.4	84.68	84.12	83.97	83.97	84.26	83.97	84.68	83.82	83.5	84.12
CC12022311	83.33	83.16	83.33	83.5	83.33	82.62	82.62	82.62	82.99	83.16	82.99	82.99	83.5	82.99	83.5	83.5	82.99	82.99	83.5	83.5	82.99	82.81	83.5	83.5	83.16	83.5	82.99	82.99	82.62	83.16	83.16	83.16	82.62	82.99	82.23	82.99	82.99	83.16	82.81	82.99	82.81	82.81	83.16	82.81	82.81	82.99	82.81	83.16	82.81
CH1	83.16	82.99	83.16	83.66	83.16	82.99	82.99	82.99	83.16	83.66	83.5	82.81	83.82	83.16	83.5	83.66	82.81	83.16	83.5	83.82	83.16	82.62	83.82	83.5	82.99	83.5	82.81	82.99	83.16	83.16	82.99	83.16	83.16	82.81	83.16	82.62	82.62	82.99	82.62	83.5	82.81	82.99	82.81	83.33	82.62	82.81	81.81	82.23	82.23
e1034	82.62	82.99	82.62	82.99	82.81	82.81	82.81	82.81	82.62	83.33	82.81	82.23	82.23	82.62	83.33	83.33	83.5	82.23	83.5	83.82	82.62	82.62	82.99	83.5	83.33	83.16	83.16	82.81	82.81	83.16	85.54	83.5	82.81	83.66	82.03	83.5	83.5	82.81	83.33	82.43	83.5	83.5	82.81	83.33	83.33	82.99	83.16	82.23	82.23
HMSC055A11	82.43	82.03	81.59	81.81	81.59	82.03	82.03	82.03	81.81	82.43	81.81	81.59	81.81	81.81	82.23	82.43	81.81	81.59	82.62	82.62	81.59	81.59	82.23	82.62	81.81	82.03	81.81	81.59	82.43	82.62	82.03	81.59	82.23	82.62	81.59	81.36	81.36	82.43	81.36	82.03	82.03	81.81	82.03	81.36	82.23	80.61	81.12	80.06	80.87
1240ECLO	82.43	82.03	82.23	83.16	82.03	82.43	82.43	82.43	81.81	82.99	82.03	82.03	82.81	82.81	82.62	82.99	82.62	82.43	82.99	83.16	82.62	81.81	82.81	82.81	82.43	82.81	82.03	82.03	82.23	82.99	82.99	82.23	82.43	82.62	81.81	82.03	82.03	83.33	82.03	83.5	82.43	82.23	81.81	82.03	82.43	82.43	81.81	82.03	81.81
terobacterkobei	82.23	82.03	82.03	81.59	81.81	81.81	81.81	81.81	81.59	82.23	82.23	80.87	81.81	81.59	82.03	82.03	81.81	80.87	82.03	82.43	81.59	80.87	81.81	82.03	81.81	82.03	81.59	81.59	82.03	82.23	82.43	82.23	82.03	82.23	82.03	81.81	81.81	82.43	81.59	81.81	80.87	80.87	81.12	81.81	80.61	82.23	81.81	81.36	81.81
G5	82.03	81.81	82.62	82.99	82.81	82.23	82.23	82.23	82.03	82.62	82.43	81.59	82.23	82.23	83.5	83.33	82.03	82.81	83.5	83.33	82.23	81.81	82.81	83.33	82.99	83.5	82.81	82.81	81.81	82.43	82.03	82.81	82.43	81.81	82.23	82.03	82.03	82.81	81.81	82.03	81.81	81.59	82.03	80.61	81.81	81.59	81.36	81.12	81.36
Sa187	82.03	82.62	82.23	82.03	82.23	82.62	82.62	82.62	82.03	82.43	82.43	81.59	82.43	82.23	82.23	82.03	82.43	82.23	82.23	82.23	82.03	81.59	82.43	82.23	83.16	82.03	82.43	82.43	82.23	82.62	82.23	82.43	82.43	82.23	82.43	82.23	82.23	82.43	82.23	82.43	81.36	81.36	82.23	82.23	81.59	82.03	81.81	82.23	82.23
SCF1	82.03	82.03	82.43	82.99	82.43	82.43	82.43	82.43	82.03	82.62	82.43	81.59	82.23	82.03	83.33	83.16	81.59	82.43	83.16	83.16	82.43	81.59	82.62	83.16	82.81	83.33	82.62	82.62	82.03	82.23	81.81	82.62	82.62	81.59	82.23	81.59	81.59	82.43	81.36	82.03	81.36	81.12	82.23	80.87	81.36	81.81	81.36	81.12	81.59
GN02600	81.81	80.06	80.61	80.61	80.61	80.34	80.34	80.34	80.34	81.12	80.06	80.06	80.06	80.06	82.23	82.81	83.97	80.34	81.81	81.81	82.43	80.61	80.61	84.54	81.12	82.43	81.81	80.87	80.87	82.03	86.48	80.34	80.34	84.4	80.87	80.61	80.61	82.03	80.87	81.59	84.54	84.4	81.36	80.34	84.54	80.06	80.34	79.76	79.44
e438	81.81	79.76	80.06	80.34	80.61	79.44	79.44	79.44	80.06	81.12	79.76	79.11	80.61	79.44	80.87	81.59	80.61	80.61	81.12	80.61	82.81	81.12	80.06	81.12	79.76	81.59	81.36	81.36	81.36	81.12	82.43	80.06	79.76	82.62	80.87	80.06	80.06	82.03	80.34	82.03	81.36	81.59	80.61	81.36	81.59	80.61	81.36	80.87	80.34
10ECLO	81.81	82.03	82.03	82.99	82.03	82.43	82.43	82.43	81.59	82.99	81.81	81.81	82.81	82.62	82.03	82.03	82.03	82.23	82.03	82.62	82.23	81.59	82.43	82.03	82.23	82.03	81.36	81.81	82.03	82.43	82.43	82.03	82.43	81.81	81.59	82.03	82.03	82.03	82.03	82.62	82.03	81.81	81.81	82.81	82.03	82.43	81.81	82.03	81.81
Bisph1	81.59	82.23	81.59	81.36	81.59	81.81	81.81	82.03	81.59	81.59	82.23	80.61	81.12	81.81	81.81	81.81	82.03	82.03	81.81	81.81	81.81	80.87	81.81	81.81	82.23	81.81	81.81	81.81	81.59	82.62	81.81	81.81	81.81	82.43	81.81	81.81	81.81	82.23	82.03	82.03	82.03	81.81	81.36	81.59	81.81	81.81	81.36	80.61	81.36
S611	81.59	81.12	81.12	81.81	81.12	81.81	81.81	81.81	81.59	81.59	82.23	82.23	82.23	81.12	82.62	82.43	81.36	81.36	82.62	82.43	80.34	82.03	81.81	82.62	82.23	82.43	81.36	81.59	80.87	81.12	81.81	81.12	81.36	81.12	81.12	81.81	81.81	81.81	82.03	81.12	82.03	81.81	80.61	81.36	82.03	81.81	81.36	80.06	82.23
101	81.36	81.59	81.59	82.03	81.59	82.23	82.23	82.23	82.23	82.03	81.36	81.12	82.03	82.03	81.81	81.59	81.12	82.03	81.81	81.81	81.36	80.87	82.43	81.81	82.03	81.81	82.23	82.23	82.23	81.59	81.12	82.03	81.59	81.81	82.03	81.81	81.81	82.03	82.03	81.81	82.03	82.03	82.43	82.03	81.81	82.23	81.59	81.59	81.36
KPR6	81.12	81.59	81.36	81.12	81.36	80.87	80.87	80.87	80.61	80.87	80.87	80.61	81.36	81.36	80.87	80.61	81.12	81.12	80.87	80.87	81.12	80.61	81.36	80.61	81.59	80.87	81.12	81.12	81.12	82.03	81.36	81.12	80.87	81.12	81.12	81.36	81.36	81.36	81.36	81.12	80.61	80.34	80.87	80.87	80.34	81.36	81.36	81.12	81.36
Ag1	80.87	80.61	79.76	80.34	79.76	80.06	80.06	80.06	80.34	80.34	80.34	79.76	80.34	79.76	81.12	80.87	80.06	79.76	81.12	80.87	81.59	79.44	80.06	80.61	80.34	80.61	79.11	80.34	80.34	80.61	80.06	80.06	80.34	81.36	80.61	79.11	79.11	79.76	79.11	81.36	80.61	80.87	80.06	80.61	80.61	80.34	80.61	80.34	80.34
NFIX09	80.87	80.34	80.34	80.34	80.06	81.12	81.12	81.12	80.61	81.36	81.81	80.61	80.61	81.12	80.87	80.87	80.06	81.12	81.36	80.87	80.06	80.34	80.87	81.12	81.12	80.87	81.12	80.87	80.06	81.36	80.61	81.12	80.61	80.34	81.59	80.61	80.61	81.36	80.61	80.61	81.81	81.36	79.44	80.87	81.59	81.12	80.06	79.76	80.06
e381	80.87	81.59	81.59	81.81	80.87	81.59	81.59	81.59	81.36	81.36	81.12	81.12	81.36	81.59	81.81	81.81	81.59	81.12	81.81	81.81	80.87	81.12	82.43	81.81	82.43	81.81	81.59	82.03	80.87	81.81	80.87	82.03	81.59	82.23	81.36	82.23	82.23	82.43	82.23	81.12	81.81	81.81	81.36	81.12	81.59	80.34	80.87	79.76	79.76
NFIX04	80.61	80.61	80.06	80.34	79.76	81.12	81.12	81.12	80.61	81.81	81.59	80.61	80.34	81.12	80.61	80.87	79.76	80.61	81.12	80.87	80.06	80.34	81.12	80.87	81.12	80.61	81.12	80.87	80.06	80.87	80.34	80.87	80.61	80.34	81.12	80.06	80.06	81.36	80.34	80.87	81.12	80.87	79.76	80.61	81.12	81.12	80.06	79.76	80.06
NFR05	80.61	80.87	80.34	80.34	80.06	80.61	80.61	80.61	80.61	81.12	81.36	80.61	80.87	80.87	80.61	80.61	80.61	81.12	80.61	80.61	80.34	80.61	81.36	80.61	80.34	80.61	80.87	80.87	80.61	81.12	81.36	81.36	80.87	80.34	80.61	80.61	80.61	81.36	80.61	80.87	80.34	80.34	80.06	80.61	80.34	82.03	81.59	81.36	82.03
NFIX03	80.61	80.61	80.06	80.34	79.76	81.12	81.12	81.12	80.61	81.81	81.59	80.61	80.34	81.12	80.61	80.87	79.76	80.61	81.12	80.87	80.06	80.34	81.12	80.87	81.12	80.61	81.12	80.87	80.06	80.87	80.34	80.87	80.61	80.34	81.12	80.06	80.06	81.36	80.34	80.87	81.12	80.87	79.76	80.61	81.12	81.12	80.06	79.76	80.06
NFIX08	80.61	80.61	80.06	80.34	79.76	81.12	81.12	81.12	80.61	81.81	81.59	80.61	80.34	81.12	80.61	80.87	79.76	80.61	81.12	80.87	80.06	80.34	81.12	80.87	81.12	80.61	81.12	80.87	80.06	80.87	80.34	81.12	80.61	80.34	81.12	80.06	80.06	81.36	80.34	80.87	81.12	80.87	79.76	80.61	81.12	81.12	80.06	79.76	80.06
R4368	80.61	81.36	80.34	80.34	81.12	80.87	80.87	80.87	81.12	81.12	81.81	80.61	81.36	81.59	80.61	80.34	80.87	81.12	80.61	80.87	80.06	80.61	81.81	80.34	81.59	80.61	80.87	80.87	81.59	81.59	80.87	81.12	81.59	81.12	81.59	80.87	80.87	81.81	81.12	81.36	80.87	80.87	80.61	81.12	80.61	80.87	80.87	80.61	80.61
NFIX06	80.61	80.61	80.06	80.34	79.76	81.12	81.12	81.12	80.61	81.81	81.59	80.61	80.34	81.12	80.61	80.87	79.76	80.61	81.12	80.87	80.06	80.34	81.12	80.87	81.12	80.61	81.12	80.87	80.06	80.87	80.34	80.87	80.61	80.34	81.12	80.06	80.06	81.36	80.34	80.87	81.12	80.87	79.76	80.61	81.12	81.12	80.06	79.76	80.06
Bisph2	80.34	80.61	80.61	80.34	80.34	80.61	80.61	80.61	80.87	80.87	80.87	80.34	80.61	80.61	80.61	80.61	80.87	80.61	80.61	80.61	80.34	80.34	81.36	80.61	80.61	80.61	81.12	80.87	80.61	81.12	81.36	81.12	80.87	80.34	80.61	80.87	80.87	81.36	81.12	80.61	80.61	80.61	80.34	80.61	80.34	81.81	81.59	81.59	81.81
FY07	79.44	80.87	79.44	80.61	79.11	80.87	80.87	80.87	80.06	80.87	81.12	80.87	80.34	80.87	80.87	80.87	80.87	81.36	81.12	80.87	80.34	81.12	81.36	81.12	81.12	80.34	80.87	80.87	80.87	81.12	81.36	80.87	81.59	80.34	80.87	81.36	81.36	80.87	81.59	80.87	80.87	80.34	80.06	80.06	81.36	81.81	80.87	80.34	81.36
LecVs2	78.76	79.44	78.39	78.76	78.39	79.11	79.11	79.11	79.11	79.11	79.11	79.11	79.11	79.44	80.06	81.12	79.44	78.39	80.87	80.06	78.76	79.44	79.44	80.87	79.44	80.06	78.39	78.76	78.76	79.11	79.44	78.76	79.11	79.44	78.76	78.39	78.39	79.11	78.39	78.76	79.11	79.11	78.76	79.11	79.11	78.39	78.39	77.99	77.99
EnVs6	78.76	79.44	78.39	78.76	78.39	79.11	79.11	79.11	79.11	79.11	79.11	79.11	79.11	79.44	80.06	80.34	79.44	78.39	80.34	80.06	78.76	79.44	79.44	80.34	79.44	80.06	78.39	78.76	78.76	79.11	79.44	78.76	79.11	79.44	78.76	78.39	78.39	79.11	78.39	78.76	79.11	79.11	78.76	79.11	79.11	78.39	78.39	77.99	77.99
M004	76.08	76.08	76.08	76.08	75.49	77.11	77.11	77.11	76.61	76.61	77.11	75.49	76.61	76.61	77.11	76.61	75.49	76.61	77.57	77.57	74.11	75.49	77.11	77.11	76.61	77.11	76.08	76.08	76.61	76.08	76.08	75.49	76.08	75.49	76.61	76.08	76.08	76.08	76.61	78.76	76.08	76.08	76.61	77.11	76.61	76.61	75.49	76.08	74.84
EnVs2	76.08	76.61	76.08	75.49	76.61	76.61	76.61	76.61	77.11	76.08	76.08	76.08	76.08	77.57	77.11	77.11	75.49	76.08	77.57	77.11	77.11	76.61	76.08	77.57	77.11	77.57	76.61	76.61	76.08	76.08	74.11	77.11	77.11	76.08	76.61	75.49	75.49	76.61	75.49	77.99	76.08	76.08	75.49	74.84	76.61	76.61	76.08	75.49	75.49
[truncated: 1,200 more columns]
