# Supplementary material for: Enterobacter hormaechei subsp. hoffmannii subsp. nov., Enterobacter hormaechei subsp. xiangfangensis comb. nov., Enterobacter roggenkampii sp. nov., and Enterobacter muelleri is a later heterotypic synonym of Enterobacter asburiae based on computational analysis of sequenced Enterobacter genomes
Source: F1000Res. 2018 Jun 29;7:521. Originally published 2018 May 1. [Version 2] doi: 10.12688/f1000research.14566.2 (PMC6097438; doi:10.12688/f1000research.14566.2)
Supplement: Supplementary file 6 [file f1000research-7-16861-s0005.tgz › 558e8424-7189-42fb-af52-d890c3830a35.xlsx]

## Sheet: clade_gene_counts
Clade	A	B	C	D	E	F	G	H	I	J	K	L	M	N	O	P	Q	R	S	T	U	V
Number of Genomes	255	325	68	169	7	3	45	9	29	78	8	13	70	11	4	4	71	30	5	1	8	3
gat operon only	33	0	0	0	7	1	12	0	0	0	0	0	24	5	0	0	23	7	0	0	0	0
aga operon only	222	325	68	169	0	2	33	9	29	54	8	9	12	6	4	4	48	23	5	1	8	3
neither gat nor aga	0	0	0	0	0	0	0	0	0	24	0	4	34	0	0	0	0	0	0	0	0	0
rbt/dal operon	0	325	0	1	0	3	0	0	0	0	0	0	0	0	0	0	0	0	2	0	0	3
