# Supplementary material for: Enterobacter hormaechei subsp. hoffmannii subsp. nov., Enterobacter hormaechei subsp. xiangfangensis comb. nov., Enterobacter roggenkampii sp. nov., and Enterobacter muelleri is a later heterotypic synonym of Enterobacter asburiae based on computational analysis of sequenced Enterobacter genomes
Source: F1000Res. 2018 Jun 29;7:521. Originally published 2018 May 1. [Version 2] doi: 10.12688/f1000research.14566.2 (PMC6097438; doi:10.12688/f1000research.14566.2)
Supplement: Supplementary file 7 [file f1000research-7-16861-s0006.tgz › 90417880-4354-4033-89f7-117bcac9d6ac.xlsx]

## Sheet: full_mat
	Enterobacter muelleri	Enterobacter asburiae	Enterobacter cloacae clade K	Enterobacter roggenkampii	Enterobacter cloacae clade L	Lelliottia nimipressuralis	Enterobacter cloacae clade O	Enterobacter cloacae clade T	Enterobacter bugandensis	Enterobacter cloacae clade N	Enterobacter kobei	Enterobacter cloacae	Enterobacter mori	Enterobacter cloacae subsp. dissolvens	Enterobacter cloacae subsp. cloacae	Enterobacter ludwigii	Enterobacter hormaechei subsp. steigerwaltii	Enterobacter cloacae clade S	Enterobacter hormaechei subsp. oharae	Enterobacter hormaechei subsp. hormaechei	Enterobacter hormaechei subsp. xiangfangensis	Enterobacter hormaechei subsp. hoffmannii	Enterobacter cancerogenus	Enterobacter soli	Lelliottia jeotgali	Enterobacter timonensis	Enterobacter sp.- SAMN03145046	Lelliottia amnigena	Lelliottia sp.- SAMN02598394	Enterobacter lignolyticus	Citrobacter rodentium	Citrobacter koseri	Unclassified- SAMN05967246	Kluyvera georgiana	Citrobacter sedlakii	Klebsiella michiganensis	Klebsiella michiganensis1	Unclassified- SAMN04487773	Klebsiella pneumoniae subsp. ozaenae	Unclassified- SAMN02744775	Klebsiella quasipneumoniae subsp. similipneumoniae	Klebsiella quasipneumoniae subsp. quasipneumoniae	Kluyvera ascorbata	Raoultella sp.- SAMN07212159	Unclassified-_SAMEA104113917	Klebsiella pneumoniae	Klebsiella pneumoniae subsp. rhinoscleromatis	Klebsiella variicola	Klebsiella pneumoniae subsp. pneumoniae
Enterobacter muelleri	100	97.44	94.61	93.38	93.37	93.3	92.79	91.9	91.71	91.58	90.79	90.7	90.02	88.87	88.76	88.53	88.1	88.08	88.07	88.07	87.99	87.93	87.07	86.37	84.2	83.58	83.41	83.27	83.26	81.82	81.58	81.44	81.29	81.17	81.13	81.07	81.06	81.06	81	81	80.99	80.97	80.96	80.94	80.93	80.93	80.92	80.9	80.89
Enterobacter asburiae	97.44	100	94.74	93.45	93.5	93.38	92.9	91.99	91.75	91.68	90.94	90.71	90.19	89.04	88.85	88.75	88.27	88.1	88.25	88.2	88.14	88.05	87.16	86.44	84.38	83.74	83.65	83.34	83.47	82.06	81.7	81.59	81.51	81.29	81.25	81.13	81.32	81.13	81.05	81.1	81.01	81.06	81.09	81.02	81.07	81.22	80.92	81.09	80.98
Enterobacter cloacae clade K	94.61	94.74	100	94.27	93.4	94.23	92.71	91.51	91.44	91.64	90.67	90.59	89.73	88.73	88.66	88.45	88.05	87.96	88	87.94	87.97	87.83	86.93	86.33	84.11	83.5	83.34	83.18	83.29	81.83	81.52	81.41	81.21	81.13	81.09	81.09	81.02	80.99	80.95	80.93	80.91	80.97	80.87	80.88	80.94	80.89	80.88	80.84	80.86
Enterobacter roggenkampii	93.38	93.45	94.27	100	92.83	98.52	92.31	91.37	91.46	91.86	90.56	90.15	89.31	88.86	88.73	88.46	88.17	88.08	88.16	88.06	88.2	87.99	86.96	86.21	84.31	83.71	83.48	83.24	83.37	81.89	81.55	81.54	81.44	81.27	81.23	81.11	81.17	81.05	81.09	81.06	81.07	81.06	80.95	80.95	81.02	81.17	80.99	81.19	81.01
Enterobacter cloacae clade L	93.37	93.5	93.4	92.83	100	92.83	91.79	91.12	90.99	91	90.83	89.95	89.26	88.5	88.49	88.18	87.84	87.9	88.08	87.85	87.72	87.67	86.93	86.09	84.05	83.68	83.44	83.22	83.19	81.95	81.69	81.4	81.33	81.44	81.14	81.19	81.35	81.07	81.2	81.08	81.12	81.2	81.27	81.18	81.17	81.17	81.14	81.04	81.35
Lelliottia nimipressuralis	93.3	93.38	94.23	98.52	92.83	100	92.21	91.36	91.53	91.8	90.64	90.25	89.29	88.81	88.75	88.42	88.11	88.04	88.18	88.03	88.09	87.92	86.92	86.18	84.24	83.71	83.42	83.22	83.34	81.87	81.59	81.53	81.44	81.28	81.18	81.07	81.34	81.06	81.12	81.04	81.06	81.1	81.15	80.95	81.06	81.16	80.98	81.16	81.26
Enterobacter cloacae clade O	92.79	92.9	92.71	92.31	91.79	92.21	100	90.75	90.74	92.61	90.25	90.36	89.72	89.05	88.9	88.48	87.81	87.75	87.75	87.6	87.61	87.51	86.74	86.2	83.93	83.46	83.3	83.16	83.19	81.65	81.3	81.31	81.15	81.03	80.96	80.89	80.87	80.93	80.9	80.87	80.84	80.84	80.82	80.82	80.8	80.8	80.78	80.75	80.77
Enterobacter cloacae clade T	91.9	91.99	91.51	91.37	91.12	91.36	90.75	100	93.82	90.07	90.92	89.53	89.43	88.53	88.36	88.13	88.43	88.37	88.67	88.62	88.42	88.33	86.94	86.23	84.16	83.64	83.47	83.25	83.31	81.73	81.48	81.3	81.32	81.22	81.13	81	81.09	81.02	80.95	80.92	80.99	80.98	80.99	80.87	81.07	80.91	80.88	80.93	80.95
Enterobacter bugandensis	91.71	91.75	91.44	91.46	90.99	91.53	90.74	93.82	100	90.14	91.04	89.29	89.16	88.5	88.42	88.11	88.61	89.13	88.67	88.61	88.53	88.47	86.94	86.13	84.09	83.61	83.44	83.19	83.22	81.73	81.58	81.37	81.37	81.14	81.15	81.05	81.1	81.1	81.07	80.94	81.04	81.11	80.92	80.95	81.13	80.98	80.97	80.96	81.07
Enterobacter cloacae clade N	91.58	91.68	91.64	91.86	91	91.8	92.61	90.07	90.14	100	89.78	89.72	88.47	89.09	88.91	88.25	87.42	87.38	87.35	87.31	87.23	87.23	86.56	86.07	83.88	83.28	83.17	83.02	83.1	81.56	81.27	81.26	81.05	80.83	80.97	80.74	80.78	80.84	80.74	80.76	80.74	80.79	80.65	80.72	80.71	80.71	80.71	80.68	80.65
Enterobacter kobei	90.79	90.94	90.67	90.56	90.83	90.64	90.25	90.92	91.04	89.78	100	89.28	88.44	88.28	88.28	87.99	87.68	87.57	87.8	87.66	87.6	87.53	86.52	85.88	83.97	83.2	83.2	82.96	83.13	81.54	81.16	81.3	81.02	80.94	80.81	80.68	80.9	80.72	80.61	80.67	80.59	80.64	80.94	80.55	80.89	80.67	80.55	80.72	80.72
Enterobacter cloacae	90.7	90.71	90.59	90.15	89.95	90.25	90.36	89.53	89.29	89.72	89.28	100	88.05	88.11	88.11	88.08	86.86	86.81	87.05	86.94	86.81	86.73	86.05	86.24	83.49	82.65	82.83	82.78	82.83	80.87	80.79	80.87	80.56	80.66	80.49	80.28	80.46	80.37	80.24	80.25	80.09	80.22	80.6	80.01	80.53	80.18	80.04	80.14	80.4
Enterobacter mori	90.02	90.19	89.73	89.31	89.26	89.29	89.72	89.43	89.16	88.47	88.44	88.05	100	87.91	87.8	87.23	88.06	87.93	88.04	87.97	87.96	87.89	86.83	86.29	83.98	83.16	83.25	83.18	83.26	81.35	81.11	81.09	80.99	80.75	80.81	80.75	80.52	80.77	80.53	80.6	80.49	80.49	80.65	80.5	80.67	80.42	80.42	80.44	80.44
Enterobacter cloacae subsp. dissolvens	88.87	89.04	88.73	88.86	88.5	88.81	89.05	88.53	88.5	89.09	88.28	88.11	87.91	100	95.37	88	87.23	87.07	87.38	87.25	87.27	87.12	86.39	86.14	83.96	83.23	83.19	83.04	83.15	81.43	81.09	81.33	81.2	80.78	80.84	80.54	80.64	80.77	80.62	80.58	80.52	80.53	80.58	80.4	80.76	80.65	80.51	80.62	80.54
Enterobacter cloacae subsp. cloacae	88.76	88.85	88.66	88.73	88.49	88.75	88.9	88.36	88.42	88.91	88.28	88.11	87.8	95.37	100	87.9	87.23	87.07	87.41	87.24	87.16	87.11	86.3	85.99	83.94	83.17	83.1	83.05	83.17	81.38	81.09	81.28	81.2	80.88	80.84	80.59	80.96	80.76	80.6	80.54	80.61	80.68	80.8	80.46	80.84	80.66	80.56	80.73	80.73
Enterobacter ludwigii	88.53	88.75	88.45	88.46	88.18	88.42	88.48	88.13	88.11	88.25	87.99	88.08	87.23	88	87.9	100	86.72	86.64	86.82	86.76	86.73	86.63	86.1	85.97	83.77	82.86	82.98	82.93	83.03	81.11	80.94	81.09	80.82	80.49	80.55	80.48	80.42	80.54	80.32	80.21	80.24	80.22	80.44	80.19	80.48	80.34	80.2	80.33	80.24
Enterobacter hormaechei subsp. steigerwaltii	88.1	88.27	88.05	88.17	87.84	88.11	87.81	88.43	88.61	87.42	87.68	86.86	88.06	87.23	87.23	86.72	100	93.69	97.89	95.29	97.33	96.03	86.82	86.02	84.07	83.6	83.43	83.17	83.36	81.61	81.42	81.37	81.36	81.03	81.09	80.81	80.94	80.86	80.9	80.79	80.83	80.86	80.8	80.67	80.94	80.87	80.74	80.92	80.74
Enterobacter cloacae clade S	88.08	88.1	87.96	88.08	87.9	88.04	87.75	88.37	89.13	87.38	87.57	86.81	87.93	87.07	87.07	86.64	93.69	100	93.87	93.49	93.75	93.83	86.96	85.95	84.08	83.68	83.47	83.19	83.33	81.75	81.6	81.34	81.4	81.18	81.17	81.06	81.01	81.09	81.01	80.98	80.98	81.02	80.97	80.94	81.12	80.93	80.91	80.93	80.9
Enterobacter hormaechei subsp. oharae	88.07	88.25	88	88.16	88.08	88.18	87.75	88.67	88.67	87.35	87.8	87.05	88.04	87.38	87.41	86.82	97.89	93.87	100	95.38	97.4	96.13	86.84	86.11	84.13	83.62	83.37	83.22	83.36	81.7	81.54	81.44	81.36	81.25	81.12	80.95	81.19	81	80.98	80.95	80.95	80.98	80.99	80.8	81.07	80.97	80.82	81.04	81.04
Enterobacter hormaechei subsp. hormaechei	88.07	88.2	87.94	88.06	87.85	88.03	87.6	88.62	88.61	87.31	87.66	86.94	87.97	87.25	87.24	86.76	95.29	93.49	95.38	100	95	94.64	86.76	85.99	84.09	83.56	83.31	83.15	83.34	81.6	81.4	81.42	81.4	81.15	81.03	80.93	81.09	80.93	80.93	80.89	80.85	80.9	81.04	80.73	81.07	80.89	80.75	80.91	80.9
Enterobacter hormaechei subsp. xiangfangensis	87.99	88.14	87.97	88.2	87.72	88.09	87.61	88.42	88.53	87.23	87.6	86.81	87.96	87.27	87.16	86.73	97.33	93.75	97.4	95	100	96.1	86.73	85.97	84.04	83.58	83.27	83.15	83.32	81.56	81.39	81.37	81.33	80.97	81.02	80.82	80.93	80.88	80.88	80.82	80.83	80.85	80.77	80.68	80.96	80.89	80.75	80.89	80.79
Enterobacter hormaechei subsp. hoffmannii	87.93	88.05	87.83	87.99	87.67	87.92	87.51	88.33	88.47	87.23	87.53	86.73	87.89	87.12	87.11	86.63	96.03	93.83	96.13	94.64	96.1	100	86.73	85.87	84	83.44	83.23	83.03	83.24	81.53	81.32	81.34	81.29	81	81.02	80.77	80.87	80.87	80.77	80.8	80.73	80.78	80.86	80.67	80.9	80.77	80.66	80.87	80.65
Enterobacter cancerogenus	87.07	87.16	86.93	86.96	86.93	86.92	86.74	86.94	86.94	86.56	86.52	86.05	86.83	86.39	86.3	86.1	86.82	86.96	86.84	86.76	86.73	86.73	100	85.72	83.83	83.32	83.78	83.06	83.13	81.53	81.31	81.15	81.03	80.99	80.82	80.85	80.83	80.82	80.87	80.82	80.83	80.91	80.78	80.75	80.83	80.78	80.81	80.81	80.7
Enterobacter soli	86.37	86.44	86.33	86.21	86.09	86.18	86.2	86.23	86.13	86.07	85.88	86.24	86.29	86.14	85.99	85.97	86.02	85.95	86.11	85.99	85.97	85.87	85.72	100	83.92	82.56	82.8	83.16	83.24	80.88	80.68	80.91	80.69	80.44	80.4	80.04	80.06	80.54	80.04	80.29	79.92	80	80.44	79.96	80.39	79.96	79.98	79.92	79.91
Lelliottia jeotgali	84.2	84.38	84.11	84.31	84.05	84.24	83.93	84.16	84.09	83.88	83.97	83.49	83.98	83.96	83.94	83.77	84.07	84.08	84.13	84.09	84.04	84	83.83	83.92	100	82.88	82.76	85.31	85.53	81.07	80.95	81.13	81.17	80.63	80.6	80.39	80.53	80.89	80.34	80.49	80.25	80.27	80.51	80.42	80.79	80.3	80.23	80.37	80.22
Enterobacter timonensis	83.58	83.74	83.5	83.71	83.68	83.71	83.46	83.64	83.61	83.28	83.2	82.65	83.16	83.23	83.17	82.86	83.6	83.68	83.62	83.56	83.58	83.44	83.32	82.56	82.88	100	82.36	81.96	82.04	81.8	81.74	81.11	81.27	80.85	81.03	81.08	81.13	80.85	81.26	80.57	81.19	81.26	80.47	81.01	80.8	81.12	81.13	81.14	81.09
Enterobacter sp.- SAMN03145046	83.41	83.65	83.34	83.48	83.44	83.42	83.3	83.47	83.44	83.17	83.2	82.83	83.25	83.19	83.1	82.98	83.43	83.47	83.37	83.31	83.27	83.23	83.78	82.8	82.76	82.36	100	81.97	82.02	80.79	80.76	80.67	80.64	80.34	80.33	80.18	80.19	80.41	80.23	80.21	80.21	80.25	80.2	80.05	80.33	80.12	80.1	80.14	80.09
Lelliottia amnigena	83.27	83.34	83.18	83.24	83.22	83.22	83.16	83.25	83.19	83.02	82.96	82.78	83.18	83.04	83.05	82.93	83.17	83.19	83.22	83.15	83.15	83.03	83.06	83.16	85.31	81.96	81.97	100	93.93	80.26	80.37	80.6	80.35	79.91	80.19	79.8	79.84	80.29	79.55	79.83	79.46	79.51	79.85	79.68	80.19	79.5	79.51	79.54	79.44
Lelliottia sp.- SAMN02598394	83.26	83.47	83.29	83.37	83.19	83.34	83.19	83.31	83.22	83.1	83.13	82.83	83.26	83.15	83.17	83.03	83.36	83.33	83.36	83.34	83.32	83.24	83.13	83.24	85.53	82.04	82.02	93.93	100	80.39	80.38	80.72	80.53	79.97	80.16	79.84	80	80.35	79.61	79.89	79.51	79.52	79.95	79.71	80.15	79.58	79.5	79.71	79.44
Enterobacter lignolyticus	81.82	82.06	81.83	81.89	81.95	81.87	81.65	81.73	81.73	81.56	81.54	80.87	81.35	81.43	81.38	81.11	81.61	81.75	81.7	81.6	81.56	81.53	81.53	80.88	81.07	81.8	80.79	80.26	80.39	100	81.66	81.19	81.47	81.68	80.96	82.03	82.13	80.85	82.2	82.54	82.15	82.19	81.37	82.08	80.82	82.19	82.07	82.11	82.07
Citrobacter rodentium	81.58	81.7	81.52	81.55	81.69	81.59	81.3	81.48	81.58	81.27	81.16	80.79	81.11	81.09	81.09	80.94	81.42	81.6	81.54	81.4	81.39	81.32	81.31	80.68	80.95	81.74	80.76	80.37	80.38	81.66	100	84.16	81.26	81.11	86.99	81.24	81.2	80.86	81.23	80.5	81.24	81.26	80.78	81.02	80.93	81.18	81.17	81.16	81.17
Citrobacter koseri	81.44	81.59	81.41	81.54	81.4	81.53	81.31	81.3	81.37	81.26	81.3	80.87	81.09	81.33	81.28	81.09	81.37	81.34	81.44	81.42	81.37	81.34	81.15	80.91	81.13	81.11	80.67	80.6	80.72	81.19	84.16	100	81.17	81	83.73	81.02	81.11	80.85	80.74	80.31	80.63	80.69	80.76	80.61	80.7	80.75	80.77	80.69	80.55
Unclassified- SAMN05967246	81.29	81.51	81.21	81.44	81.33	81.44	81.15	81.32	81.37	81.05	81.02	80.56	80.99	81.2	81.2	80.82	81.36	81.4	81.36	81.4	81.33	81.29	81.03	80.69	81.17	81.27	80.64	80.35	80.53	81.47	81.26	81.17	100	80.65	80.77	80.77	80.88	84.06	80.8	80.63	80.9	80.89	80.36	80.66	91.46	80.87	80.8	80.94	80.74
Kluyvera georgiana	81.17	81.29	81.13	81.27	81.44	81.28	81.03	81.22	81.14	80.83	80.94	80.66	80.75	80.78	80.88	80.49	81.03	81.18	81.25	81.15	80.97	81	80.99	80.44	80.63	80.85	80.34	79.91	79.97	81.68	81.11	81	80.65	100	80.67	81.38	81.53	80.26	81.27	80.89	81.29	81.41	86.61	81.35	80.65	81.25	81.25	81.25	81.32
Citrobacter sedlakii	81.13	81.25	81.09	81.23	81.14	81.18	80.96	81.13	81.15	80.97	80.81	80.49	80.81	80.84	80.84	80.55	81.09	81.17	81.12	81.03	81.02	81.02	80.82	80.4	80.6	81.03	80.33	80.19	80.16	80.96	86.99	83.73	80.77	80.67	100	80.61	80.57	80.41	80.54	80.04	80.54	80.56	80.34	80.36	80.44	80.47	80.42	80.56	80.49
Klebsiella michiganensis	81.07	81.13	81.09	81.11	81.19	81.07	80.89	81	81.05	80.74	80.68	80.28	80.75	80.54	80.59	80.48	80.81	81.06	80.95	80.93	80.82	80.77	80.85	80.04	80.39	81.08	80.18	79.8	79.84	82.03	81.24	81.02	80.77	81.38	80.61	100	99.26	80.35	84.35	80.77	84.33	84.4	81.14	85.08	80.36	84.21	84.21	84.26	84.24
Klebsiella michiganensis1	81.06	81.32	81.02	81.17	81.35	81.34	80.87	81.09	81.1	80.78	80.9	80.46	80.52	80.64	80.96	80.42	80.94	81.01	81.19	81.09	80.93	80.87	80.83	80.06	80.53	81.13	80.19	79.84	80	82.13	81.2	81.11	80.88	81.53	80.57	99.26	100	80.37	84.37	80.74	84.37	84.46	81.31	85	80.47	84.27	84.17	84.32	84.42
Unclassified- SAMN04487773	81.06	81.13	80.99	81.05	81.07	81.06	80.93	81.02	81.1	80.84	80.72	80.37	80.77	80.77	80.76	80.54	80.86	81.09	81	80.93	80.88	80.87	80.82	80.54	80.89	80.85	80.41	80.29	80.35	80.85	80.86	80.85	84.06	80.26	80.41	80.35	80.37	100	80.27	80.37	80.33	80.33	80.07	80.24	83.75	80.28	80.29	80.31	80.27
Klebsiella pneumoniae subsp. ozaenae	81	81.05	80.95	81.09	81.2	81.12	80.9	80.95	81.07	80.74	80.61	80.24	80.53	80.62	80.6	80.32	80.9	81.01	80.98	80.93	80.88	80.77	80.87	80.04	80.34	81.26	80.23	79.55	79.61	82.2	81.23	80.74	80.8	81.27	80.54	84.35	84.37	80.27	100	80.8	94.15	93.97	80.87	84.13	80.38	99.18	99.09	94.76	99.02
Unclassified- SAMN02744775	81	81.1	80.93	81.06	81.08	81.04	80.87	80.92	80.94	80.76	80.67	80.25	80.6	80.58	80.54	80.21	80.79	80.98	80.95	80.89	80.82	80.8	80.82	80.29	80.49	80.57	80.21	79.83	79.89	82.54	80.5	80.31	80.63	80.89	80.04	80.77	80.74	80.37	80.8	100	80.69	80.73	80.75	80.76	80.33	80.66	80.7	80.62	80.64
Klebsiella quasipneumoniae subsp. similipneumoniae	80.99	81.01	80.91	81.07	81.12	81.06	80.84	80.99	81.04	80.74	80.59	80.09	80.49	80.52	80.61	80.24	80.83	80.98	80.95	80.85	80.83	80.73	80.83	79.92	80.25	81.19	80.21	79.46	79.51	82.15	81.24	80.63	80.9	81.29	80.54	84.33	84.37	80.33	94.15	80.69	100	96.76	80.88	84.05	80.41	94.09	94.04	93.83	94.18
Klebsiella quasipneumoniae subsp. quasipneumoniae	80.97	81.06	80.97	81.06	81.2	81.1	80.84	80.98	81.11	80.79	80.64	80.22	80.49	80.53	80.68	80.22	80.86	81.02	80.98	80.9	80.85	80.78	80.91	80	80.27	81.26	80.25	79.51	79.52	82.19	81.26	80.69	80.89	81.41	80.56	84.4	84.46	80.33	93.97	80.73	96.76	100	81	84.12	80.54	93.95	93.85	93.68	94
Kluyvera ascorbata	80.96	81.09	80.87	80.95	81.27	81.15	80.82	80.99	80.92	80.65	80.94	80.6	80.65	80.58	80.8	80.44	80.8	80.97	80.99	81.04	80.77	80.86	80.78	80.44	80.51	80.47	80.2	79.85	79.95	81.37	80.78	80.76	80.36	86.61	80.34	81.14	81.31	80.07	80.87	80.75	80.88	81	100	80.93	80.68	80.84	80.84	80.89	81.04
Raoultella sp.- SAMN07212159	80.94	81.02	80.88	80.95	81.18	80.95	80.82	80.87	80.95	80.72	80.55	80.01	80.5	80.4	80.46	80.19	80.67	80.94	80.8	80.73	80.68	80.67	80.75	79.96	80.42	81.01	80.05	79.68	79.71	82.08	81.02	80.61	80.66	81.35	80.36	85.08	85	80.24	84.13	80.76	84.05	84.12	80.93	100	80.29	83.89	83.93	83.92	83.95
Unclassified-_SAMEA104113917	80.93	81.07	80.94	81.02	81.17	81.06	80.8	81.07	81.13	80.71	80.89	80.53	80.67	80.76	80.84	80.48	80.94	81.12	81.07	81.07	80.96	80.9	80.83	80.39	80.79	80.8	80.33	80.19	80.15	80.82	80.93	80.7	91.46	80.65	80.44	80.36	80.47	83.75	80.38	80.33	80.41	80.54	80.68	80.29	100	80.37	80.38	80.36	80.46
Klebsiella pneumoniae	80.93	81.22	80.89	81.17	81.17	81.16	80.8	80.91	80.98	80.71	80.67	80.18	80.42	80.65	80.66	80.34	80.87	80.93	80.97	80.89	80.89	80.77	80.78	79.96	80.3	81.12	80.12	79.5	79.58	82.19	81.18	80.75	80.87	81.25	80.47	84.21	84.27	80.28	99.18	80.66	94.09	93.95	80.84	83.89	80.37	100	99.06	94.84	99.14
Klebsiella pneumoniae subsp. rhinoscleromatis	80.92	80.92	80.88	80.99	81.14	80.98	80.78	80.88	80.97	80.71	80.55	80.04	80.42	80.51	80.56	80.2	80.74	80.91	80.82	80.75	80.75	80.66	80.81	79.98	80.23	81.13	80.1	79.51	79.5	82.07	81.17	80.77	80.8	81.25	80.42	84.21	84.17	80.29	99.09	80.7	94.04	93.85	80.84	83.93	80.38	99.06	100	94.67	98.88
Klebsiella variicola	80.9	81.09	80.84	81.19	81.04	81.16	80.75	80.93	80.96	80.68	80.72	80.14	80.44	80.62	80.73	80.33	80.92	80.93	81.04	80.91	80.89	80.87	80.81	79.92	80.37	81.14	80.14	79.54	79.71	82.11	81.16	80.69	80.94	81.25	80.56	84.26	84.32	80.31	94.76	80.62	93.83	93.68	80.89	83.92	80.36	94.84	94.67	100	94.79
Klebsiella pneumoniae subsp. pneumoniae	80.89	80.98	80.86	81.01	81.35	81.26	80.77	80.95	81.07	80.65	80.72	80.4	80.44	80.54	80.73	80.24	80.74	80.9	81.04	80.9	80.79	80.65	80.7	79.91	80.22	81.09	80.09	79.44	79.44	82.07	81.17	80.55	80.74	81.32	80.49	84.24	84.42	80.27	99.02	80.64	94.18	94	81.04	83.95	80.46	99.14	98.88	94.79	100
Klebsiella pneumoniae subsp. pneumoniae- SAMN03197206	80.88	81	80.9	81.1	81.36	81.2	80.79	80.96	80.97	80.68	80.8	80.37	80.38	80.53	80.77	80.21	80.74	80.92	80.98	80.9	80.78	80.71	80.72	79.91	80.2	81.08	80.05	79.42	79.45	82.05	81.1	80.46	80.78	81.33	80.43	84.15	84.42	80.25	99.03	80.61	94.21	94.11	81.08	83.96	80.61	98.96	98.92	94.78	99.06
Klebsiella pneumoniae subsp. pneumoniae- SAMN03196960	80.87	80.94	80.86	81	81.18	81.12	80.74	80.97	80.88	80.62	80.63	80.23	80.37	80.49	80.58	80.16	80.75	80.89	80.93	80.86	80.72	80.65	80.77	79.92	80.19	81.08	80.08	79.41	79.47	82	81.11	80.84	80.74	81.29	80.42	84.19	84.28	80.23	99.25	80.6	94.16	93.93	80.93	83.98	80.42	99.22	99.11	94.83	99.16
Klebsiella quasivariicola	80.86	81.06	80.87	81.16	81.24	81.31	80.76	80.97	80.97	80.69	80.98	80.3	80.41	80.66	80.93	80.36	80.9	80.91	81.1	81.02	80.9	80.87	80.72	80.02	80.4	81.07	80.17	79.53	79.67	82.08	81.09	80.7	81	81.38	80.37	84.03	84.37	80.27	94.18	80.6	93.29	93.23	81.11	83.81	80.7	94.26	94.09	94.39	94.34
Raoultella ornithinolytica	80.71	80.78	80.67	80.75	80.81	80.77	80.62	80.7	80.74	80.54	80.46	80.02	80.39	80.39	80.42	80.15	80.51	80.72	80.59	80.59	80.57	80.53	80.51	79.88	80.23	80.62	80.02	79.64	79.66	81.53	80.76	80.65	80.53	81.01	80.29	84.65	84.61	80.12	83.76	80.45	83.55	83.62	80.72	86.18	80.3	83.6	83.58	83.57	83.54
Klebsiella oxytoca- SAMN04495801	80.7	80.8	80.65	80.71	80.94	80.82	80.5	80.87	80.66	80.42	80.45	80.09	80.23	80.21	80.4	80.04	80.48	80.66	80.73	80.61	80.46	80.45	80.45	79.81	80.1	80.7	79.91	79.56	79.56	81.63	80.91	80.62	80.45	81.11	80.27	92.7	92.69	80.07	83.92	80.42	83.95	84.1	80.9	84.64	80.25	83.82	83.8	83.82	83.93
Klebsiella oxytoca	80.68	80.77	80.73	80.68	80.75	80.71	80.59	80.61	80.64	80.52	80.32	79.98	80.28	80.2	80.22	80.13	80.45	80.65	80.63	80.46	80.44	80.46	80.44	79.8	80.11	80.72	79.9	79.56	79.55	81.66	80.86	80.63	80.45	80.99	80.25	92.71	92.68	80.04	83.9	80.42	83.94	84.08	80.72	84.61	80.05	83.84	83.8	83.84	83.82
Citrobacter portucalensis	80.68	80.75	80.68	80.67	80.62	80.72	80.59	80.62	80.63	80.66	80.51	80.4	80.33	80.54	80.49	80.3	80.6	80.63	80.61	80.61	80.58	80.52	80.37	80.39	80.4	80.1	79.97	79.96	80.08	80.18	82.77	84.11	80.14	80.5	82.56	80.09	80.09	80.02	79.73	79.69	79.71	79.77	80.36	79.78	79.9	79.66	79.71	79.76	79.63
Citrobacter braakii	80.66	80.81	80.78	80.66	80.58	80.66	80.48	80.58	80.59	80.5	80.45	80.28	80.33	80.52	80.43	80.38	80.53	80.63	80.61	80.55	80.57	80.56	80.41	80.27	80.32	80.08	80.04	80.01	80.07	80.2	82.66	84.13	80.11	80.47	82.5	80.12	80.13	79.98	79.82	79.66	79.85	79.83	80.29	79.87	79.95	79.78	79.74	79.81	79.69
Citrobacter portucalensis- SAMEA2273167	80.66	80.72	80.69	80.64	80.81	80.9	80.58	80.72	80.69	80.52	80.73	80.63	80.33	80.49	80.72	80.26	80.52	80.6	80.66	80.69	80.49	80.49	80.39	80.38	80.41	80.08	79.95	80	79.99	80.17	82.68	84.01	80.12	80.75	82.47	80.21	80.35	80.04	79.87	79.62	79.7	79.91	80.64	79.8	80	79.99	79.76	79.74	80.07
Citrobacter braakii- SAMN03732718	80.65	80.86	80.78	80.69	80.68	80.8	80.57	80.69	81.76	80.5	80.55	80.34	80.37	80.5	80.72	80.33	80.53	80.64	80.65	80.56	80.53	80.56	80.35	80.34	80.35	80.08	80.05	80.01	80.07	80.2	82.69	84.16	80.09	80.56	82.49	80.16	80.21	80.01	79.88	79.7	79.83	80.02	80.52	79.86	79.98	79.76	79.79	79.82	80.04
Raoultella planticola	80.65	80.75	80.67	80.73	80.84	80.77	80.67	80.69	80.69	80.54	80.4	79.99	80.34	80.33	80.43	80.2	80.57	80.73	80.66	80.61	80.58	80.54	80.52	79.89	80.19	80.6	80.05	79.7	79.64	81.54	80.78	80.69	80.55	81.02	80.27	84.61	84.59	80.12	83.79	80.46	83.57	83.64	80.76	86.13	80.26	83.68	83.61	83.58	83.55
Citrobacter werkmanii	80.63	80.69	80.62	80.62	80.53	80.59	80.47	80.59	80.53	80.48	80.38	80.17	80.27	80.42	80.41	80.21	80.5	80.58	80.53	80.55	80.47	80.46	80.28	80.23	80.33	80.12	80.02	79.92	79.97	80.13	82.73	83.91	80.18	80.58	82.44	80.11	80.1	80.02	79.83	79.58	79.78	79.81	80.28	79.84	79.94	79.69	79.75	79.81	79.72
Kosakonia cowanii	80.57	80.78	80.58	80.78	80.71	80.68	80.42	80.68	80.66	80.45	80.47	79.92	80.25	80.38	80.36	80.18	80.67	80.7	80.82	80.71	80.7	80.56	80.57	79.91	80.32	81.05	80.05	79.55	79.59	81.01	80.8	80.54	81.44	80.25	80.13	80.26	80.38	80.96	80.38	80.02	80.38	80.47	79.94	80.22	80.88	80.41	80.43	80.42	80.26
Kosakonia cowanii- SAMN02470260	80.57	80.64	80.58	80.62	80.73	80.57	80.45	80.63	80.59	80.37	80.27	79.82	80.26	80.24	80.27	80.12	80.58	80.72	80.66	80.57	80.5	80.46	80.55	79.87	80.21	80.94	80.04	79.5	79.54	80.79	80.78	80.38	81.33	80.23	80.12	80.33	80.24	80.9	80.34	79.98	80.38	80.48	79.94	80.14	80.96	80.35	80.4	80.24	80.26
Citrobacter freundii	80.56	80.62	80.57	80.6	80.52	80.6	80.43	80.58	80.53	80.49	80.38	80.29	80.32	80.46	80.45	80.18	80.45	80.52	80.5	80.48	80.49	80.43	80.25	80.27	80.26	80.03	79.93	79.88	80.01	80.09	82.57	83.93	80.01	80.47	82.44	80.06	80.05	79.85	79.76	79.59	79.68	79.75	80.31	79.73	79.87	79.68	79.69	79.75	79.7
Pluralibacter gergoviae	80.55	80.65	80.42	80.6	81.15	80.85	80.43	80.68	80.69	80.16	80.35	79.6	79.86	79.88	80.07	79.51	80.16	80.47	80.46	80.37	80.2	80.12	80.34	79.25	79.63	80.91	79.66	78.7	78.69	82.34	80.65	79.59	80.41	80.68	79.76	80.72	81.01	79.85	81.19	81.65	81.18	81.36	80.3	81.03	80.12	81.07	81.01	80.94	81.36
Klebsiella aerogenes	80.54	80.83	80.62	80.78	80.67	80.71	80.47	80.55	80.57	80.36	80.49	79.93	80.12	80.36	80.36	80.16	80.56	80.52	80.7	80.49	80.67	80.48	80.42	79.82	80.22	80.63	79.88	79.45	79.68	81.67	80.83	80.63	80.66	81.07	80.26	83.96	83.99	80.05	85.68	80.31	85.39	85.34	80.74	83.94	80.16	85.62	85.49	85.75	85.48
Klebsiella aerogenes- SAMEA2273283	80.49	80.65	80.49	80.56	80.66	80.54	80.35	80.47	80.59	80.31	80.31	79.93	79.99	80.17	80.14	79.89	80.36	80.47	80.48	80.35	80.47	80.26	80.28	79.76	80.01	80.53	79.87	79.38	79.43	81.53	80.89	80.63	80.53	81.05	80.26	83.89	83.89	79.99	85.88	80.31	85.36	85.27	80.75	83.94	80.13	86	85.73	85.6	85.52
Klebsiella aerogenes- SAMEA2273158	80.44	80.59	80.56	80.56	80.62	80.48	80.44	80.43	80.49	80.33	80.24	79.88	80.17	80.18	80.12	80.14	80.34	80.5	80.5	80.35	80.44	80.27	80.31	79.79	79.99	80.42	79.83	79.43	79.51	81.49	80.81	80.45	80.43	80.94	80.21	84.06	83.81	80	85.55	80.27	85.27	85.25	80.74	83.83	80.11	85.43	85.4	85.55	85.41
Kosakonia radicincitans	80.44	80.57	80.48	80.54	80.65	80.69	80.31	80.48	80.41	80.26	80.5	80.14	80.09	80.32	80.85	80.18	80.49	80.46	80.73	80.73	80.54	80.45	80.3	80.19	80.39	80.39	79.94	79.79	79.9	80.66	80.6	80.69	81.18	80.81	80.17	79.96	80.15	80.89	79.95	79.7	79.88	79.86	79.75	79.8	80.83	80	79.91	79.94	79.93
Kosakonia radicincitans- SAMN03159294	80.43	80.45	80.46	80.42	80.54	80.43	80.31	80.35	80.39	80.31	80.25	80.01	80.09	80.18	80.23	80.07	80.36	80.48	80.49	80.5	80.38	80.28	80.27	80.16	80.24	80.33	79.94	79.77	79.76	80.57	80.6	80.58	81.06	80.07	80.16	79.98	79.89	80.9	79.92	79.7	79.84	79.86	79.7	79.76	80.78	79.85	79.9	79.78	79.82
Kosakonia radicincitans- SAMN03159436	80.41	80.44	80.47	80.41	80.53	80.41	80.31	80.37	80.38	80.29	80.24	80.03	80.08	80.17	80.19	80.04	80.34	80.48	80.49	80.48	80.37	80.28	80.25	80.12	80.24	80.32	79.93	79.77	79.74	80.56	80.6	80.57	81.07	80.08	80.14	79.95	79.87	80.92	79.92	79.71	79.85	79.92	79.71	79.73	80.77	79.84	79.9	79.79	79.82
Kosakonia radicincitans- SAMN03159468	80.41	80.45	80.47	80.42	80.53	80.42	80.31	80.38	80.39	80.3	80.24	80.03	80.08	80.17	80.19	80.05	80.35	80.48	80.5	80.49	80.38	80.29	80.26	80.12	80.26	80.33	79.93	79.77	79.75	80.57	80.61	80.59	81.09	80.08	80.15	79.96	79.88	80.93	79.93	79.72	79.86	79.92	79.71	79.75	80.78	79.85	79.9	79.8	79.82
Kosakonia radicincitans- SAMN03159428	80.41	80.45	80.47	80.42	80.53	80.42	80.31	80.38	80.38	80.31	80.24	80.03	80.09	80.17	80.2	80.05	80.35	80.48	80.5	80.49	80.37	80.29	80.26	80.12	80.25	80.33	79.93	79.78	79.75	80.57	80.61	80.59	81.08	80.08	80.15	79.96	79.88	80.93	79.93	79.72	79.86	79.92	79.71	79.74	80.78	79.85	79.9	79.8	79.82
Kosakonia radicincitans- SAMN03159514	80.41	80.44	80.47	80.42	80.52	80.41	80.31	80.37	80.39	80.3	80.24	80.03	80.08	80.17	80.19	80.04	80.35	80.48	80.49	80.48	80.37	80.29	80.26	80.12	80.25	80.33	79.93	79.77	79.75	80.57	80.62	80.58	81.08	80.08	80.15	79.96	79.87	80.93	79.93	79.72	79.85	79.92	79.71	79.74	80.78	79.85	79.89	79.8	79.81
Kluyvera cryocrescens	80.39	80.56	80.36	80.42	80.64	80.76	80.3	80.42	80.42	80.15	80.33	80.35	80.03	80.11	80.36	79.88	80.28	80.42	80.49	80.39	80.27	80.25	80.18	79.93	80.04	80	79.7	79.56	79.56	80.72	80.34	80.34	79.96	85.12	79.93	80.75	80.92	79.62	80.53	80.23	80.5	80.63	85.08	80.55	79.88	80.52	80.46	80.51	80.71
Citrobacter pasteurii	80.36	80.48	80.43	80.39	80.41	80.45	80.34	80.41	80.34	80.31	80.36	80.19	80.09	80.32	80.39	80.1	80.32	80.48	80.39	80.43	80.36	80.33	80.09	80.21	80.2	79.94	79.84	79.85	79.86	79.86	82.59	83.94	79.99	80.36	82.38	80.09	80.02	79.91	79.68	79.49	79.66	79.69	80.18	79.61	79.79	79.61	79.57	79.65	79.58
Kosakonia oryzae	80.36	80.47	80.43	80.42	80.5	80.44	80.28	80.28	80.29	80.19	80.31	79.96	79.99	80.19	80.21	80.04	80.4	80.41	80.51	80.48	80.4	80.32	80.24	80.09	80.27	80.29	79.88	79.7	79.77	80.55	80.51	80.56	81.11	79.94	80.04	79.86	79.94	80.85	79.93	79.62	79.79	79.83	79.57	79.65	80.73	79.9	79.87	79.88	79.77
Kosakonia sp.- SAMN02603907	80.21	80.37	80.2	80.35	80.27	80.37	80.13	80.24	80.25	80.11	80.24	79.9	80.01	80.21	80.12	80.06	80.4	80.35	80.51	80.51	80.43	80.32	80.21	79.99	80.37	80.24	79.75	79.72	79.72	80.66	80.53	80.7	81.13	80	80.07	79.94	80.06	80.84	79.85	79.74	79.86	79.88	79.76	79.74	80.63	79.89	79.92	79.94	79.78
Kosakonia sacchari	80.2	80.18	80.16	80.19	80.3	80.17	80.11	80.21	80.19	80.05	80.04	79.84	79.86	79.97	80.04	79.85	80.22	80.34	80.31	80.3	80.17	80.16	80.15	79.94	80.14	80.1	79.71	79.64	79.65	80.31	80.37	80.4	80.89	79.85	79.95	79.78	79.81	80.78	79.74	79.66	79.72	79.78	79.65	79.55	80.59	79.68	79.77	79.7	79.67
Kosakonia sp.- SAMN03271816	80.1	80.21	80.04	80.15	80.19	80.17	80.04	80.19	80.17	79.98	79.99	79.65	79.88	79.95	80.01	79.76	80.12	80.22	80.13	80.13	80.03	80.03	80.05	79.76	80.03	80.15	79.57	79.48	79.51	80.39	80.35	80.27	80.8	79.81	79.88	79.96	79.96	80.57	79.9	79.54	79.85	79.87	79.54	79.73	80.45	79.87	79.85	79.85	79.82
Cronobacter universalis	80.05	80.12	79.93	80.16	80.02	80.14	79.84	79.99	79.97	79.7	79.65	79.12	79.54	79.68	79.69	79.4	79.96	80	80.02	79.93	79.96	79.89	79.82	79.09	79.66	80.3	79.14	78.76	78.94	80.83	80.26	79.76	80.5	79.67	79.52	79.81	79.94	79.9	80	79.65	80.02	80.12	79.27	79.67	79.9	80.07	79.98	80.05	79.93
Kluyvera intestini- SAMN03159434	79.99	79.96	80.02	80.01	79.99	79.97	79.82	79.96	79.98	79.98	79.96	79.72	79.69	79.88	79.87	79.7	79.95	80.11	80.11	80.04	79.99	79.95	79.89	79.72	79.83	79.82	79.53	79.41	79.42	79.79	79.94	80.14	80.29	79.52	79.68	79.31	79.34	80.23	79.19	79.28	79.16	79.23	79.35	79.23	80.03	79.19	79.24	79.11	79.09
Kluyvera intestini	79.98	80.15	79.98	80.23	80.18	80.31	79.87	80.12	80	79.89	80.37	80.06	79.78	80.06	80.29	79.92	80.12	80.14	80.49	80.34	80.21	80.16	79.98	79.77	80.03	79.92	79.55	79.44	79.6	80.01	79.93	80.32	80.44	79.72	79.7	79.36	79.83	80.24	79.3	79.3	79.19	79.32	79.71	79.18	80.25	79.35	79.25	79.29	79.49
Kosakonia oryziphila	79.96	79.97	79.95	79.98	80.08	79.99	79.92	80.03	79.95	79.95	79.82	79.69	79.72	79.93	79.97	79.7	79.99	80.01	80.04	80.03	79.99	79.88	79.86	79.88	79.88	79.84	79.48	79.38	79.37	79.99	80.07	80.1	80.59	79.57	79.68	79.52	79.53	80.41	79.51	79.37	79.45	79.48	79.32	79.3	80.35	79.49	79.51	79.44	79.44
Cronobacter dublinensis subsp. lactaridi	79.95	80.11	79.85	80.03	80.09	80	79.74	79.93	79.87	79.64	79.63	79.06	79.58	79.61	79.63	79.37	79.83	79.95	79.87	79.87	79.83	79.79	79.88	79.04	79.56	80.22	79.07	78.73	78.8	80.79	80.14	79.67	80.37	79.67	79.42	79.73	79.85	79.88	80	79.71	80.01	80.05	79.33	79.7	79.8	80.03	79.95	80.03	79.97
Kluyvera intestini- SAMN03271815	79.91	79.99	80.07	80.02	79.97	79.96	79.91	79.94	79.97	79.86	79.95	79.74	79.83	79.92	79.91	79.8	79.98	80.11	80.13	80.03	80.02	79.95	79.88	79.73	79.84	79.83	79.52	79.39	79.39	79.82	79.93	80.2	80.29	79.57	79.66	79.5	79.37	80.18	79.23	79.26	79.18	79.2	79.52	79.19	80.05	79.23	79.22	79.2	79.14
Kluyvera intermedia	79.91	80.08	79.96	79.9	80.07	80.09	79.85	80.04	79.96	79.78	79.94	79.85	79.65	79.75	79.91	79.59	79.79	79.93	80.06	80.07	79.84	79.87	79.72	79.7	79.73	79.39	79.32	79.3	79.38	80.09	79.89	80.03	79.56	84.64	79.59	80.14	80.3	79.37	79.91	79.67	79.81	79.97	84.74	79.99	79.53	79.83	79.84	79.9	79.99
Cronobacter dublinensis subsp. lausannensis	79.9	80.06	79.93	79.98	80.07	80.02	79.77	79.92	79.85	79.65	79.66	79.05	79.66	79.6	79.61	79.45	79.87	79.93	79.92	79.88	79.91	79.82	79.79	79.01	79.51	80.23	79.05	78.69	78.75	80.81	80.2	79.78	80.38	79.65	79.47	79.74	79.85	79.78	79.97	79.72	80.01	80.04	79.3	79.65	79.81	80.03	79.93	80.01	79.92
Kosakonia oryzendophytica- SAMN03941339	79.87	80.07	79.82	80	79.9	79.97	79.71	79.89	79.86	79.83	79.92	79.57	79.57	79.92	79.94	79.75	79.94	79.94	80.1	80.02	80	79.95	79.82	79.7	79.93	79.8	79.44	79.3	79.39	80.08	80.14	80.2	80.7	79.42	79.68	79.33	79.5	80.33	79.43	79.26	79.38	79.38	79.26	79.12	80.27	79.47	79.4	79.48	79.38
Cronobacter malonaticus	79.84	79.87	79.8	79.83	80.15	79.97	79.71	79.99	79.83	79.6	79.7	79.22	79.45	79.46	79.67	79.17	79.7	79.93	79.89	79.85	79.68	79.64	79.74	79.04	79.43	80.09	79.01	78.72	78.75	80.5	80.09	79.63	80.18	79.75	79.39	79.59	79.77	79.78	79.79	79.6	79.79	79.94	79.51	79.52	80.02	79.79	79.76	79.73	79.97
Kosakonia oryzendophytica	79.83	79.84	79.81	79.84	79.89	79.83	79.7	79.87	79.84	79.85	79.73	79.53	79.58	79.77	79.81	79.59	79.81	79.92	79.94	79.89	79.85	79.76	79.8	79.66	79.76	79.74	79.45	79.27	79.26	79.92	80.04	80.1	80.56	79.42	79.68	79.33	79.34	80.31	79.38	79.27	79.35	79.36	79.22	79.12	80.29	79.34	79.39	79.32	79.32
Cronobacter sakazakii	79.82	79.9	79.76	79.75	80.23	79.92	79.7	79.98	79.79	79.55	79.75	79.31	79.4	79.47	79.79	79.19	79.68	79.87	79.98	79.88	79.61	79.66	79.67	79.02	79.44	79.99	79.01	78.73	78.75	80.45	80.08	79.54	80.13	79.72	79.34	79.55	79.81	79.71	79.79	79.57	79.8	80.07	79.61	79.52	80.06	79.8	79.78	79.76	80.09
Kosakonia arachidis	79.74	79.76	79.74	79.8	79.81	79.81	79.62	79.73	79.75	79.72	79.68	79.53	79.49	79.65	79.69	79.49	79.78	79.81	79.95	79.9	79.86	79.68	79.66	79.64	79.71	79.68	79.37	79.25	79.22	79.75	79.9	79.96	80.37	79.37	79.55	79.34	79.35	80.24	79.29	79.09	79.16	79.24	79.1	79.06	80.12	79.24	79.27	79.21	79.23
Cronobacter turicensis	79.73	79.93	79.67	79.8	79.92	79.98	79.56	79.86	79.71	79.52	79.56	79.08	79.4	79.43	79.63	79.23	79.78	79.8	79.93	79.86	79.7	79.65	79.61	78.95	79.44	80.06	78.92	78.68	78.72	80.49	79.98	79.61	80.27	79.63	79.29	79.61	79.86	79.7	79.8	79.5	79.8	79.84	79.28	79.49	79.81	79.84	79.75	79.81	79.92
Cronobacter dublinensis subsp. dublinensis	79.71	79.93	79.66	79.82	79.95	79.88	79.58	79.72	79.71	79.48	79.41	78.91	79.32	79.43	79.45	79.14	79.7	79.82	79.78	79.72	79.67	79.67	79.7	78.91	79.43	80.09	78.93	78.65	78.69	80.59	80	79.59	80.25	79.58	79.3	79.54	79.69	79.72	79.84	79.61	79.87	79.89	79.23	79.55	79.68	79.85	79.78	79.82	79.81
Cronobacter muytjensii	79.69	79.84	79.67	79.88	79.75	79.88	79.53	79.68	79.71	79.44	79.44	78.86	79.33	79.45	79.47	79.23	79.73	79.75	79.79	79.71	79.69	79.69	79.6	78.9	79.44	80.04	78.89	78.57	78.7	80.52	79.98	79.61	80.21	79.45	79.29	79.47	79.67	79.65	79.82	79.46	79.78	79.85	79.1	79.45	79.67	79.86	79.8	79.86	79.75
Cronobacter condimenti	79.07	79.03	78.98	79.08	79.15	79.06	78.93	79.01	79.02	78.9	78.71	78.46	78.7	78.75	78.77	78.58	78.97	79.08	79.02	78.99	78.98	78.86	78.9	78.51	78.78	79.21	78.41	78.23	78.17	79.51	79.26	78.96	79.35	78.81	78.76	78.83	78.82	79.13	78.93	78.79	78.91	78.98	78.58	78.71	79.04	78.94	78.95	78.91	78.92
Cedecea neteri	79.01	79.03	79.01	78.96	78.99	78.98	78.88	78.97	78.94	78.77	78.73	78.41	78.69	78.65	78.64	78.4	78.84	79.04	78.88	78.83	78.82	78.76	78.73	78.44	78.53	78.67	78.35	78.05	78.08	79.05	78.71	78.45	78.91	78.71	78.39	78.46	78.43	78.65	78.48	78.7	78.51	78.51	78.45	78.41	78.54	78.41	78.46	78.48	78.41
Cedecea davisae	78.97	79.06	78.92	78.97	79.02	78.98	78.87	78.94	79.02	78.84	78.73	78.26	78.68	78.63	78.7	78.45	78.87	79.05	78.95	78.92	78.85	78.81	78.81	78.35	78.54	78.8	78.45	78	78.06	79.19	78.94	78.63	79.08	78.9	78.46	78.64	78.68	78.75	78.75	78.77	78.79	78.8	78.65	78.62	78.82	78.65	78.73	78.7	78.65
Cedecea sp.- SAMN02470680	78.96	79.04	78.97	79.06	79.12	79.1	78.8	79.12	78.95	78.8	78.85	78.49	78.67	78.63	78.88	78.4	78.79	78.99	79	79.01	78.79	78.75	78.77	78.31	78.48	78.75	78.31	78	78.05	79.06	78.7	78.46	78.97	78.98	78.35	78.58	78.82	78.63	78.61	78.71	78.6	78.66	78.68	78.52	78.82	78.49	78.56	78.6	78.67
Serratia rubidaea	77	77.11	76.96	77.09	77.2	77.12	76.9	77.01	77	76.8	76.69	76.19	76.58	76.56	76.51	76.28	76.87	77.05	76.95	76.89	76.91	76.75	76.85	76.15	76.38	77.27	76.33	75.77	75.85	77.79	77.32	76.61	77.29	77.13	76.66	77.14	77.14	76.72	77.44	76.77	77.46	77.51	76.64	77.16	76.87	77.42	77.33	77.36	77.35
Pantoea calida	76.81	76.99	76.72	77.08	76.95	77.06	76.75	76.76	76.86	76.54	76.62	76.09	76.33	76.5	76.59	76.35	76.81	76.78	76.96	76.93	76.83	76.81	76.61	76.03	76.55	77.34	76.19	75.86	76.02	77.69	77.26	76.75	77.33	76.75	76.61	76.99	77.2	76.67	77.15	76.59	77.27	77.26	76.4	77.09	76.89	77.28	77.18	77.26	77.14
Pantoea gaviniae	76.8	77	76.74	77.06	77.13	77.24	76.69	76.94	76.87	76.61	76.88	76.3	76.4	76.58	76.77	76.4	76.78	76.81	77.03	77.07	76.81	76.84	76.71	76.08	76.54	77.47	76.29	75.84	76.06	77.79	77.26	76.77	77.42	77.71	76.65	77.06	77.44	76.7	77.26	76.6	77.32	77.38	76.97	77.12	77.36	77.41	77.28	77.38	77.39
Pantoea latae	76.79	76.81	76.8	76.86	77.05	76.84	76.64	76.75	76.79	76.59	76.41	76.06	76.31	76.27	76.25	76	76.58	76.85	76.67	76.66	76.63	76.61	76.63	75.82	76.14	77.39	76.14	75.6	75.59	77.46	77.1	76.31	77.1	76.87	76.38	76.85	76.84	76.52	77.16	76.59	77.25	77.26	76.26	76.95	76.68	77.19	77.21	77.03	77.13
Serratia ficaria	76.78	76.87	76.78	76.87	77.03	76.9	76.63	76.77	76.76	76.49	76.28	76	76.24	76.19	76.22	75.94	76.51	76.78	76.59	76.62	76.51	76.55	76.61	75.83	76.2	76.96	76.01	75.5	75.56	77.54	77.05	76.23	77.16	76.92	76.39	76.79	76.78	76.54	77.17	76.67	77.15	77.25	76.42	76.99	76.78	77.15	77.1	77.04	77.19
Serratia nematodiphila	76.74	76.78	76.7	76.89	76.98	76.91	76.62	76.73	76.8	76.5	76.34	75.88	76.33	76.26	76.33	76.04	76.63	76.85	76.67	76.67	76.62	76.52	76.64	75.83	76.26	76.97	76.05	75.63	75.63	77.42	77.11	76.41	77.11	76.94	76.47	76.77	76.79	76.63	77.21	76.72	77.21	77.32	76.45	76.9	76.79	77.11	77.22	77.14	77.11
Serratia marcescens subsp. marcescens	76.73	76.76	76.66	76.86	76.93	76.89	76.59	76.77	76.8	76.46	76.35	75.88	76.31	76.25	76.29	76.01	76.6	76.84	76.65	76.65	76.6	76.47	76.6	75.84	76.22	76.96	76.04	75.61	75.63	77.41	77.12	76.38	77.13	76.93	76.55	76.8	76.77	76.6	77.23	76.75	77.25	77.28	76.44	76.87	76.76	77.16	77.2	77.16	77.11
Pantoea septica	76.73	76.73	76.6	76.83	76.98	76.83	76.57	76.73	76.76	76.45	76.39	75.98	76.25	76.29	76.25	75.97	76.54	76.69	76.7	76.67	76.6	76.54	76.58	75.84	76.14	77.17	76.23	75.55	75.57	77.45	77.03	76.25	77.04	76.74	76.31	76.95	77.01	76.51	77.12	76.52	77.29	77.29	76.4	76.96	76.71	77.16	77.19	77.08	77.11
Pantoea theicola	76.29	76.33	76.27	76.36	76.43	76.35	76.21	76.26	76.35	76.08	76.1	75.84	75.88	76.03	76.01	75.92	76.25	76.32	76.3	76.28	76.28	76.24	76.23	75.8	76.06	76.65	75.88	75.69	75.71	76.83	76.69	76.35	76.72	76.38	76.17	76.55	76.6	76.25	76.47	76.08	76.54	76.55	76.02	76.55	76.46	76.55	76.49	76.5	76.43
Pantoea wallisii	76.15	76.23	76.19	76.21	76.24	76.21	76.09	76.25	76.13	76.07	75.97	75.77	75.88	76.01	76.02	75.83	76.13	76.29	76.18	76.18	76.14	76.12	76.08	75.63	75.82	76.28	75.78	75.39	75.46	76.42	76.28	75.9	76.31	76.21	75.81	75.98	75.97	76.02	76.15	75.94	76.16	76.18	75.98	76.01	76.1	76.14	76.19	76.12	76.07
Serratia plymuthica	76.13	76.18	76.1	76.16	76.24	76.2	76	76.13	76.1	75.94	75.81	75.53	75.75	75.77	75.8	75.6	75.98	76.25	76.06	76.08	76.02	75.95	75.97	75.53	75.8	76.13	75.64	75.37	75.37	76.5	76.29	75.93	76.44	76.17	75.88	76	76	76.07	76.23	76.03	76.28	76.31	75.87	75.98	76.2	76.17	76.21	76.18	76.14
Serratia sp.	76.1	76.3	76.07	76.33	76.18	76.34	75.97	76.07	76.08	75.89	76.01	75.52	75.69	75.97	76	75.81	76.16	76.21	76.28	76.32	76.2	76.18	75.95	75.55	76.04	76.16	75.63	75.37	75.61	76.63	76.28	76.05	76.63	76.1	75.9	76	76.22	76.07	76.28	75.94	76.21	76.23	75.83	75.94	76.14	76.26	76.13	76.31	76.08
Pantoea brenneri	76.08	76.17	76.1	76.15	76.27	76.29	76.03	76.13	76.04	75.99	76.07	75.78	75.79	75.91	75.96	75.78	76.06	76.11	76.16	76.1	76.05	76.13	76.02	75.58	75.81	76.19	75.66	75.35	75.35	76.28	76.13	75.74	76.3	76.33	75.68	75.94	76.05	75.95	76.12	75.86	76.08	76.2	75.9	75.97	76.27	76.11	76.11	76	76.17
Pantoea eucrina	76.01	76.08	75.94	76.01	76.05	76.04	75.97	76.02	76.02	75.9	75.78	75.54	75.68	75.8	75.73	75.6	75.92	75.96	75.98	75.95	75.94	75.91	75.88	75.49	75.63	76.22	75.68	75.24	75.27	76.4	76.14	75.76	76.15	76.04	75.69	75.93	76	75.79	76.12	75.79	76.11	76.18	75.73	75.98	75.93	76.12	76.14	76.1	76.09
Pantoea conspicua	76	76.02	75.96	76.05	76.02	76.1	75.94	76.01	75.95	75.93	75.82	75.64	75.68	75.83	75.93	75.7	75.91	76.02	75.96	75.93	75.93	75.91	75.86	75.54	75.73	76.07	75.67	75.28	75.4	76.17	76.14	75.79	76.23	76.1	75.71	75.88	75.97	75.89	76.03	75.77	76.01	76.26	75.81	75.87	76.05	76.05	76.06	76.03	76.08
Pantoea sp.- SAMEA3213012	76	76.06	75.94	76.03	76.02	76.08	75.87	76.01	75.99	75.91	75.86	75.61	75.71	75.72	75.73	75.55	75.84	75.97	75.97	75.95	75.9	75.88	75.9	75.55	75.84	75.75	75.53	75.41	75.5	76.02	75.94	75.7	76.16	76.08	75.57	75.67	75.71	75.91	75.76	75.91	75.77	75.87	75.83	75.61	75.95	75.72	75.79	75.8	75.75
Pantoea alhagi	75.99	76.12	75.93	76.2	75.96	76.19	75.83	75.93	75.89	75.87	76.03	75.56	75.64	75.91	75.89	75.81	76.1	75.94	76.18	76.1	76.17	76.13	75.87	75.59	75.98	76.49	75.67	75.43	75.68	76.56	76.37	76.25	76.61	76.03	75.93	76.14	76.31	76.03	76.17	75.67	76.12	76.12	75.73	76.09	76.21	76.28	76.11	76.35	76.09
Pantoea sp.- SAMEA3213010	75.98	76.06	75.93	76.04	76.02	76.09	75.86	75.99	75.97	75.91	75.87	75.59	75.73	75.71	75.74	75.56	75.85	75.97	75.98	75.96	75.91	75.89	75.84	75.55	75.85	75.78	75.52	75.43	75.51	76.03	75.94	75.7	76.15	76.07	75.6	75.66	75.7	75.91	75.79	75.92	75.76	75.82	75.8	75.62	75.94	75.76	75.79	75.82	75.77
Pantoea agglomerans	75.96	76.02	75.94	76	76.05	75.98	75.86	75.92	75.87	75.87	75.8	75.54	75.63	75.73	75.73	75.63	75.85	75.96	75.93	75.91	75.91	75.86	75.84	75.51	75.72	76.11	75.63	75.32	75.34	76.05	76.06	75.67	76.16	75.93	75.59	75.82	75.81	75.81	75.89	75.74	75.95	76	75.74	75.76	75.92	75.9	75.94	75.92	75.87
Serratia liquefaciens	75.96	76.1	75.86	76.19	75.99	76.12	75.72	75.87	75.92	75.74	75.91	75.45	75.55	75.86	75.88	75.64	76.05	75.99	76.1	76.14	76.03	76.07	75.8	75.41	75.82	76.02	75.44	75.21	75.45	76.3	76.1	75.85	76.48	76.12	75.74	75.79	75.99	75.89	76.06	75.89	76.07	76.07	75.81	75.82	75.96	76.14	76	76.19	76
Pantoea vagans	75.93	76.22	75.98	76.18	76.06	76.2	75.86	75.95	75.9	75.93	76.04	75.61	75.73	75.98	75.91	75.82	76.09	75.95	76.13	76.17	76.17	76.11	75.91	75.57	75.89	76.2	75.68	75.37	75.62	76.26	76.01	75.83	76.33	75.94	75.61	75.76	75.94	75.81	75.9	75.8	76.02	76.04	75.76	75.77	75.92	76.03	75.99	76.1	75.92
Serratia odorifera	75.86	75.94	75.84	75.9	75.92	75.93	75.77	75.82	75.86	75.65	75.61	75.35	75.59	75.61	75.58	75.4	75.78	75.93	75.85	75.84	75.82	75.73	75.75	75.35	75.63	75.95	75.48	75.2	75.24	76.32	76.23	75.74	76.32	76.1	75.78	75.97	75.97	75.98	76.19	75.8	76.18	76.2	75.74	75.9	76.03	76.08	76.07	76.13	76.04
Serratia fonticola	75.82	76.06	75.79	76.13	75.79	76.06	75.71	75.75	75.73	75.71	75.78	75.4	75.49	75.77	75.77	75.62	75.92	75.75	75.96	75.93	75.89	75.86	75.7	75.43	75.78	75.75	75.42	75.14	75.41	76	75.61	75.53	76.22	75.78	75.29	75.37	75.57	75.65	75.67	75.61	75.7	75.71	75.57	75.53	75.73	75.79	75.69	75.92	75.57
Pantoea cypripedii	75.81	75.9	75.87	75.85	75.93	75.85	75.74	75.84	75.77	75.81	75.74	75.58	75.65	75.74	75.89	75.61	75.82	75.87	75.93	75.89	75.86	75.72	75.7	75.56	75.69	75.83	75.57	75.3	75.38	75.98	76	75.86	76.22	75.99	75.68	75.66	75.64	75.86	75.82	75.77	75.8	75.87	75.69	75.67	75.96	75.82	75.83	75.79	75.71
Serratia oryzae	75.76	75.77	75.79	75.84	75.76	75.81	75.61	75.7	75.74	75.59	75.59	75.29	75.56	75.6	75.56	75.47	75.7	75.74	75.76	75.76	75.7	75.66	75.68	75.44	75.55	75.68	75.4	75.17	75.22	75.9	75.73	75.7	76.05	75.74	75.46	75.61	75.58	75.76	75.74	75.57	75.73	75.74	75.52	75.65	75.73	75.69	75.77	75.72	75.74
Pantoea rodasii	75.72	75.75	75.68	75.75	75.73	75.7	75.57	75.65	75.65	75.65	75.6	75.46	75.47	75.49	75.51	75.46	75.64	75.72	75.73	75.68	75.68	75.68	75.67	75.38	75.65	75.41	75.29	75.24	75.31	75.65	75.61	75.47	75.82	75.6	75.39	75.28	75.26	75.57	75.36	75.63	75.43	75.39	75.39	75.16	75.65	75.4	75.41	75.41	75.33
Pantoea sp.- SAMN03105171	75.7	75.83	75.75	75.79	75.72	75.79	75.63	75.66	75.64	75.68	75.66	75.44	75.46	75.53	75.51	75.41	75.63	75.71	75.73	75.74	75.68	75.66	75.62	75.42	75.57	75.51	75.28	75.19	75.25	75.68	75.55	75.45	75.82	75.69	75.28	75.3	75.29	75.56	75.37	75.55	75.37	75.36	75.51	75.11	75.59	75.38	75.38	75.38	75.3
Pantoea sp.- SAMEA3213011	75.67	75.79	75.68	75.76	75.73	75.74	75.6	75.67	75.64	75.61	75.58	75.35	75.42	75.48	75.45	75.41	75.55	75.67	75.65	75.66	75.6	75.52	75.56	75.33	75.51	75.46	75.22	75.22	75.25	75.69	75.65	75.47	75.93	75.74	75.35	75.42	75.41	75.61	75.4	75.53	75.43	75.48	75.44	75.26	75.65	75.39	75.4	75.45	75.41
Serratia symbiotica	75.3	75.69	75.37	75.65	75.28	75.63	75.23	75.19	75.36	75.23	75.5	75.02	75.11	75.47	75.55	75.32	75.53	75.32	75.61	75.61	75.55	75.57	75.21	75.14	75.43	75.31	74.96	74.71	74.97	75.7	75.32	75.33	75.8	75.45	75.07	75.2	75.48	75.21	75.43	75.2	75.46	75.48	75.17	75.13	75.29	75.65	75.41	75.77	75.34
Pantoea rwandensis	75.18	75.24	75.14	75.19	75.13	75.19	75.1	75.1	75.04	75.16	75.06	74.98	74.92	75.03	75.03	74.9	75.09	75.14	75.18	75.12	75.12	75.07	75.06	74.93	75.06	74.99	74.84	74.76	74.89	75.07	74.97	74.93	75.29	75.13	74.82	74.72	74.71	75.11	74.8	75.07	74.81	74.79	75.08	74.58	75.01	74.74	74.79	74.8	74.71
Pantoea ananatis	75.15	75.18	75.14	75.28	75.26	75.2	75.21	75.2	75.2	75.13	75.09	74.9	74.92	75.06	75.06	75.04	75.22	75.29	75.28	75.26	75.2	75.17	75.13	74.89	75.08	75.19	74.96	74.77	74.78	75.38	75.33	75.15	75.41	75.3	75.05	75.06	75.1	75.15	75.1	75.03	75.14	75.18	75.02	75.07	75.23	75.05	75.13	75.1	75.03
Pantoea allii	75.12	75.25	75.11	75.22	75.2	75.29	75.15	75.1	75.16	75.08	75.04	74.87	74.96	75.06	75.07	75.15	75.18	75.19	75.24	75.24	75.23	75.21	75.11	74.97	75.06	75.14	74.88	74.85	74.87	75.27	75.17	75.11	75.33	75.14	74.91	75.01	75.08	75.02	74.98	75.04	74.98	75.03	75	74.98	75.11	75	75.01	75.09	74.99
Serratia grimesii	74.89	75.01	74.9	74.96	74.94	74.97	74.86	74.96	74.86	74.88	74.88	74.84	74.71	74.84	74.82	74.71	74.91	75.08	74.97	75	74.95	74.94	74.88	74.73	74.89	74.84	74.79	74.65	74.66	75.09	75.06	74.95	75.25	75.19	74.87	74.75	74.77	75.12	74.98	74.92	74.85	74.99	75.04	74.64	75.14	74.94	74.88	74.86	74.8
Hafnia alvei	74.43	74.63	74.5	74.52	74.59	74.78	74.38	74.62	74.5	74.39	74.72	74.65	74.24	74.37	74.64	74.45	74.44	74.47	74.72	74.73	74.47	74.64	74.34	74.38	74.56	74.2	74.23	74.35	74.34	74.34	74.22	74.4	74.5	74.85	74.17	74.24	74.46	74.39	74.26	74.38	74.22	74.25	74.75	74.2	74.8	74.19	74.21	74.31	74.43
Hafnia paralvei	74.02	74.15	73.95	73.99	74.16	74.25	73.96	74.22	74.01	73.94	74.25	74.24	73.85	73.99	74.27	74	73.98	73.94	74.26	74.23	73.94	74.12	73.99	73.93	74.04	73.76	73.84	73.88	73.93	73.84	73.82	74.04	74.1	74.28	73.73	73.87	74.09	73.94	73.84	73.9	73.73	73.74	74.3	73.72	74.32	73.76	73.79	73.9	74.02
[truncated: 86 more columns]
