# Supplementary material for: Enterobacter hormaechei subsp. hoffmannii subsp. nov., Enterobacter hormaechei subsp. xiangfangensis comb. nov., Enterobacter roggenkampii sp. nov., and Enterobacter muelleri is a later heterotypic synonym of Enterobacter asburiae based on computational analysis of sequenced Enterobacter genomes
Source: F1000Res. 2018 Jun 29;7:521. Originally published 2018 May 1. [Version 2] doi: 10.12688/f1000research.14566.2 (PMC6097438; doi:10.12688/f1000research.14566.2)
Supplement: Supplementary file 8 [file f1000research-7-16861-s0007.tgz]

Archive with 1 entries (1 files):
- 99866a8c-2b1a-4a0b-a7d2-49723cb7b252.xls
