# Supplementary material for: Enterobacter hormaechei subsp. hoffmannii subsp. nov., Enterobacter hormaechei subsp. xiangfangensis comb. nov., Enterobacter roggenkampii sp. nov., and Enterobacter muelleri is a later heterotypic synonym of Enterobacter asburiae based on computational analysis of sequenced Enterobacter genomes
Source: F1000Res. 2018 Jun 29;7:521. Originally published 2018 May 1. [Version 2] doi: 10.12688/f1000research.14566.2 (PMC6097438; doi:10.12688/f1000research.14566.2)
Supplement: Supplementary file 8 [file f1000research-7-16861-s0007.tgz › 99866a8c-2b1a-4a0b-a7d2-49723cb7b252.xls]

## Sheet: All_Groups.ANI_comparisons.tabl
Biosample ID for Genome 1	Biosample ID for Genome 2	MASH Distance	PanOCT ANI Distance	GGDC Formula 2	Comparison Type
SAMN02138564	SAMD00089481	0.0462	0.0522	0.0494	Selection of E. asburiae
SAMN02138564	SAMN03333156	0.0465	0.0496	0.0488	Selection of E. asburiae
SAMN02138564	SAMN02716203	0.0443	0.0442	0.0471	Selection of E. asburiae
SAMN02138564	SAMN03196973	0.0479	0.0508	0.0506	Selection of E. asburiae
SAMN02138564	SAMN06812669	0.0453	0.048	0.0482	Selection of E. asburiae
SAMN02138564	SAMN03020201	0.0506	0.0546	0.0532	Selection of E. asburiae
SAMN02138564	SAMEA2273318	0.0399	0.045	0.0415	Selection of E. asburiae
SAMN02138564	SAMEA103972944	0.0454	0.0471	0.0473	Selection of E. asburiae
SAMN02138564	SAMN02951907	0.0441	0.0425	0.0461	Selection of E. asburiae
SAMD00089481	SAMN02138564	0.0462	0.0522	0.0494	Selection of E. asburiae
SAMD00089481	SAMN03333156	0.0157	0.0215	0.0168	Selection of E. asburiae
SAMD00089481	SAMN02716203	0.0289	0.0332	0.0304	Selection of E. asburiae
SAMD00089481	SAMN03196973	0.029	0.0348	0.0309	Selection of E. asburiae
SAMD00089481	SAMN06812669	0.0165	0.0232	0.0177	Selection of E. asburiae
SAMD00089481	SAMN03020201	0.0342	0.0366	0.0364	Selection of E. asburiae
SAMD00089481	SAMEA2273318	0.0453	0.0471	0.0481	Selection of E. asburiae
SAMD00089481	SAMEA103972944	0.0265	0.0314	0.0288	Selection of E. asburiae
SAMD00089481	SAMN02951907	0.0305	0.0351	0.033	Selection of E. asburiae
SAMN03333156	SAMN02138564	0.0465	0.0496	0.0488	Selection of E. asburiae
SAMN03333156	SAMD00089481	0.0157	0.0215	0.0168	Selection of E. asburiae
SAMN03333156	SAMN02716203	0.0294	0.028	0.0306	Selection of E. asburiae
SAMN03333156	SAMN03196973	0.0296	0.0317	0.0315	Selection of E. asburiae
SAMN03333156	SAMN06812669	0.0166	0.0175	0.0172	Selection of E. asburiae
SAMN03333156	SAMN03020201	0.0326	0.0327	0.0345	Selection of E. asburiae
SAMN03333156	SAMEA2273318	0.044	0.0452	0.0467	Selection of E. asburiae
SAMN03333156	SAMEA103972944	0.0255	0.0277	0.0272	Selection of E. asburiae
SAMN03333156	SAMN02951907	0.0307	0.0301	0.0328	Selection of E. asburiae
SAMN02716203	SAMN02138564	0.0443	0.0442	0.0471	Selection of E. asburiae
SAMN02716203	SAMD00089481	0.0289	0.0332	0.0304	Selection of E. asburiae
SAMN02716203	SAMN03333156	0.0294	0.028	0.0306	Selection of E. asburiae
SAMN02716203	SAMN03196973	0.0297	0.0308	0.0311	Selection of E. asburiae
SAMN02716203	SAMN06812669	0.0296	0.0293	0.0309	Selection of E. asburiae
SAMN02716203	SAMN03020201	0.0364	0.037	0.0378	Selection of E. asburiae
SAMN02716203	SAMEA2273318	0.0422	0.0419	0.0447	Selection of E. asburiae
SAMN02716203	SAMEA103972944	0.0259	0.0269	0.0272	Selection of E. asburiae
SAMN02716203	SAMN02951907	0.0276	0.0262	0.0297	Selection of E. asburiae
SAMN03196973	SAMN02138564	0.0479	0.0508	0.0506	Selection of E. asburiae
SAMN03196973	SAMD00089481	0.029	0.0348	0.0309	Selection of E. asburiae
SAMN03196973	SAMN03333156	0.0296	0.0317	0.0315	Selection of E. asburiae
SAMN03196973	SAMN02716203	0.0297	0.0308	0.0311	Selection of E. asburiae
SAMN03196973	SAMN06812669	0.0295	0.0336	0.0308	Selection of E. asburiae
SAMN03196973	SAMN03020201	0.0356	0.038	0.0371	Selection of E. asburiae
SAMN03196973	SAMEA2273318	0.0465	0.0485	0.0494	Selection of E. asburiae
SAMN03196973	SAMEA103972944	0.023	0.0275	0.024	Selection of E. asburiae
SAMN03196973	SAMN02951907	0.0324	0.0359	0.0342	Selection of E. asburiae
SAMN06812669	SAMN02138564	0.0453	0.048	0.0482	Selection of E. asburiae
SAMN06812669	SAMD00089481	0.0165	0.0232	0.0177	Selection of E. asburiae
SAMN06812669	SAMN03333156	0.0166	0.0175	0.0172	Selection of E. asburiae
SAMN06812669	SAMN02716203	0.0296	0.0293	0.0309	Selection of E. asburiae
SAMN06812669	SAMN03196973	0.0295	0.0336	0.0308	Selection of E. asburiae
SAMN06812669	SAMN03020201	0.0336	0.0327	0.0352	Selection of E. asburiae
SAMN06812669	SAMEA2273318	0.0436	0.0455	0.0463	Selection of E. asburiae
SAMN06812669	SAMEA103972944	0.0269	0.027	0.0287	Selection of E. asburiae
SAMN06812669	SAMN02951907	0.0308	0.0317	0.033	Selection of E. asburiae
SAMN03020201	SAMN02138564	0.0506	0.0546	0.0532	Selection of E. asburiae
SAMN03020201	SAMD00089481	0.0342	0.0366	0.0364	Selection of E. asburiae
SAMN03020201	SAMN03333156	0.0326	0.0327	0.0345	Selection of E. asburiae
SAMN03020201	SAMN02716203	0.0364	0.037	0.0378	Selection of E. asburiae
SAMN03020201	SAMN03196973	0.0356	0.038	0.0371	Selection of E. asburiae
SAMN03020201	SAMN06812669	0.0336	0.0327	0.0352	Selection of E. asburiae
SAMN03020201	SAMEA2273318	0.049	0.0513	0.0522	Selection of E. asburiae
SAMN03020201	SAMEA103972944	0.0352	0.0365	0.0372	Selection of E. asburiae
SAMN03020201	SAMN02951907	0.0375	0.0399	0.04	Selection of E. asburiae
SAMEA2273318	SAMN02138564	0.0399	0.045	0.0415	Selection of E. asburiae
SAMEA2273318	SAMD00089481	0.0453	0.0471	0.0481	Selection of E. asburiae
SAMEA2273318	SAMN03333156	0.044	0.0452	0.0467	Selection of E. asburiae
SAMEA2273318	SAMN02716203	0.0422	0.0419	0.0447	Selection of E. asburiae
SAMEA2273318	SAMN03196973	0.0465	0.0485	0.0494	Selection of E. asburiae
SAMEA2273318	SAMN06812669	0.0436	0.0455	0.0463	Selection of E. asburiae
SAMEA2273318	SAMN03020201	0.049	0.0513	0.0522	Selection of E. asburiae
SAMEA2273318	SAMEA103972944	0.0433	0.0452	0.0459	Selection of E. asburiae
SAMEA2273318	SAMN02951907	0.0401	0.0404	0.042	Selection of E. asburiae
SAMEA103972944	SAMN02138564	0.0454	0.0471	0.0473	Selection of E. asburiae
SAMEA103972944	SAMD00089481	0.0265	0.0314	0.0288	Selection of E. asburiae
SAMEA103972944	SAMN03333156	0.0255	0.0277	0.0272	Selection of E. asburiae
SAMEA103972944	SAMN02716203	0.0259	0.0269	0.0272	Selection of E. asburiae
SAMEA103972944	SAMN03196973	0.023	0.0275	0.024	Selection of E. asburiae
SAMEA103972944	SAMN06812669	0.0269	0.027	0.0287	Selection of E. asburiae
SAMEA103972944	SAMN03020201	0.0352	0.0365	0.0372	Selection of E. asburiae
SAMEA103972944	SAMEA2273318	0.0433	0.0452	0.0459	Selection of E. asburiae
SAMEA103972944	SAMN02951907	0.029	0.0298	0.0311	Selection of E. asburiae
SAMN02951907	SAMN02138564	0.0441	0.0425	0.0461	Selection of E. asburiae
SAMN02951907	SAMD00089481	0.0305	0.0351	0.033	Selection of E. asburiae
SAMN02951907	SAMN03333156	0.0307	0.0301	0.0328	Selection of E. asburiae
SAMN02951907	SAMN02716203	0.0276	0.0262	0.0297	Selection of E. asburiae
SAMN02951907	SAMN03196973	0.0324	0.0359	0.0342	Selection of E. asburiae
SAMN02951907	SAMN06812669	0.0308	0.0317	0.033	Selection of E. asburiae
SAMN02951907	SAMN03020201	0.0375	0.0399	0.04	Selection of E. asburiae
SAMN02951907	SAMEA2273318	0.0401	0.0404	0.042	Selection of E. asburiae
SAMN02951907	SAMEA103972944	0.029	0.0298	0.0311	Selection of E. asburiae
SAMEA2273481	SAMEA2273165	0.0202	0.0264	0.0219	Selection of E. hormaechei
SAMEA2273481	SAMN04252916	0.0256	0.0318	0.0274	Selection of E. hormaechei
SAMEA2273481	SAMEA2273139	0.0148	0.0219	0.0162	Selection of E. hormaechei
SAMEA2273481	SAMEA2273261	0.0135	0.0194	0.0146	Selection of E. hormaechei
SAMEA2273481	SAMN03067416	0.05	0.0525	0.0487	Selection of E. hormaechei
SAMEA2273481	SAMN03197454	0.0391	0.0391	0.0409	Selection of E. hormaechei
SAMEA2273481	SAMEA2273412	0.0354	0.0365	0.0373	Selection of E. hormaechei
SAMEA2273481	SAMN03159368	0.0125	0.0187	0.0128	Selection of E. hormaechei
SAMEA2273481	SAMN03283646	0.0263	0.0317	0.028	Selection of E. hormaechei
SAMEA2273165	SAMEA2273481	0.0202	0.0264	0.0219	Selection of E. hormaechei
SAMEA2273165	SAMN04252916	0.0259	0.0311	0.0276	Selection of E. hormaechei
SAMEA2273165	SAMEA2273139	0.0196	0.0242	0.021	Selection of E. hormaechei
SAMEA2273165	SAMEA2273261	0.0203	0.0255	0.022	Selection of E. hormaechei
SAMEA2273165	SAMN03067416	0.046	0.0536	0.048	Selection of E. hormaechei
SAMEA2273165	SAMN03197454	0.0395	0.0384	0.0411	Selection of E. hormaechei
SAMEA2273165	SAMEA2273412	0.0331	0.0336	0.0349	Selection of E. hormaechei
SAMEA2273165	SAMN03159368	0.0202	0.0247	0.0219	Selection of E. hormaechei
SAMEA2273165	SAMN03283646	0.026	0.0285	0.0277	Selection of E. hormaechei
SAMN04252916	SAMEA2273481	0.0256	0.0318	0.0274	Selection of E. hormaechei
SAMN04252916	SAMEA2273165	0.0259	0.0311	0.0276	Selection of E. hormaechei
SAMN04252916	SAMEA2273139	0.026	0.0331	0.0277	Selection of E. hormaechei
SAMN04252916	SAMEA2273261	0.0264	0.0307	0.0286	Selection of E. hormaechei
SAMN04252916	SAMN03067416	0.0536	0.0581	0.0514	Selection of E. hormaechei
SAMN04252916	SAMN03197454	0.0395	0.0394	0.0414	Selection of E. hormaechei
SAMN04252916	SAMEA2273412	0.0368	0.0392	0.039	Selection of E. hormaechei
SAMN04252916	SAMN03159368	0.0262	0.0311	0.0282	Selection of E. hormaechei
SAMN04252916	SAMN03283646	0.0073	0.0159	0.0079	Selection of E. hormaechei
SAMEA2273139	SAMEA2273481	0.0148	0.0219	0.0162	Selection of E. hormaechei
SAMEA2273139	SAMEA2273165	0.0196	0.0242	0.021	Selection of E. hormaechei
SAMEA2273139	SAMN04252916	0.026	0.0331	0.0277	Selection of E. hormaechei
SAMEA2273139	SAMEA2273261	0.0147	0.0194	0.0158	Selection of E. hormaechei
SAMEA2273139	SAMN03067416	0.0459	0.0527	0.0471	Selection of E. hormaechei
SAMEA2273139	SAMN03197454	0.0396	0.0394	0.0412	Selection of E. hormaechei
SAMEA2273139	SAMEA2273412	0.0354	0.0367	0.0373	Selection of E. hormaechei
SAMEA2273139	SAMN03159368	0.0142	0.019	0.0149	Selection of E. hormaechei
SAMEA2273139	SAMN03283646	0.0264	0.029	0.0282	Selection of E. hormaechei
SAMEA2273261	SAMEA2273481	0.0135	0.0194	0.0146	Selection of E. hormaechei
SAMEA2273261	SAMEA2273165	0.0203	0.0255	0.022	Selection of E. hormaechei
SAMEA2273261	SAMN04252916	0.0264	0.0307	0.0286	Selection of E. hormaechei
SAMEA2273261	SAMEA2273139	0.0147	0.0194	0.0158	Selection of E. hormaechei
SAMEA2273261	SAMN03067416	0.0455	0.051	0.0468	Selection of E. hormaechei
SAMEA2273261	SAMN03197454	0.0392	0.0374	0.0409	Selection of E. hormaechei
SAMEA2273261	SAMEA2273412	0.0351	0.0351	0.037	Selection of E. hormaechei
SAMEA2273261	SAMN03159368	0.0125	0.0146	0.0131	Selection of E. hormaechei
SAMEA2273261	SAMN03283646	0.0261	0.0295	0.0283	Selection of E. hormaechei
SAMN03067416	SAMEA2273481	0.05	0.0525	0.0487	Selection of E. hormaechei
SAMN03067416	SAMEA2273165	0.046	0.0536	0.048	Selection of E. hormaechei
SAMN03067416	SAMN04252916	0.0536	0.0581	0.0514	Selection of E. hormaechei
SAMN03067416	SAMEA2273139	0.0459	0.0527	0.0471	Selection of E. hormaechei
SAMN03067416	SAMEA2273261	0.0455	0.051	0.0468	Selection of E. hormaechei
SAMN03067416	SAMN03197454	0.0536	0.0579	0.0552	Selection of E. hormaechei
SAMN03067416	SAMEA2273412	0.0517	0.0581	0.0537	Selection of E. hormaechei
SAMN03067416	SAMN03159368	0.0465	0.0525	0.0478	Selection of E. hormaechei
SAMN03067416	SAMN03283646	0.0491	0.0559	0.051	Selection of E. hormaechei
SAMN03197454	SAMEA2273481	0.0391	0.0391	0.0409	Selection of E. hormaechei
SAMN03197454	SAMEA2273165	0.0395	0.0384	0.0411	Selection of E. hormaechei
SAMN03197454	SAMN04252916	0.0395	0.0394	0.0414	Selection of E. hormaechei
SAMN03197454	SAMEA2273139	0.0396	0.0394	0.0412	Selection of E. hormaechei
SAMN03197454	SAMEA2273261	0.0392	0.0374	0.0409	Selection of E. hormaechei
SAMN03197454	SAMN03067416	0.0536	0.0579	0.0552	Selection of E. hormaechei
SAMN03197454	SAMEA2273412	0.0142	0.0179	0.0152	Selection of E. hormaechei
SAMN03197454	SAMN03159368	0.0394	0.0354	0.0412	Selection of E. hormaechei
SAMN03197454	SAMN03283646	0.0392	0.0381	0.0412	Selection of E. hormaechei
SAMEA2273412	SAMEA2273481	0.0354	0.0365	0.0373	Selection of E. hormaechei
SAMEA2273412	SAMEA2273165	0.0331	0.0336	0.0349	Selection of E. hormaechei
SAMEA2273412	SAMN04252916	0.0368	0.0392	0.039	Selection of E. hormaechei
SAMEA2273412	SAMEA2273139	0.0354	0.0367	0.0373	Selection of E. hormaechei
SAMEA2273412	SAMEA2273261	0.0351	0.0351	0.037	Selection of E. hormaechei
SAMEA2273412	SAMN03067416	0.0517	0.0581	0.0537	Selection of E. hormaechei
SAMEA2273412	SAMN03197454	0.0142	0.0179	0.0152	Selection of E. hormaechei
SAMEA2273412	SAMN03159368	0.0354	0.0349	0.0372	Selection of E. hormaechei
SAMEA2273412	SAMN03283646	0.0367	0.0372	0.0393	Selection of E. hormaechei
SAMN03159368	SAMEA2273481	0.0125	0.0187	0.0128	Selection of E. hormaechei
SAMN03159368	SAMEA2273165	0.0202	0.0247	0.0219	Selection of E. hormaechei
SAMN03159368	SAMN04252916	0.0262	0.0311	0.0282	Selection of E. hormaechei
SAMN03159368	SAMEA2273139	0.0142	0.019	0.0149	Selection of E. hormaechei
SAMN03159368	SAMEA2273261	0.0125	0.0146	0.0131	Selection of E. hormaechei
SAMN03159368	SAMN03067416	0.0465	0.0525	0.0478	Selection of E. hormaechei
SAMN03159368	SAMN03197454	0.0394	0.0354	0.0412	Selection of E. hormaechei
SAMN03159368	SAMEA2273412	0.0354	0.0349	0.0372	Selection of E. hormaechei
SAMN03159368	SAMN03283646	0.0258	0.0289	0.0277	Selection of E. hormaechei
SAMN03283646	SAMEA2273481	0.0263	0.0317	0.028	Selection of E. hormaechei
SAMN03283646	SAMEA2273165	0.026	0.0285	0.0277	Selection of E. hormaechei
SAMN03283646	SAMN04252916	0.0073	0.0159	0.0079	Selection of E. hormaechei
SAMN03283646	SAMEA2273139	0.0264	0.029	0.0282	Selection of E. hormaechei
SAMN03283646	SAMEA2273261	0.0261	0.0295	0.0283	Selection of E. hormaechei
SAMN03283646	SAMN03067416	0.0491	0.0559	0.051	Selection of E. hormaechei
SAMN03283646	SAMN03197454	0.0392	0.0381	0.0412	Selection of E. hormaechei
SAMN03283646	SAMEA2273412	0.0367	0.0372	0.0393	Selection of E. hormaechei
SAMN03283646	SAMN03159368	0.0258	0.0289	0.0277	Selection of E. hormaechei
SAMN02138556	SAMN03174119	0.0152	0.0177	0.0156	Selection of E. roggenkampii
SAMN02138556	SAMN02581386	0.0141	0.018	0.0146	Selection of E. roggenkampii
SAMN02138556	SAMN02581381	0.0158	0.0201	0.0161	Selection of E. roggenkampii
SAMN02138556	SAMN03283661	0.0149	0.0204	0.0155	Selection of E. roggenkampii
SAMN02138556	SAMN03283645	0.0141	0.0163	0.0143	Selection of E. roggenkampii
SAMN02138556	SAMN03495975	0.0257	0.0311	0.0262	Selection of E. roggenkampii
SAMN02138556	SAMN03732705	0.0157	0.0181	0.016	Selection of E. roggenkampii
SAMN02138556	SAMN03283680	0.015	0.0185	0.0159	Selection of E. roggenkampii
SAMN02138556	SAMN03283637	0.0158	0.019	0.0167	Selection of E. roggenkampii
SAMN03174119	SAMN02138556	0.0152	0.0177	0.0156	Selection of E. roggenkampii
SAMN03174119	SAMN02581386	0.0147	0.0182	0.015	Selection of E. roggenkampii
SAMN03174119	SAMN02581381	0.0161	0.0191	0.0166	Selection of E. roggenkampii
SAMN03174119	SAMN03283661	0.0149	0.0207	0.015	Selection of E. roggenkampii
SAMN03174119	SAMN03283645	0.0144	0.0183	0.0148	Selection of E. roggenkampii
SAMN03174119	SAMN03495975	0.0261	0.0299	0.0266	Selection of E. roggenkampii
SAMN03174119	SAMN03732705	0.0163	0.0191	0.0166	Selection of E. roggenkampii
SAMN03174119	SAMN03283680	0.0162	0.02	0.0164	Selection of E. roggenkampii
SAMN03174119	SAMN03283637	0.0175	0.0194	0.0173	Selection of E. roggenkampii
SAMN02581386	SAMN02138556	0.0141	0.018	0.0146	Selection of E. roggenkampii
SAMN02581386	SAMN03174119	0.0147	0.0182	0.015	Selection of E. roggenkampii
SAMN02581386	SAMN02581381	0.0155	0.0196	0.0155	Selection of E. roggenkampii
SAMN02581386	SAMN03283661	0.0141	0.0196	0.0147	Selection of E. roggenkampii
SAMN02581386	SAMN03283645	0.0138	0.0148	0.0139	Selection of E. roggenkampii
SAMN02581386	SAMN03495975	0.0261	0.0287	0.027	Selection of E. roggenkampii
SAMN02581386	SAMN03732705	0.0137	0.017	0.0141	Selection of E. roggenkampii
SAMN02581386	SAMN03283680	0.0135	0.0192	0.0142	Selection of E. roggenkampii
SAMN02581386	SAMN03283637	0.015	0.0182	0.0155	Selection of E. roggenkampii
SAMN02581381	SAMN02138556	0.0158	0.0201	0.0161	Selection of E. roggenkampii
SAMN02581381	SAMN03174119	0.0161	0.0191	0.0166	Selection of E. roggenkampii
SAMN02581381	SAMN02581386	0.0155	0.0196	0.0155	Selection of E. roggenkampii
SAMN02581381	SAMN03283661	0.0157	0.0199	0.0163	Selection of E. roggenkampii
SAMN02581381	SAMN03283645	0.0156	0.0196	0.0162	Selection of E. roggenkampii
SAMN02581381	SAMN03495975	0.026	0.0289	0.0268	Selection of E. roggenkampii
SAMN02581381	SAMN03732705	0.0156	0.0181	0.0161	Selection of E. roggenkampii
SAMN02581381	SAMN03283680	0.0161	0.022	0.0165	Selection of E. roggenkampii
SAMN02581381	SAMN03283637	0.0166	0.021	0.0169	Selection of E. roggenkampii
SAMN03283661	SAMN02138556	0.0149	0.0204	0.0155	Selection of E. roggenkampii
SAMN03283661	SAMN03174119	0.0149	0.0207	0.015	Selection of E. roggenkampii
SAMN03283661	SAMN02581386	0.0141	0.0196	0.0147	Selection of E. roggenkampii
SAMN03283661	SAMN02581381	0.0157	0.0199	0.0163	Selection of E. roggenkampii
SAMN03283661	SAMN03283645	0.0142	0.0194	0.0145	Selection of E. roggenkampii
SAMN03283661	SAMN03495975	0.0258	0.0318	0.0265	Selection of E. roggenkampii
SAMN03283661	SAMN03732705	0.0141	0.0192	0.0146	Selection of E. roggenkampii
SAMN03283661	SAMN03283680	0.0154	0.0214	0.0161	Selection of E. roggenkampii
SAMN03283661	SAMN03283637	0.0158	0.0206	0.0163	Selection of E. roggenkampii
SAMN03283645	SAMN02138556	0.0141	0.0163	0.0143	Selection of E. roggenkampii
SAMN03283645	SAMN03174119	0.0144	0.0183	0.0148	Selection of E. roggenkampii
SAMN03283645	SAMN02581386	0.0138	0.0148	0.0139	Selection of E. roggenkampii
SAMN03283645	SAMN02581381	0.0156	0.0196	0.0162	Selection of E. roggenkampii
SAMN03283645	SAMN03283661	0.0142	0.0194	0.0145	Selection of E. roggenkampii
SAMN03283645	SAMN03495975	0.0261	0.0294	0.0268	Selection of E. roggenkampii
SAMN03283645	SAMN03732705	0.0142	0.0158	0.0146	Selection of E. roggenkampii
SAMN03283645	SAMN03283680	0.0141	0.0194	0.0143	Selection of E. roggenkampii
SAMN03283645	SAMN03283637	0.0159	0.0182	0.0157	Selection of E. roggenkampii
SAMN03495975	SAMN02138556	0.0257	0.0311	0.0262	Selection of E. roggenkampii
SAMN03495975	SAMN03174119	0.0261	0.0299	0.0266	Selection of E. roggenkampii
SAMN03495975	SAMN02581386	0.0261	0.0287	0.027	Selection of E. roggenkampii
SAMN03495975	SAMN02581381	0.026	0.0289	0.0268	Selection of E. roggenkampii
SAMN03495975	SAMN03283661	0.0258	0.0318	0.0265	Selection of E. roggenkampii
SAMN03495975	SAMN03283645	0.0261	0.0294	0.0268	Selection of E. roggenkampii
SAMN03495975	SAMN03732705	0.0261	0.0298	0.0268	Selection of E. roggenkampii
SAMN03495975	SAMN03283680	0.0258	0.0324	0.0266	Selection of E. roggenkampii
SAMN03495975	SAMN03283637	0.0267	0.0299	0.0269	Selection of E. roggenkampii
SAMN03732705	SAMN02138556	0.0157	0.0181	0.016	Selection of E. roggenkampii
SAMN03732705	SAMN03174119	0.0163	0.0191	0.0166	Selection of E. roggenkampii
SAMN03732705	SAMN02581386	0.0137	0.017	0.0141	Selection of E. roggenkampii
SAMN03732705	SAMN02581381	0.0156	0.0181	0.0161	Selection of E. roggenkampii
SAMN03732705	SAMN03283661	0.0141	0.0192	0.0146	Selection of E. roggenkampii
SAMN03732705	SAMN03283645	0.0142	0.0158	0.0146	Selection of E. roggenkampii
SAMN03732705	SAMN03495975	0.0261	0.0298	0.0268	Selection of E. roggenkampii
SAMN03732705	SAMN03283680	0.0153	0.0196	0.016	Selection of E. roggenkampii
SAMN03732705	SAMN03283637	0.0161	0.0184	0.0168	Selection of E. roggenkampii
SAMN03283680	SAMN02138556	0.015	0.0185	0.0159	Selection of E. roggenkampii
SAMN03283680	SAMN03174119	0.0162	0.02	0.0164	Selection of E. roggenkampii
SAMN03283680	SAMN02581386	0.0135	0.0192	0.0142	Selection of E. roggenkampii
SAMN03283680	SAMN02581381	0.0161	0.022	0.0165	Selection of E. roggenkampii
SAMN03283680	SAMN03283661	0.0154	0.0214	0.0161	Selection of E. roggenkampii
SAMN03283680	SAMN03283645	0.0141	0.0194	0.0143	Selection of E. roggenkampii
SAMN03283680	SAMN03495975	0.0258	0.0324	0.0266	Selection of E. roggenkampii
SAMN03283680	SAMN03732705	0.0153	0.0196	0.016	Selection of E. roggenkampii
SAMN03283680	SAMN03283637	0.0178	0.0207	0.0177	Selection of E. roggenkampii
SAMN03283637	SAMN02138556	0.0158	0.019	0.0167	Selection of E. roggenkampii
SAMN03283637	SAMN03174119	0.0175	0.0194	0.0173	Selection of E. roggenkampii
SAMN03283637	SAMN02581386	0.015	0.0182	0.0155	Selection of E. roggenkampii
SAMN03283637	SAMN02581381	0.0166	0.021	0.0169	Selection of E. roggenkampii
SAMN03283637	SAMN03283661	0.0158	0.0206	0.0163	Selection of E. roggenkampii
SAMN03283637	SAMN03283645	0.0159	0.0182	0.0157	Selection of E. roggenkampii
SAMN03283637	SAMN03495975	0.0267	0.0299	0.0269	Selection of E. roggenkampii
SAMN03283637	SAMN03732705	0.0161	0.0184	0.0168	Selection of E. roggenkampii
SAMN03283637	SAMN03283680	0.0178	0.0207	0.0177	Selection of E. roggenkampii
SAMN06237083	SAMN03280194	0.0981	0.0877	0.0997	Selection of Enterobacters
SAMN06237083	SAMN06925306	0.1043	0.0858	0.107	Selection of Enterobacters
SAMN06237083	SAMEA2273165	0.1141	0.1043	0.117	Selection of Enterobacters
SAMN06237083	SAMN03197824	0.1044	0.1022	0.1054	Selection of Enterobacters
SAMN06237083	SAMN03732713	0.0614	0.0579	0.0631	Selection of Enterobacters
SAMN06237083	SAMEA2273255	0.1171	0.1077	0.1197	Selection of Enterobacters
SAMN06237083	SAMEA3859023	0.1635	0.1506	0.1673	Selection of Enterobacters
SAMN06237083	SAMN06887675	0.0889	0.0897	0.091	Selection of Enterobacters
SAMN06237083	SAMN04578344	0.1154	0.1038	0.1185	Selection of Enterobacters
SAMN06237083	SAMN04578342	0.0924	0.087	0.0941	Selection of Enterobacters
SAMN06237083	SAMN03197765	0.1154	0.0987	0.1176	Selection of Enterobacters
SAMN06237083	SAMN03159336	0.0845	0.0754	0.087	Selection of Enterobacters
SAMN06237083	SAMN03197661	0.0919	0.0795	0.0933	Selection of Enterobacters
SAMN06237083	SAMN02138564	0.0822	0.0769	0.0847	Selection of Enterobacters
SAMN06237083	SAMEA104113920	0.1377	0.1119	0.1389	Selection of Enterobacters
SAMN06237083	SAMN04074888	0.1822	0.1667	0.1859	Selection of Enterobacters
SAMN06237083	SAMN04875569	0.1309	0.1231	0.1329	Selection of Enterobacters
SAMN06237083	SAMN07448200	0.0864	0.0792	0.089	Selection of Enterobacters
SAMN06237083	SAMN03067416	0.1133	0.1022	0.1152	Selection of Enterobacters
SAMN06237083	SAMN03197073	0.0807	0.0763	0.0831	Selection of Enterobacters
SAMN03280194	SAMN06237083	0.0981	0.0877	0.0997	Selection of Enterobacters
SAMN03280194	SAMN06925306	0.1132	0.0977	0.1145	Selection of Enterobacters
SAMN03280194	SAMEA2273165	0.1247	0.1065	0.1263	Selection of Enterobacters
SAMN03280194	SAMN03197824	0.1021	0.0927	0.1021	Selection of Enterobacters
SAMN03280194	SAMN03732713	0.0978	0.0906	0.0992	Selection of Enterobacters
SAMN03280194	SAMEA2273255	0.1178	0.1089	0.1193	Selection of Enterobacters
SAMN03280194	SAMEA3859023	0.1669	0.1506	0.1692	Selection of Enterobacters
SAMN03280194	SAMN06887675	0.0894	0.0858	0.0905	Selection of Enterobacters
SAMN03280194	SAMN04578344	0.128	0.1126	0.1287	Selection of Enterobacters
SAMN03280194	SAMN04578342	0.0737	0.0681	0.0754	Selection of Enterobacters
SAMN03280194	SAMN03197765	0.1098	0.0967	0.1109	Selection of Enterobacters
SAMN03280194	SAMN03159336	0.0836	0.0776	0.0851	Selection of Enterobacters
SAMN03280194	SAMN03197661	0.1021	0.0906	0.1033	Selection of Enterobacters
SAMN03280194	SAMN02138564	0.0842	0.0776	0.085	Selection of Enterobacters
SAMN03280194	SAMEA104113920	0.1394	0.1231	0.1398	Selection of Enterobacters
SAMN03280194	SAMN04074888	0.183	0.1757	0.1837	Selection of Enterobacters
SAMN03280194	SAMN04875569	0.1329	0.1372	0.1333	Selection of Enterobacters
SAMN03280194	SAMN07448200	0.0819	0.0708	0.0833	Selection of Enterobacters
SAMN03280194	SAMN03067416	0.1241	0.1158	0.1255	Selection of Enterobacters
SAMN03280194	SAMN03197073	0.0834	0.0805	0.0842	Selection of Enterobacters
SAMN06925306	SAMN06237083	0.1043	0.0858	0.107	Selection of Enterobacters
SAMN06925306	SAMN03280194	0.1132	0.0977	0.1145	Selection of Enterobacters
SAMN06925306	SAMEA2273165	0.1174	0.1032	0.1192	Selection of Enterobacters
SAMN06925306	SAMN03197824	0.1181	0.1054	0.119	Selection of Enterobacters
SAMN06925306	SAMN03732713	0.1069	0.0862	0.1093	Selection of Enterobacters
SAMN06925306	SAMEA2273255	0.1265	0.1107	0.1285	Selection of Enterobacters
SAMN06925306	SAMEA3859023	0.1668	0.1458	0.1699	Selection of Enterobacters
SAMN06925306	SAMN06887675	0.1058	0.0954	0.1078	Selection of Enterobacters
SAMN06925306	SAMN04578344	0.1193	0.1089	0.1218	Selection of Enterobacters
SAMN06925306	SAMN04578342	0.1015	0.0836	0.1027	Selection of Enterobacters
SAMN06925306	SAMN03197765	0.1202	0.1071	0.1216	Selection of Enterobacters
SAMN06925306	SAMN03159336	0.1015	0.0855	0.103	Selection of Enterobacters
SAMN06925306	SAMN03197661	0.1142	0.0918	0.1158	Selection of Enterobacters
SAMN06925306	SAMN02138564	0.0981	0.0866	0.0991	Selection of Enterobacters
SAMN06925306	SAMEA104113920	0.1354	0.1186	0.1366	Selection of Enterobacters
SAMN06925306	SAMN04074888	0.1847	0.1738	0.1873	Selection of Enterobacters
SAMN06925306	SAMN04875569	0.13	0.1165	0.1306	Selection of Enterobacters
SAMN06925306	SAMN07448200	0.1049	0.0858	0.1064	Selection of Enterobacters
SAMN06925306	SAMN03067416	0.1183	0.1126	0.1198	Selection of Enterobacters
SAMN06925306	SAMN03197073	0.0974	0.0833	0.0997	Selection of Enterobacters
SAMEA2273165	SAMN06237083	0.1141	0.1043	0.117	Selection of Enterobacters
SAMEA2273165	SAMN03280194	0.1247	0.1065	0.1263	Selection of Enterobacters
SAMEA2273165	SAMN06925306	0.1174	0.1032	0.1192	Selection of Enterobacters
SAMEA2273165	SAMN03197824	0.1298	0.1172	0.1312	Selection of Enterobacters
SAMEA2273165	SAMN03732713	0.1132	0.0982	0.1156	Selection of Enterobacters
SAMEA2273165	SAMEA2273255	0.1328	0.1132	0.1356	Selection of Enterobacters
SAMEA2273165	SAMEA3859023	0.1646	0.1392	0.1673	Selection of Enterobacters
SAMEA2273165	SAMN06887675	0.1206	0.1077	0.1218	Selection of Enterobacters
SAMEA2273165	SAMN04578344	0.0647	0.0608	0.0672	Selection of Enterobacters
SAMEA2273165	SAMN04578342	0.1222	0.1101	0.1241	Selection of Enterobacters
SAMEA2273165	SAMN03197765	0.1279	0.1158	0.1299	Selection of Enterobacters
SAMEA2273165	SAMN03159336	0.1198	0.106	0.1227	Selection of Enterobacters
SAMEA2273165	SAMN03197661	0.1242	0.1054	0.1261	Selection of Enterobacters
SAMEA2273165	SAMN02138564	0.1188	0.1145	0.1207	Selection of Enterobacters
SAMEA2273165	SAMEA104113920	0.1399	0.1216	0.1413	Selection of Enterobacters
SAMEA2273165	SAMN04074888	0.185	0.1701	0.1857	Selection of Enterobacters
SAMEA2273165	SAMN04875569	0.1315	0.1315	0.1329	Selection of Enterobacters
SAMEA2273165	SAMN07448200	0.1198	0.1027	0.1216	Selection of Enterobacters
SAMEA2273165	SAMN03067416	0.046	0.0536	0.048	Selection of Enterobacters
SAMEA2273165	SAMN03197073	0.1188	0.1089	0.1215	Selection of Enterobacters
SAMN03197824	SAMN06237083	0.1044	0.1022	0.1054	Selection of Enterobacters
SAMN03197824	SAMN03280194	0.1021	0.0927	0.1021	Selection of Enterobacters
SAMN03197824	SAMN06925306	0.1181	0.1054	0.119	Selection of Enterobacters
SAMN03197824	SAMEA2273165	0.1298	0.1172	0.1312	Selection of Enterobacters
SAMN03197824	SAMN03732713	0.106	0.0982	0.1065	Selection of Enterobacters
SAMN03197824	SAMEA2273255	0.1184	0.1165	0.1199	Selection of Enterobacters
SAMN03197824	SAMEA3859023	0.1735	0.1667	0.175	Selection of Enterobacters
SAMN03197824	SAMN06887675	0.0994	0.0914	0.1001	Selection of Enterobacters
SAMN03197824	SAMN04578344	0.1332	0.1239	0.1346	Selection of Enterobacters
SAMN03197824	SAMN04578342	0.0963	0.091	0.0974	Selection of Enterobacters
SAMN03197824	SAMN03197765	0.1198	0.1158	0.1206	Selection of Enterobacters
SAMN03197824	SAMN03159336	0.0941	0.0792	0.0948	Selection of Enterobacters
SAMN03197824	SAMN03197661	0.1086	0.0958	0.1098	Selection of Enterobacters
SAMN03197824	SAMN02138564	0.0939	0.0808	0.0948	Selection of Enterobacters
SAMN03197824	SAMEA104113920	0.1374	0.1186	0.1373	Selection of Enterobacters
SAMN03197824	SAMN04074888	0.191	0.1913	0.1921	Selection of Enterobacters
SAMN03197824	SAMN04875569	0.1396	0.1435	0.1408	Selection of Enterobacters
SAMN03197824	SAMN07448200	0.0983	0.0918	0.0991	Selection of Enterobacters
SAMN03197824	SAMN03067416	0.1296	0.1288	0.1303	Selection of Enterobacters
SAMN03197824	SAMN03197073	0.0925	0.0826	0.0931	Selection of Enterobacters
SAMN03732713	SAMN06237083	0.0614	0.0579	0.0631	Selection of Enterobacters
SAMN03732713	SAMN03280194	0.0978	0.0906	0.0992	Selection of Enterobacters
SAMN03732713	SAMN06925306	0.1069	0.0862	0.1093	Selection of Enterobacters
SAMN03732713	SAMEA2273165	0.1132	0.0982	0.1156	Selection of Enterobacters
SAMN03732713	SAMN03197824	0.106	0.0982	0.1065	Selection of Enterobacters
SAMN03732713	SAMEA2273255	0.1183	0.1119	0.1207	Selection of Enterobacters
SAMN03732713	SAMEA3859023	0.1632	0.1506	0.1673	Selection of Enterobacters
SAMN03732713	SAMN06887675	0.089	0.084	0.0904	Selection of Enterobacters
SAMN03732713	SAMN04578344	0.1076	0.091	0.1098	Selection of Enterobacters
SAMN03732713	SAMN04578342	0.0925	0.0851	0.095	Selection of Enterobacters
SAMN03732713	SAMN03197765	0.1158	0.1054	0.1171	Selection of Enterobacters
SAMN03732713	SAMN03159336	0.0858	0.076	0.0876	Selection of Enterobacters
SAMN03732713	SAMN03197661	0.0902	0.0795	0.0916	Selection of Enterobacters
SAMN03732713	SAMN02138564	0.0854	0.0788	0.0875	Selection of Enterobacters
SAMN03732713	SAMEA104113920	0.1387	0.1208	0.14	Selection of Enterobacters
SAMN03732713	SAMN04074888	0.1822	0.1719	0.1854	Selection of Enterobacters
SAMN03732713	SAMN04875569	0.1311	0.1216	0.1323	Selection of Enterobacters
SAMN03732713	SAMN07448200	0.0853	0.0742	0.0876	Selection of Enterobacters
SAMN03732713	SAMN03067416	0.113	0.1006	0.1152	Selection of Enterobacters
SAMN03732713	SAMN03197073	0.0828	0.0763	0.0855	Selection of Enterobacters
SAMEA2273255	SAMN06237083	0.1171	0.1077	0.1197	Selection of Enterobacters
SAMEA2273255	SAMN03280194	0.1178	0.1089	0.1193	Selection of Enterobacters
SAMEA2273255	SAMN06925306	0.1265	0.1107	0.1285	Selection of Enterobacters
SAMEA2273255	SAMEA2273165	0.1328	0.1132	0.1356	Selection of Enterobacters
SAMEA2273255	SAMN03197824	0.1184	0.1165	0.1199	Selection of Enterobacters
SAMEA2273255	SAMN03732713	0.1183	0.1119	0.1207	Selection of Enterobacters
SAMEA2273255	SAMEA3859023	0.1721	0.1603	0.1742	Selection of Enterobacters
SAMEA2273255	SAMN06887675	0.1181	0.1165	0.12	Selection of Enterobacters
SAMEA2273255	SAMN04578344	0.1344	0.1231	0.1366	Selection of Enterobacters
SAMEA2273255	SAMN04578342	0.1161	0.1101	0.1178	Selection of Enterobacters
SAMEA2273255	SAMN03197765	0.1214	0.1077	0.1229	Selection of Enterobacters
SAMEA2273255	SAMN03159336	0.1154	0.1101	0.1172	Selection of Enterobacters
SAMEA2273255	SAMN03197661	0.1203	0.1022	0.1218	Selection of Enterobacters
SAMEA2273255	SAMN02138564	0.1154	0.1089	0.1169	Selection of Enterobacters
SAMEA2273255	SAMEA104113920	0.1403	0.1201	0.1413	Selection of Enterobacters
SAMEA2273255	SAMN04074888	0.1893	0.1819	0.1916	Selection of Enterobacters
SAMEA2273255	SAMN04875569	0.1385	0.1324	0.1387	Selection of Enterobacters
SAMEA2273255	SAMN07448200	0.1155	0.1089	0.1177	Selection of Enterobacters
SAMEA2273255	SAMN03067416	0.1329	0.1263	0.135	Selection of Enterobacters
SAMEA2273255	SAMN03197073	0.1132	0.1083	0.1153	Selection of Enterobacters
SAMEA3859023	SAMN06237083	0.1635	0.1506	0.1673	Selection of Enterobacters
SAMEA3859023	SAMN03280194	0.1669	0.1506	0.1692	Selection of Enterobacters
SAMEA3859023	SAMN06925306	0.1668	0.1458	0.1699	Selection of Enterobacters
SAMEA3859023	SAMEA2273165	0.1646	0.1392	0.1673	Selection of Enterobacters
SAMEA3859023	SAMN03197824	0.1735	0.1667	0.175	Selection of Enterobacters
SAMEA3859023	SAMN03732713	0.1632	0.1506	0.1673	Selection of Enterobacters
SAMEA3859023	SAMEA2273255	0.1721	0.1603	0.1742	Selection of Enterobacters
SAMEA3859023	SAMN06887675	0.1635	0.1494	0.1661	Selection of Enterobacters
SAMEA3859023	SAMN04578344	0.1643	0.1372	0.1682	Selection of Enterobacters
SAMEA3859023	SAMN04578342	0.1655	0.1482	0.1684	Selection of Enterobacters
SAMEA3859023	SAMN03197765	0.1688	0.1532	0.1707	Selection of Enterobacters
SAMEA3859023	SAMN03159336	0.1647	0.1494	0.1681	Selection of Enterobacters
SAMEA3859023	SAMN03197661	0.1685	0.1519	0.1717	Selection of Enterobacters
SAMEA3859023	SAMN02138564	0.1646	0.1519	0.1663	Selection of Enterobacters
SAMEA3859023	SAMEA104113920	0.1746	0.1603	0.1764	Selection of Enterobacters
SAMEA3859023	SAMN04074888	0.1811	0.1757	0.1824	Selection of Enterobacters
SAMEA3859023	SAMN04875569	0.1662	0.147	0.1694	Selection of Enterobacters
SAMEA3859023	SAMN07448200	0.1636	0.1458	0.1671	Selection of Enterobacters
SAMEA3859023	SAMN03067416	0.1645	0.1532	0.1658	Selection of Enterobacters
SAMEA3859023	SAMN03197073	0.1634	0.1424	0.1667	Selection of Enterobacters
SAMN06887675	SAMN06237083	0.0889	0.0897	0.091	Selection of Enterobacters
SAMN06887675	SAMN03280194	0.0894	0.0858	0.0905	Selection of Enterobacters
SAMN06887675	SAMN06925306	0.1058	0.0954	0.1078	Selection of Enterobacters
SAMN06887675	SAMEA2273165	0.1206	0.1077	0.1218	Selection of Enterobacters
SAMN06887675	SAMN03197824	0.0994	0.0914	0.1001	Selection of Enterobacters
SAMN06887675	SAMN03732713	0.089	0.084	0.0904	Selection of Enterobacters
SAMN06887675	SAMEA2273255	0.1181	0.1165	0.12	Selection of Enterobacters
SAMN06887675	SAMEA3859023	0.1635	0.1494	0.1661	Selection of Enterobacters
SAMN06887675	SAMN04578344	0.122	0.1095	0.124	Selection of Enterobacters
SAMN06887675	SAMN04578342	0.081	0.0785	0.0832	Selection of Enterobacters
SAMN06887675	SAMN03197765	0.1158	0.1083	0.1171	Selection of Enterobacters
SAMN06887675	SAMN03159336	0.0665	0.0664	0.0687	Selection of Enterobacters
SAMN06887675	SAMN03197661	0.0892	0.0776	0.0911	Selection of Enterobacters
SAMN06887675	SAMN02138564	0.0678	0.0671	0.07	Selection of Enterobacters
SAMN06887675	SAMEA104113920	0.1385	0.1247	0.1389	Selection of Enterobacters
SAMN06887675	SAMN04074888	0.1799	0.1719	0.1844	Selection of Enterobacters
SAMN06887675	SAMN04875569	0.1313	0.1255	0.1325	Selection of Enterobacters
SAMN06887675	SAMN07448200	0.0724	0.0649	0.0744	Selection of Enterobacters
SAMN06887675	SAMN03067416	0.1205	0.1186	0.1216	Selection of Enterobacters
SAMN06887675	SAMN03197073	0.0644	0.0659	0.0667	Selection of Enterobacters
SAMN04578344	SAMN06237083	0.1154	0.1038	0.1185	Selection of Enterobacters
SAMN04578344	SAMN03280194	0.128	0.1126	0.1287	Selection of Enterobacters
SAMN04578344	SAMN06925306	0.1193	0.1089	0.1218	Selection of Enterobacters
SAMN04578344	SAMEA2273165	0.0647	0.0608	0.0672	Selection of Enterobacters
SAMN04578344	SAMN03197824	0.1332	0.1239	0.1346	Selection of Enterobacters
SAMN04578344	SAMN03732713	0.1076	0.091	0.1098	Selection of Enterobacters
SAMN04578344	SAMEA2273255	0.1344	0.1231	0.1366	Selection of Enterobacters
SAMN04578344	SAMEA3859023	0.1643	0.1372	0.1682	Selection of Enterobacters
SAMN04578344	SAMN06887675	0.122	0.1095	0.124	Selection of Enterobacters
SAMN04578344	SAMN04578342	0.1246	0.1132	0.127	Selection of Enterobacters
SAMN04578344	SAMN03197765	0.1289	0.1165	0.1313	Selection of Enterobacters
SAMN04578344	SAMN03159336	0.1221	0.1065	0.1241	Selection of Enterobacters
SAMN04578344	SAMN03197661	0.125	0.106	0.1278	Selection of Enterobacters
SAMN04578344	SAMN02138564	0.1214	0.1152	0.1234	Selection of Enterobacters
SAMN04578344	SAMEA104113920	0.1415	0.1271	0.1437	Selection of Enterobacters
SAMN04578344	SAMN04074888	0.1834	0.1603	0.1852	Selection of Enterobacters
SAMN04578344	SAMN04875569	0.1337	0.1239	0.1341	Selection of Enterobacters
SAMN04578344	SAMN07448200	0.1207	0.1049	0.1226	Selection of Enterobacters
SAMN04578344	SAMN03067416	0.0666	0.0692	0.0691	Selection of Enterobacters
SAMN04578344	SAMN03197073	0.1199	0.1119	0.1226	Selection of Enterobacters
SAMN04578342	SAMN06237083	0.0924	0.087	0.0941	Selection of Enterobacters
SAMN04578342	SAMN03280194	0.0737	0.0681	0.0754	Selection of Enterobacters
SAMN04578342	SAMN06925306	0.1015	0.0836	0.1027	Selection of Enterobacters
SAMN04578342	SAMEA2273165	0.1222	0.1101	0.1241	Selection of Enterobacters
SAMN04578342	SAMN03197824	0.0963	0.091	0.0974	Selection of Enterobacters
SAMN04578342	SAMN03732713	0.0925	0.0851	0.095	Selection of Enterobacters
SAMN04578342	SAMEA2273255	0.1161	0.1101	0.1178	Selection of Enterobacters
SAMN04578342	SAMEA3859023	0.1655	0.1482	0.1684	Selection of Enterobacters
SAMN04578342	SAMN06887675	0.081	0.0785	0.0832	Selection of Enterobacters
SAMN04578342	SAMN04578344	0.1246	0.1132	0.127	Selection of Enterobacters
SAMN04578342	SAMN03197765	0.1106	0.0982	0.1122	Selection of Enterobacters
SAMN04578342	SAMN03159336	0.0735	0.0684	0.0752	Selection of Enterobacters
SAMN04578342	SAMN03197661	0.0974	0.0819	0.0985	Selection of Enterobacters
SAMN04578342	SAMN02138564	0.0712	0.0681	0.072	Selection of Enterobacters
SAMN04578342	SAMEA104113920	0.1378	0.1223	0.1381	Selection of Enterobacters
SAMN04578342	SAMN04074888	0.183	0.1701	0.1843	Selection of Enterobacters
SAMN04578342	SAMN04875569	0.1319	0.1255	0.1331	Selection of Enterobacters
SAMN04578342	SAMN07448200	0.0771	0.0733	0.0782	Selection of Enterobacters
SAMN04578342	SAMN03067416	0.1237	0.1186	0.1253	Selection of Enterobacters
SAMN04578342	SAMN03197073	0.0717	0.07	0.074	Selection of Enterobacters
SAMN03197765	SAMN06237083	0.1154	0.0987	0.1176	Selection of Enterobacters
SAMN03197765	SAMN03280194	0.1098	0.0967	0.1109	Selection of Enterobacters
SAMN03197765	SAMN06925306	0.1202	0.1071	0.1216	Selection of Enterobacters
SAMN03197765	SAMEA2273165	0.1279	0.1158	0.1299	Selection of Enterobacters
SAMN03197765	SAMN03197824	0.1198	0.1158	0.1206	Selection of Enterobacters
SAMN03197765	SAMN03732713	0.1158	0.1054	0.1171	Selection of Enterobacters
SAMN03197765	SAMEA2273255	0.1214	0.1077	0.1229	Selection of Enterobacters
SAMN03197765	SAMEA3859023	0.1688	0.1532	0.1707	Selection of Enterobacters
SAMN03197765	SAMN06887675	0.1158	0.1083	0.1171	Selection of Enterobacters
SAMN03197765	SAMN04578344	0.1289	0.1165	0.1313	Selection of Enterobacters
SAMN03197765	SAMN04578342	0.1106	0.0982	0.1122	Selection of Enterobacters
SAMN03197765	SAMN03159336	0.1134	0.1022	0.1145	Selection of Enterobacters
SAMN03197765	SAMN03197661	0.1194	0.0977	0.1204	Selection of Enterobacters
SAMN03197765	SAMN02138564	0.1146	0.1017	0.1154	Selection of Enterobacters
SAMN03197765	SAMEA104113920	0.1392	0.1231	0.1403	Selection of Enterobacters
SAMN03197765	SAMN04074888	0.1872	0.1777	0.1897	Selection of Enterobacters
SAMN03197765	SAMN04875569	0.1365	0.1247	0.1366	Selection of Enterobacters
SAMN03197765	SAMN07448200	0.1133	0.1054	0.1147	Selection of Enterobacters
SAMN03197765	SAMN03067416	0.1285	0.1152	0.1301	Selection of Enterobacters
SAMN03197765	SAMN03197073	0.1125	0.1001	0.1137	Selection of Enterobacters
SAMN03159336	SAMN06237083	0.0845	0.0754	0.087	Selection of Enterobacters
SAMN03159336	SAMN03280194	0.0836	0.0776	0.0851	Selection of Enterobacters
SAMN03159336	SAMN06925306	0.1015	0.0855	0.103	Selection of Enterobacters
SAMN03159336	SAMEA2273165	0.1198	0.106	0.1227	Selection of Enterobacters
SAMN03159336	SAMN03197824	0.0941	0.0792	0.0948	Selection of Enterobacters
SAMN03159336	SAMN03732713	0.0858	0.076	0.0876	Selection of Enterobacters
SAMN03159336	SAMEA2273255	0.1154	0.1101	0.1172	Selection of Enterobacters
SAMN03159336	SAMEA3859023	0.1647	0.1494	0.1681	Selection of Enterobacters
SAMN03159336	SAMN06887675	0.0665	0.0664	0.0687	Selection of Enterobacters
SAMN03159336	SAMN04578344	0.1221	0.1065	0.1241	Selection of Enterobacters
SAMN03159336	SAMN04578342	0.0735	0.0684	0.0752	Selection of Enterobacters
SAMN03159336	SAMN03197765	0.1134	0.1022	0.1145	Selection of Enterobacters
SAMN03159336	SAMN03197661	0.0935	0.0792	0.0955	Selection of Enterobacters
SAMN03159336	SAMN02138564	0.0545	0.05	0.0564	Selection of Enterobacters
SAMN03159336	SAMEA104113920	0.1362	0.1239	0.1366	Selection of Enterobacters
SAMN03159336	SAMN04074888	0.1814	0.1684	0.1846	Selection of Enterobacters
SAMN03159336	SAMN04875569	0.1311	0.1263	0.1327	Selection of Enterobacters
SAMN03159336	SAMN07448200	0.0574	0.0544	0.0596	Selection of Enterobacters
SAMN03159336	SAMN03067416	0.1209	0.1179	0.1233	Selection of Enterobacters
SAMN03159336	SAMN03197073	0.0539	0.0525	0.0558	Selection of Enterobacters
SAMN03197661	SAMN06237083	0.0919	0.0795	0.0933	Selection of Enterobacters
SAMN03197661	SAMN03280194	0.1021	0.0906	0.1033	Selection of Enterobacters
SAMN03197661	SAMN06925306	0.1142	0.0918	0.1158	Selection of Enterobacters
SAMN03197661	SAMEA2273165	0.1242	0.1054	0.1261	Selection of Enterobacters
SAMN03197661	SAMN03197824	0.1086	0.0958	0.1098	Selection of Enterobacters
SAMN03197661	SAMN03732713	0.0902	0.0795	0.0916	Selection of Enterobacters
SAMN03197661	SAMEA2273255	0.1203	0.1022	0.1218	Selection of Enterobacters
SAMN03197661	SAMEA3859023	0.1685	0.1519	0.1717	Selection of Enterobacters
SAMN03197661	SAMN06887675	0.0892	0.0776	0.0911	Selection of Enterobacters
SAMN03197661	SAMN04578344	0.125	0.106	0.1278	Selection of Enterobacters
SAMN03197661	SAMN04578342	0.0974	0.0819	0.0985	Selection of Enterobacters
SAMN03197661	SAMN03197765	0.1194	0.0977	0.1204	Selection of Enterobacters
SAMN03197661	SAMN03159336	0.0935	0.0792	0.0955	Selection of Enterobacters
SAMN03197661	SAMN02138564	0.0928	0.0792	0.0946	Selection of Enterobacters
SAMN03197661	SAMEA104113920	0.1408	0.1201	0.1419	Selection of Enterobacters
SAMN03197661	SAMN04074888	0.1865	0.1819	0.1866	Selection of Enterobacters
SAMN03197661	SAMN04875569	0.1352	0.1179	0.1364	Selection of Enterobacters
SAMN03197661	SAMN07448200	0.0953	0.0815	0.0967	Selection of Enterobacters
SAMN03197661	SAMN03067416	0.1242	0.1065	0.1258	Selection of Enterobacters
SAMN03197661	SAMN03197073	0.0913	0.0782	0.0934	Selection of Enterobacters
SAMN02138564	SAMN06237083	0.0822	0.0769	0.0847	Selection of Enterobacters
SAMN02138564	SAMN03280194	0.0842	0.0776	0.085	Selection of Enterobacters
SAMN02138564	SAMN06925306	0.0981	0.0866	0.0991	Selection of Enterobacters
SAMN02138564	SAMEA2273165	0.1188	0.1145	0.1207	Selection of Enterobacters
SAMN02138564	SAMN03197824	0.0939	0.0808	0.0948	Selection of Enterobacters
SAMN02138564	SAMN03732713	0.0854	0.0788	0.0875	Selection of Enterobacters
SAMN02138564	SAMEA2273255	0.1154	0.1089	0.1169	Selection of Enterobacters
SAMN02138564	SAMEA3859023	0.1646	0.1519	0.1663	Selection of Enterobacters
SAMN02138564	SAMN06887675	0.0678	0.0671	0.07	Selection of Enterobacters
SAMN02138564	SAMN04578344	0.1214	0.1152	0.1234	Selection of Enterobacters
SAMN02138564	SAMN04578342	0.0712	0.0681	0.072	Selection of Enterobacters
SAMN02138564	SAMN03197765	0.1146	0.1017	0.1154	Selection of Enterobacters
SAMN02138564	SAMN03159336	0.0545	0.05	0.0564	Selection of Enterobacters
SAMN02138564	SAMN03197661	0.0928	0.0792	0.0946	Selection of Enterobacters
SAMN02138564	SAMEA104113920	0.1365	0.1216	0.137	Selection of Enterobacters
SAMN02138564	SAMN04074888	0.1806	0.1738	0.1819	Selection of Enterobacters
SAMN02138564	SAMN04875569	0.1305	0.1223	0.131	Selection of Enterobacters
SAMN02138564	SAMN07448200	0.0679	0.0649	0.0697	Selection of Enterobacters
SAMN02138564	SAMN03067416	0.1187	0.1239	0.1207	Selection of Enterobacters
SAMN02138564	SAMN03197073	0.0462	0.0482	0.0486	Selection of Enterobacters
SAMEA104113920	SAMN06237083	0.1377	0.1119	0.1389	Selection of Enterobacters
SAMEA104113920	SAMN03280194	0.1394	0.1231	0.1398	Selection of Enterobacters
SAMEA104113920	SAMN06925306	0.1354	0.1186	0.1366	Selection of Enterobacters
SAMEA104113920	SAMEA2273165	0.1399	0.1216	0.1413	Selection of Enterobacters
SAMEA104113920	SAMN03197824	0.1374	0.1186	0.1373	Selection of Enterobacters
SAMEA104113920	SAMN03732713	0.1387	0.1208	0.14	Selection of Enterobacters
SAMEA104113920	SAMEA2273255	0.1403	0.1201	0.1413	Selection of Enterobacters
SAMEA104113920	SAMEA3859023	0.1746	0.1603	0.1764	Selection of Enterobacters
SAMEA104113920	SAMN06887675	0.1385	0.1247	0.1389	Selection of Enterobacters
SAMEA104113920	SAMN04578344	0.1415	0.1271	0.1437	Selection of Enterobacters
SAMEA104113920	SAMN04578342	0.1378	0.1223	0.1381	Selection of Enterobacters
SAMEA104113920	SAMN03197765	0.1392	0.1231	0.1403	Selection of Enterobacters
SAMEA104113920	SAMN03159336	0.1362	0.1239	0.1366	Selection of Enterobacters
SAMEA104113920	SAMN03197661	0.1408	0.1201	0.1419	Selection of Enterobacters
SAMEA104113920	SAMN02138564	0.1365	0.1216	0.137	Selection of Enterobacters
SAMEA104113920	SAMN04074888	0.1908	0.1757	0.1903	Selection of Enterobacters
SAMEA104113920	SAMN04875569	0.1436	0.1382	0.1449	Selection of Enterobacters
SAMEA104113920	SAMN07448200	0.1374	0.1165	0.1381	Selection of Enterobacters
SAMEA104113920	SAMN03067416	0.1395	0.128	0.1403	Selection of Enterobacters
SAMEA104113920	SAMN03197073	0.1357	0.1172	0.1362	Selection of Enterobacters
SAMN04074888	SAMN06237083	0.1822	0.1667	0.1859	Selection of Enterobacters
SAMN04074888	SAMN03280194	0.183	0.1757	0.1837	Selection of Enterobacters
SAMN04074888	SAMN06925306	0.1847	0.1738	0.1873	Selection of Enterobacters
SAMN04074888	SAMEA2273165	0.185	0.1701	0.1857	Selection of Enterobacters
SAMN04074888	SAMN03197824	0.191	0.1913	0.1921	Selection of Enterobacters
SAMN04074888	SAMN03732713	0.1822	0.1719	0.1854	Selection of Enterobacters
SAMN04074888	SAMEA2273255	0.1893	0.1819	0.1916	Selection of Enterobacters
SAMN04074888	SAMEA3859023	0.1811	0.1757	0.1824	Selection of Enterobacters
SAMN04074888	SAMN06887675	0.1799	0.1719	0.1844	Selection of Enterobacters
SAMN04074888	SAMN04578344	0.1834	0.1603	0.1852	Selection of Enterobacters
SAMN04074888	SAMN04578342	0.183	0.1701	0.1843	Selection of Enterobacters
SAMN04074888	SAMN03197765	0.1872	0.1777	0.1897	Selection of Enterobacters
SAMN04074888	SAMN03159336	0.1814	0.1684	0.1846	Selection of Enterobacters
SAMN04074888	SAMN03197661	0.1865	0.1819	0.1866	Selection of Enterobacters
SAMN04074888	SAMN02138564	0.1806	0.1738	0.1819	Selection of Enterobacters
SAMN04074888	SAMEA104113920	0.1908	0.1757	0.1903	Selection of Enterobacters
SAMN04074888	SAMN04875569	0.1831	0.1819	0.184	Selection of Enterobacters
SAMN04074888	SAMN07448200	0.1821	0.1701	0.1849	Selection of Enterobacters
SAMN04074888	SAMN03067416	0.1829	0.1603	0.1833	Selection of Enterobacters
SAMN04074888	SAMN03197073	0.181	0.1841	0.1839	Selection of Enterobacters
SAMN04875569	SAMN06237083	0.1309	0.1231	0.1329	Selection of Enterobacters
SAMN04875569	SAMN03280194	0.1329	0.1372	0.1333	Selection of Enterobacters
SAMN04875569	SAMN06925306	0.13	0.1165	0.1306	Selection of Enterobacters
SAMN04875569	SAMEA2273165	0.1315	0.1315	0.1329	Selection of Enterobacters
SAMN04875569	SAMN03197824	0.1396	0.1435	0.1408	Selection of Enterobacters
SAMN04875569	SAMN03732713	0.1311	0.1216	0.1323	Selection of Enterobacters
SAMN04875569	SAMEA2273255	0.1385	0.1324	0.1387	Selection of Enterobacters
SAMN04875569	SAMEA3859023	0.1662	0.147	0.1694	Selection of Enterobacters
SAMN04875569	SAMN06887675	0.1313	0.1255	0.1325	Selection of Enterobacters
SAMN04875569	SAMN04578344	0.1337	0.1239	0.1341	Selection of Enterobacters
SAMN04875569	SAMN04578342	0.1319	0.1255	0.1331	Selection of Enterobacters
SAMN04875569	SAMN03197765	0.1365	0.1247	0.1366	Selection of Enterobacters
SAMN04875569	SAMN03159336	0.1311	0.1263	0.1327	Selection of Enterobacters
SAMN04875569	SAMN03197661	0.1352	0.1179	0.1364	Selection of Enterobacters
SAMN04875569	SAMN02138564	0.1305	0.1223	0.131	Selection of Enterobacters
SAMN04875569	SAMEA104113920	0.1436	0.1382	0.1449	Selection of Enterobacters
SAMN04875569	SAMN04074888	0.1831	0.1819	0.184	Selection of Enterobacters
SAMN04875569	SAMN07448200	0.1306	0.1223	0.1318	Selection of Enterobacters
SAMN04875569	SAMN03067416	0.1306	0.1352	0.132	Selection of Enterobacters
SAMN04875569	SAMN03197073	0.129	0.1255	0.1304	Selection of Enterobacters
SAMN07448200	SAMN06237083	0.0864	0.0792	0.089	Selection of Enterobacters
SAMN07448200	SAMN03280194	0.0819	0.0708	0.0833	Selection of Enterobacters
SAMN07448200	SAMN06925306	0.1049	0.0858	0.1064	Selection of Enterobacters
SAMN07448200	SAMEA2273165	0.1198	0.1027	0.1216	Selection of Enterobacters
SAMN07448200	SAMN03197824	0.0983	0.0918	0.0991	Selection of Enterobacters
SAMN07448200	SAMN03732713	0.0853	0.0742	0.0876	Selection of Enterobacters
SAMN07448200	SAMEA2273255	0.1155	0.1089	0.1177	Selection of Enterobacters
SAMN07448200	SAMEA3859023	0.1636	0.1458	0.1671	Selection of Enterobacters
SAMN07448200	SAMN06887675	0.0724	0.0649	0.0744	Selection of Enterobacters
SAMN07448200	SAMN04578344	0.1207	0.1049	0.1226	Selection of Enterobacters
SAMN07448200	SAMN04578342	0.0771	0.0733	0.0782	Selection of Enterobacters
SAMN07448200	SAMN03197765	0.1133	0.1054	0.1147	Selection of Enterobacters
SAMN07448200	SAMN03159336	0.0574	0.0544	0.0596	Selection of Enterobacters
SAMN07448200	SAMN03197661	0.0953	0.0815	0.0967	Selection of Enterobacters
SAMN07448200	SAMN02138564	0.0679	0.0649	0.0697	Selection of Enterobacters
SAMN07448200	SAMEA104113920	0.1374	0.1165	0.1381	Selection of Enterobacters
SAMN07448200	SAMN04074888	0.1821	0.1701	0.1849	Selection of Enterobacters
SAMN07448200	SAMN04875569	0.1306	0.1223	0.1318	Selection of Enterobacters
SAMN07448200	SAMN03067416	0.1203	0.1077	0.1221	Selection of Enterobacters
SAMN07448200	SAMN03197073	0.0661	0.0624	0.0686	Selection of Enterobacters
SAMN03067416	SAMN06237083	0.1133	0.1022	0.1152	Selection of Enterobacters
SAMN03067416	SAMN03280194	0.1241	0.1158	0.1255	Selection of Enterobacters
SAMN03067416	SAMN06925306	0.1183	0.1126	0.1198	Selection of Enterobacters
SAMN03067416	SAMEA2273165	0.046	0.0536	0.048	Selection of Enterobacters
SAMN03067416	SAMN03197824	0.1296	0.1288	0.1303	Selection of Enterobacters
SAMN03067416	SAMN03732713	0.113	0.1006	0.1152	Selection of Enterobacters
SAMN03067416	SAMEA2273255	0.1329	0.1263	0.135	Selection of Enterobacters
SAMN03067416	SAMEA3859023	0.1645	0.1532	0.1658	Selection of Enterobacters
SAMN03067416	SAMN06887675	0.1205	0.1186	0.1216	Selection of Enterobacters
SAMN03067416	SAMN04578344	0.0666	0.0692	0.0691	Selection of Enterobacters
SAMN03067416	SAMN04578342	0.1237	0.1186	0.1253	Selection of Enterobacters
SAMN03067416	SAMN03197765	0.1285	0.1152	0.1301	Selection of Enterobacters
SAMN03067416	SAMN03159336	0.1209	0.1179	0.1233	Selection of Enterobacters
SAMN03067416	SAMN03197661	0.1242	0.1065	0.1258	Selection of Enterobacters
SAMN03067416	SAMN02138564	0.1187	0.1239	0.1207	Selection of Enterobacters
SAMN03067416	SAMEA104113920	0.1395	0.128	0.1403	Selection of Enterobacters
SAMN03067416	SAMN04074888	0.1829	0.1603	0.1833	Selection of Enterobacters
SAMN03067416	SAMN04875569	0.1306	0.1352	0.132	Selection of Enterobacters
SAMN03067416	SAMN07448200	0.1203	0.1077	0.1221	Selection of Enterobacters
SAMN03067416	SAMN03197073	0.1192	0.1139	0.1216	Selection of Enterobacters
SAMN03197073	SAMN06237083	0.0807	0.0763	0.0831	Selection of Enterobacters
SAMN03197073	SAMN03280194	0.0834	0.0805	0.0842	Selection of Enterobacters
SAMN03197073	SAMN06925306	0.0974	0.0833	0.0997	Selection of Enterobacters
SAMN03197073	SAMEA2273165	0.1188	0.1089	0.1215	Selection of Enterobacters
SAMN03197073	SAMN03197824	0.0925	0.0826	0.0931	Selection of Enterobacters
SAMN03197073	SAMN03732713	0.0828	0.0763	0.0855	Selection of Enterobacters
SAMN03197073	SAMEA2273255	0.1132	0.1083	0.1153	Selection of Enterobacters
SAMN03197073	SAMEA3859023	0.1634	0.1424	0.1667	Selection of Enterobacters
SAMN03197073	SAMN06887675	0.0644	0.0659	0.0667	Selection of Enterobacters
SAMN03197073	SAMN04578344	0.1199	0.1119	0.1226	Selection of Enterobacters
SAMN03197073	SAMN04578342	0.0717	0.07	0.074	Selection of Enterobacters
SAMN03197073	SAMN03197765	0.1125	0.1001	0.1137	Selection of Enterobacters
SAMN03197073	SAMN03159336	0.0539	0.0525	0.0558	Selection of Enterobacters
SAMN03197073	SAMN03197661	0.0913	0.0782	0.0934	Selection of Enterobacters
SAMN03197073	SAMN02138564	0.0462	0.0482	0.0486	Selection of Enterobacters
SAMN03197073	SAMEA104113920	0.1357	0.1172	0.1362	Selection of Enterobacters
SAMN03197073	SAMN04074888	0.181	0.1841	0.1839	Selection of Enterobacters
SAMN03197073	SAMN04875569	0.129	0.1255	0.1304	Selection of Enterobacters
SAMN03197073	SAMN07448200	0.0661	0.0624	0.0686	Selection of Enterobacters
SAMN03197073	SAMN03067416	0.1192	0.1139	0.1216	Selection of Enterobacters
