# Supplementary material for: Enterobacter hormaechei subsp. hoffmannii subsp. nov., Enterobacter hormaechei subsp. xiangfangensis comb. nov., Enterobacter roggenkampii sp. nov., and Enterobacter muelleri is a later heterotypic synonym of Enterobacter asburiae based on computational analysis of sequenced Enterobacter genomes
Source: F1000Res. 2018 Jun 29;7:521. Originally published 2018 May 1. [Version 2] doi: 10.12688/f1000research.14566.2 (PMC6097438; doi:10.12688/f1000research.14566.2)
Supplement: Supplementary file 12 [file f1000research-7-16861-s0011.tgz › 9791a452-ec45-45d6-942f-9e1b3e0df9ac.newick]

((M004:6.993333333,(EnVs2:4.095,(LecVs2:0.02,EnVs6:0.02):4.075):2.898333333):3.568583333,((GN02600:3.74,e438:3.74):5.634708367,(((Bisph2:0.595,NFR05:0.595):8.204166667,(FY07:8.084375,((NFIX09:0.37,(NFIX06:0,(NFIX08:0,(NFIX04:0,NFIX03:0):0):0):0.37):7.156666667,(S611:7.38,(Bisph1:6.235,R4368:6.235):1.145):0.1466666667):0.5577083333):0.7147916667):0.5349865948,(Ag1:9.225125914,(CC12022311:9.065869919,((101:8.051,(HMSC055A11:7.635,((1240ECLO:0.785,10ECLO:0.785):5.705,(e381:1.63,e1034:1.63):4.86):1.145):0.416):0.9607837691,((638:8.213825944,(CH1:7.85278143,(mt20:7.321254112,(((ATCC35316:0.625,(NS31:0.001666666667,(NS188:0,(NS104:0,NS111:0):0):0.001666666667):0.6233333333):0.177,(FDAARGOS232:0.75,(CREb1:0.72,tercancerogenus:0.72):0.03):0.052):5.519615273,((ATCCBAA2102:0.005,(nterobactersoli:0.005,LF7a:0.005):0):6.162268326,(((OLC1682:0.55,OLC1683:0.55):0.3128703704,(P101:0.8157692308,(GN02730:0.7396,((e2350:0.565,GN03638:0.565):0.1375,((NFPP41:0.4475,(e558:0.25,AOUC814:0.25):0.1975):0.226,(BIDMC26:0.6652631579,(MGH160:0.6636111111,((GN04920:0.145,608ECLO:0.145):0.5040625,((e864:0.01,e1617:0.01):0.6321428571,((BIDMC30:0.525,(obacterludwigii:0,EN119:0):0.525):0.0953030303,((e1026:0.515,EcWSU1:0.515):0.08555555556,((UW5:0.585,(PDC34:0.56,(AA4:0.53,(Hanford:0.225,GN02226:0.225):0.305):0.03):0.025):0.01025,(A3203:0.5866666667,(NCR3:0.575,(J49:0.26,GN02454:0.26):0.315):0.01166666667):0.008583333333):0.005305555556):0.01974747475):0.02183982684):0.006919642857):0.01454861111):0.001652046784):0.008236842105):0.029):0.0371):0.07616923077):0.0471011396):5.011156137,((((ND22:0.23,(KCJK1725:0,KCJK1735:0):0.23):0.855,(GN06232:0.415,451:0.415):0.67):1.978792476,((GN02315:0.8241666667,(ATCC49162:0.433,((YDC498:0.02,YDC518:0.02):0.3425,(35666:0.1475,(35027:0.015,34983:0.015):0.1325):0.215):0.0705):0.3911666667):1.941475928,(((e1770:0.6525,(e953:0.32,e1517:0.32):0.3325):0.1642269076,(SMART28:0.7747272727,(e1586:0.7517378049,(((((TUM11137:0.07333333333,(TUM10671:0.05,(TUM11136:0.04,TUM11044:0.04):0.01):0.02333333333):0.02070512821,(TUM13743:0.0875,(TUM11042:0.03181818182,(TUM11053:0.029,((TUM11045:0.015,(TUM10689:0.005,TUM10699:0.005):0.01):0.007142857143,(TUM11049:0.01833333333,(TUM11041:0.015,(TUM11048:0.0125,(TUM11043:0.01,(TUM11050:0.01,(TUM11047:0.01,TUM11046:0.01):0):0):0.0025):0.0025):0.003333333333):0.00380952381):0.006857142857):0.002818181818):0.05568181818):0.006538461538):0.2092048906,((BWH27:0.015,MGH2:0.015):0.228943662,((SMART272:0.04,SMART271:0.04):0.1535507246,((101415:0.01166666667,(Q9:0.0075,(2845:0,28401:0):0.0075):0.004166666667):0.1713717949,(SMART1259:0.1709375,((((TUM10690:0.04,(TUM10669:0.0225,(TUM10691:0.005,TUM10692:0.005):0.0175):0.0175):0.02580882353,(TUM10665:0.0596875,(((TUM10684:0.0225,(TUM10680:0.015,TUM10685:0.015):0.0075):0.008055555556,(TUM10695:0.025,(TUM10663:0.01375,(TUM10679:0.01,(TUM10678:0.01,(TUM10662:0.005,TUM10670:0.005):0.005):0):0.00375):0.01125):0.005555555556):0.015,((TUM10693:0.005,TUM10694:0.005):0.036,(TUM10664:0.03375,(TUM10666:0.01666666667,(TUM10673:0.01,(TUM10696:0.01,TUM10676:0.01):0):0.006666666667):0.01708333333):0.00725):0.004555555556):0.01413194444):0.006121323529):0.01849673203,((TUM10660:0.03,TUM10661:0.03):0.04075,(TUM10697:0.05277777778,(TUM10667:0.040625,(TUM10683:0.02571428571,(TUM10698:0.02,(TUM10675:0.017,(TUM10687:0.01375,(TUM10677:0.01,(TUM10672:0.0075,(TUM10674:0.005,TUM10686:0.005):0.0025):0.0025):0.00375):0.00325):0.003):0.005714285714):0.01491071429):0.01215277778):0.01797222222):0.01355555556):0.06275700554,(SMART266:0.1455,((BWH39:0.09545454545,((35032:0.01833333333,(35025:0.005,(35030:0,35014:0):0.005):0.01333333333):0.04827380952,((MGH12:0.0075,(MGH8:0.005,MGH11:0.005):0.0025):0.03625,(MGH9:0.02833333333,(AR0050:0.0125,(MGH5:0.005,MGH127:0.005):0.0075):0.01583333333):0.01541666667):0.02285714286):0.0288474026):0.03100378788,(35683:0.1247058824,((SMART1105:0.09,e1714:0.09):0.02183333333,(e2430:0.1046428571,((SMART309:0.08166666667,(MGH26:0.06,(e880:0.04,e2273:0.04):0.02):0.02166666667):0.005833333333,(e1603:0.085,(e1336:0.06875,(((e2549:0,e2550:0):0.01833333333,(e722:0.0125,(e967:0,e970:0):0.0125):0.005833333333):0.023,(e1089:0.0275,(e2090:0.015,e1587:0.015):0.0125):0.01383333333):0.02741666667):0.01625):0.0025):0.01714285714):0.00719047619):0.01287254902):0.00175245098):0.01904166667):0.001562561095):0.02387493891):0.01210096154):0.0105122631):0.05039293733):0.05929969016):0.3971113487,((((e292:0.23,(ECC3137:0.1875,(e1563:0.155,e1985:0.155):0.0325):0.0425):0.3691666667,(e1265:0.25,(e458:0.095,e659:0.095):0.155):0.3491666667):0.05404761905,(MRSN11248:0.6488888889,(((e1387:0.05333333333,(e400:0.0275,(e147:0.005,e395:0.005):0.0225):0.02583333333):0.5066666667,(e318:0.22,TUM11051:0.22):0.34):0.04333333333,(SMART575:0.5825,(e698:0.575,e1488:0.575):0.0075):0.02083333333):0.04555555556):0.004325396825):0.03368487395,((e1214:0.3221428571,((e1889:0.075,e317:0.075):0.2122916667,((MNCRE55:0.211,(e2300:0.195,((e261:0.125,e513:0.125):0.04625,(e2346:0.13,e1562:0.13):0.04125):0.02375):0.016):0.03136111111,(e2282:0.214,((e1155:0.035,e745:0.035):0.09166666667,(e482:0.0975,(e484:0.02,e487:0.02):0.0775):0.02916666667):0.08733333333):0.02836111111):0.04493055556):0.03485119048):0.3623071429,((e854:0.3718181818,((e1105:0.265,e742:0.265):0.1002777778,((e841:0.1725,(e377:0.035,e888:0.035):0.1375):0.1038888889,(e435:0.271,(e316:0.215,((e575:0.11,e1219:0.11):0.09,(e1319:0.15,e595:0.15):0.05):0.015):0.056):0.005388888889):0.08888888889):0.00654040404):0.2703693182,((MGH4:0.06,MGH13:0.06):0.5125,(DSM14563:0.545,(UCICRE9:0.4925,(e1347:0.455,(36796:0.435,(261ECLO:0.185,e1202:0.185):0.25):0.02):0.0375):0.0525):0.0275):0.0696875):0.0422625):0.002449159664):0.01345554119):0.02624741182,(((e1464:0.005,e1213:0.005):0.3654166667,(ST145950180354:0.337,(GN02358:0.3275,(MGH85:0.3083333333,(UCICRE3:0.2525,(GN02768:0.22,UCI50:0.22):0.0325):0.05583333333):0.01916666667):0.0095):0.03341666667):0.3405654762,(E987:0.3903846154,(ECC1840:0.3233333333,(((e703:0.06,(e404:0.005,e405:0.005):0.055):0.1461111111,(e2752:0.1175,(e1132:0.1,e2575:0.1):0.0175):0.08861111111):0.07041666667,(e1345:0.217,((ECNIH5:0.025,ECNIH17:0.025):0.09333333333,(ECNIH3:0.0925,(ECNIH12:0.075,ECR091:0.075):0.0175):0.02583333333):0.09866666667):0.05952777778):0.04680555556):0.06705128205):0.3205975275):0.01561996982):0.0251356922):0.02298946785):0.0419996349):1.151612544,(((SMART834:0.045,SMART389:0.045):0.7294367589,(((EN3287:0.095,35673:0.095):0.43,(GN02108:0.27,SMART887:0.27):0.255):0.2430271084,(((SMART716:0.04,SMART278:0.04):0.6061413043,(((MGH177:0.2371428571,((MGH3:0.085,MGH14:0.085):0.106,(BIDMC100:0.14875,((MGH159:0.04,GN02667:0.04):0.06875,(SMART416:0.07,SMART27:0.07):0.03875):0.04):0.04225):0.04614285714):0.1398571429,((((20233033:0.02666666667,(20433055:0.02,(20453059:0.00125,(21143147:0,(ARLG2824:0,(21153148:0,20523072:0):0):0):0.00125):0.01875):0.006666666667):0.07976190476,(34399:0.07666666667,(21143146:0.01,(ARLG2967:0,ARLG2974:0):0.01):0.06666666667):0.02976190476):0.1783896104,((SMART1168:0.1316666667,(CRENT193:0.125,(SMART1109:0.1042857143,(SMART1020:0.095,(SMART661:0.01,(SMART1269:0,(SMART1263:0,(SMART1261:0,(SMART1270:0,SMART1262:0):0):0):0):0.01):0.085):0.009285714286):0.02071428571):0.006666666667):0.1172333333,(e552:0.23625,(e1728:0.1733333333,(SMART710:0.1025,(e2473:0.01,e716:0.01):0.0925):0.07083333333):0.06291666667):0.01265):0.03591818182):0.05813053613,(GN02645:0.2875,(SMART1147:0.2142857143,((e1873:0.06875,(e1130:0.05833333333,(e1879:0.0475,(e629:0.02,e627:0.02):0.0275):0.01083333333):0.01041666667):0.09625,(SMART1420:0.085,MRSN17626:0.085):0.08):0.04928571429):0.07321428571):0.05544871795):0.03405128205):0.1785813953,(acterhormaechei:0.4875,(SMART77:0.175,SMART1361:0.175):0.3125):0.06808139535):0.090559909):0.1039462786,((19812987:0.717,(((SMART1113:0.005,SMART1112:0.005):0.0475,(SMART562:0.01,SMART843:0.01):0.0425):0.6408333333,((44888:0.185,(35722:0.03,KPC41:0.03):0.155):0.4438888889,(e912:0.42,(ST459Ec001:0.28,34984:0.28):0.14):0.2088888889):0.06444444444):0.02366666667):0.00978708134,(((indica:0.5407142857,((32595:0.005,34992:0.005):0.3015,((GN04366:0.235,GN03433:0.235):0.03083333333,(BWH29:0.245,(UCI35:0.05,UCI36:0.05):0.195):0.02083333333):0.04066666667):0.2342142857):0.09822321429,(50858885:0.6084210526,((HBY:0.4753571429,((((BIDMC8:0.105,SMART598:0.105):0.0725,(SMART1342:0.1383333333,(SMART1169:0.1125,(ECLO616294SO:0.1,Encl922:0.1):0.0125):0.02583333333):0.03916666667):0.044375,(SMART409:0.185,(34982:0,(34990:0,35012:0):0):0.185):0.036875):0.122375,((e1316:0.07,e319:0.07):0.2625,(44527:0.28,CIDEIMsCOL17:0.28):0.0525):0.01175):0.1311071429):0.07380952381,((UCI85:0.01,UCI86:0.01):0.50375,(SMART286:0.35,CIDEIMsCOL2:0.35):0.16375):0.03541666667):0.05925438596):0.03051644737):0.07946638007,((44565:0.3388888889,((e1983:0.21,(e590:0.16,e812:0.16):0.05):0.06194444444,(BWH71:0.248,(35041:0.155,(SZECL:0.135,(ST231Ec010:0.105,(39366:0.075,ST231Ec009:0.075):0.03):0.03):0.02):0.093):0.02394444444):0.06694444444):0.3734334795,(((e2698:0.5616666667,((GN04900:0.23,GN04381:0.23):0.1,(CIDEIMsCOL20:0.23,(1147ECLO:0.1925,(e571:0.165,e283:0.165):0.0275):0.0375):0.1):0.2316666667):0.05247619048,(S1CND1:0.605,((e1718:0,e1719:0):0.1175,(e765:0.01,e1713:0.01):0.1075):0.4875):0.009142857143):0.0591875,(MGH119:0.6547841727,(((CCBH10892:0.3292857143,((((e1379:0,e1627:0):0.0609375,(BIDMC66:0.055,(BWH63:0.04833333333,(e628:0.019,((e871:0.01,(e1623:0,e878:0):0.01):0.004166666667,(BWH37:0.01,e1125:0.01):0.004166666667):0.004833333333):0.02933333333):0.006666666667):0.0059375):0.0413125,(MGH131:0.07,BIDMC94:0.07):0.03225):0.1750416667,(CIDEIMsCOL12:0.225,SMART264:0.225):0.05229166667):0.05199404762):0.04458978772,(EC849:0.3412195122,((SMART1057:0.185,e1775:0.185):0.031625,((GN03738:0.17,42333:0.17):0.03217948718,(MGH7:0.1777272727,(MNCRE19:0.11125,(42336:0.1072666667,(ND7:0.08952702703,((34988:0.0125,(32600:0.005,AR0053:0.005):0.0075):0.07210093897,((MNCRE71:0.0527,(((MNCRE56:0.02038461538,(MNCRE81:0.01458333333,(MNCRE79:0.01090909091,(MNCRE36:0.009,(MNCRE39:0.008333333333,(MNCRE25:0.005,(MNCRE37:0.005,(MNCRE85:0.003333333333,(MNCRE41:0.003,(MNCRE38:0.0025,(AR0136:0.001666666667,(MNCRE51:0,(MNCRE23:0,MNCRE42:0):0):0.001666666667):0.0008333333333):0.0005):0.0003333333333):0.001666666667):0):0.003333333333):0.0006666666667):0.001909090909):0.003674242424):0.005801282051):0.008877289377,(MNCRE57:0.02862068966,((ND13:0.0095,(MNCRE17:0.008888888889,(ND21:0.0075,(MNCRE7:0.005,(MNCRE18:0.005,(MNCRE48:0.005,((NDC:0,(MNCRE8:0,ND8:0):0):0.003333333333,(NDA:0,MNCRE6:0):0.003333333333):0.001666666667):0):0):0.0025):0.001388888889):0.0006111111111):0.01355555556,(ND20:0.01647058824,(MNCRE52:0.015625,(ND4:0.01433333333,(MNCRE83:0.009642857143,((ND23:0.005,ND10:0.005):0.002916666667,((MNCRE9:0,NDB:0):0.00675,((ND14:0,(ND11:0,(MNCRE28:0,(MNCRE35:0,MNCRE30:0):0):0):0):0.005,(MNCRE84:0.0025,(ND1:0,(MNCRE29:0,(ND5:0,ND9:0):0):0):0.0025):0.0025):0.00175):0.001166666667):0.001726190476):0.00469047619):0.001291666667):0.0008455882353):0.00658496732):0.0055651341):0.0006412151067):0.00757521645,(31613:0.035,(ND19:0.01875,(MNCRE86:0.01666666667,(SMART1160:0.0125,(ND18:0.01,41948:0.01):0.0025):0.004166666667):0.002083333333):0.01625):0.001837121212):0.01586287879):0.01634901961,(ND12:0.05894736842,((35024:0.035,(34994:0.015,(32594:0.005,34978:0.005):0.01):0.02):0.01641666667,(34996:0.04785714286,((BIDMC33A:0.02,43555:0.02):0.01979166667,((32534:0.01333333333,(28134:0.005,(28585:0,28131:0):0.005):0.008333333333):0.01713541667,(40884:0.02285714286,(35036:0.01666666667,((34986:0.005,(42844:0.005,(AR0002:0,33813:0):0.005):0):0.005,(35019:0.005,35034:0.005):0.005):0.006666666667):0.00619047619):0.007611607143):0.009322916667):0.00806547619):0.00355952381):0.007530701754):0.01010165119):0.01555191936):0.00492608806):0.01773963964):0.003983333333):0.06647727273):0.02445221445):0.01444551282):0.1245945122):0.03265598981):0.2588061804,(((39373:0.44875,((SMART803:0.025,SMART530:0.025):0.125,(e1243:0.075,e1333:0.075):0.075):0.29875):0.13875,(((SJRPEc2:0.28,e929:0.28):0.2491666667,(SMART723:0.5,(e1486:0,e1481:0):0.5):0.02916666667):0.03238888889,(EC015:0.55375,(SMART1001:0.2464285714,((FL1283:0.08,1179:0.08):0.1145,(60830776:0.16,(e1676:0.1166666667,(e2433:0.0175,(e1947:0.005,e1948:0.005):0.0125):0.09916666667):0.04333333333):0.0345):0.05192857143):0.3073214286):0.007805555556):0.02594444444):0.02575358852,(((e1422:0.2283333333,(MGH128:0.19,(LMG27195:0.015,rxiangfangensis:0.015):0.175):0.03833333333):0.13375,(SJRPEc13:0.335,(SMART405:0.13,ST121950178628:0.13):0.205):0.02708333333):0.2301071429,(MRSN11489:0.5846428571,(SMART1095:0.5719230769,((LB3:0.53,(e829:0.335,(e832:0.25,GN05606:0.25):0.085):0.195):0.02736111111,((SMART488:0.31,MGH38:0.31):0.2228571429,((GN03556:0.45,(GN02002:0.435,ECC3422:0.435):0.015):0.04291666667,(BWH52:0.4816666667,(Marseille:0.425,(RDT3:0.29,768:0.29):0.135):0.05666666667):0.01125):0.03994047619):0.02450396825):0.01456196581):0.01271978022):0.007547619048):0.02106311233):0.01942809391):0.02210249023):0.01854618448):0.03899201128):0.006081511649):0.008383201269):0.02330050158):0.01793952551):0.00640965046):0.7430255471,((((CIDEIMsCOL14:0.34,(SMART1351:0.1075,(SMART1348:0.04,SMART1139:0.04):0.0675):0.2325):0.069375,(SMART1216:0.358,((AR0163:0.1,(GN05792:0.01,GN02465:0.01):0.09):0.1216666667,(e818:0.14,GN05035:0.14):0.08166666667):0.1363333333):0.051375):0.3778075397,((1222ECLO:0.7560344828,((e1589:0.6950877193,(EcHK001:0.5119642857,((((35703:0.1,35681:0.1):0.09416666667,(e78:0.19,(e1421:0.16,((GN02327:0,GN02338:0):0.0375,(GN02553:0.005,GN02414:0.005):0.0325):0.1225):0.03):0.004166666667):0.08223958333,(GN03193:0.2383333333,(GN02320:0.2075,(UCICRE5:0.18,BIDMC87:0.18):0.0275):0.03083333333):0.03807291667):0.1994176136,((e1424:0.37,(WCHEClY2402:0.02,(WCHEClY2403:0,WCHECl14653:0):0.02):0.35):0.06440625,(((SMART1414:0.08666666667,(GN02413:0.0575,(GN05643:0.045,35013:0.045):0.0125):0.02916666667):0.06666666667,((35728:0.005,35658:0.005):0.08875,(GN05698:0.08333333333,(20113022:0.03,(21123143:0.015,ARLG2980:0.015):0.015):0.05333333333):0.01041666667):0.05958333333):0.2229,((((e783:0.105,e432:0.105):0.1025,(e1605:0.19,e85:0.19):0.0175):0.05822916667,((((MGH6:0.005,MGH1:0.005):0.056,(CAV1176:0.01125,(CAV1669:0.01,(CAV1411:0,(CAV1311:0,CAV1668:0):0):0.01):0.00125):0.04975):0.1000714286,(ECNIH8:0.075,ECNIH2:0.075):0.08607142857):0.07041005291,(e1153:0.1975,(MGH15:0.1,SMART291:0.1):0.0975):0.03398148148):0.03424768519):0.04848958333,(SMART1411:0.3,((SMART857:0.1975,(TREC1:0.18,WCHEH040006:0.18):0.0175):0.079,(MGH10:0.26,((KPCRETH17:0.02,SMART1276:0.02):0.2246428571,(SMART557:0.1916666667,(SMART851:0.138,((SMART1487:0.055,SMART1488:0.055):0.06583333333,(SMART312:0.095,(SMART601:0.045,SMART599:0.045):0.05):0.02583333333):0.01716666667):0.05366666667):0.05297619048):0.01535714286):0.0165):0.0235):0.01421875):0.06201458333):0.05817291667):0.04141761364):0.03614042208):0.1831234336):0.0485281398,((((SMART448:0.51,SJRPEc9:0.51):0.1563461538,((e926:0.1283333333,(e1234:0.04,(e391:0.03,e1195:0.03):0.01):0.08833333333):0.3948452381,((((e2352:0.07,(e2793:0.045,e2129:0.045):0.025):0.1047222222,((e1832:0.015,e1837:0.015):0.103125,(e884:0.08,(e2284:0.0425,(e795:0.02,e298:0.02):0.0225):0.0375):0.038125):0.05659722222):0.08947222222,(((MS7884A:0.01,Ecl1:0.01):0.1253125,((TUM11052:0.015,(TUM11057:0.015,TUM11063:0.015):0):0.01233333333,(TUM11060:0.01625,(TUM11058:0.015,(TUM11055:0.015,(TUM11059:0.01,TUM11061:0.01):0.005):0):0.00125):0.01108333333):0.1079791667):0.0851875,((SMART1291:0.1475,(SMART610:0.13,e1356:0.13):0.0175):0.03678571429,(UAH2S629:0.1775,(ECC1950:0.165,((22ES:0.005,SMART1118:0.005):0.1216666667,(ST234K063:0.0325,(K130:0.02,KOO6:0.02):0.0125):0.09416666667):0.03833333333):0.0125):0.006785714286):0.03621428571):0.04369444444):0.03508716475,(DSM16691:0.291,((e2260:0.025,e2144:0.025):0.1708333333,(INSali10:0.1725,(e2743:0.125,e248:0.125):0.0475):0.02333333333):0.09516666667):0.008281609195):0.2238969622):0.1431675824):0.04151969981,(e1639:0.6816666667,(28132:0.595,(34977:0.02,35010:0.02):0.575):0.08666666667):0.02619918699):0.01981447908,((((e521:0.065,GN02001:0.065):0.02357142857,((e815:0.005,(e320:0,e71:0):0.005):0.07712121212,(SMART1234:0.0745,((e1821:0.05,(e914:0.045,e1784:0.045):0.005):0.00880952381,(e1070:0.05333333333,(e600:0.016,((e843:0.005,(e1091:0,e1092:0):0.005):0.006666666667,(e598:0.01,e597:0.01):0.001666666667):0.004333333333):0.03733333333):0.005476190476):0.01569047619):0.007621212121):0.00645021645):0.07550843254,(28940:0.1482352941,((BIDMC28:0.015,BWH70:0.015):0.111,(MGH53:0.12,((e1269:0.05,e267:0.05):0.06458333333,((e1082:0.0675,(e833:0.03,e67:0.03):0.0375):0.03768518519,(e1963:0.099375,(e1395:0.07928571429,(GN06257:0.0725,((e1531:0.05333333333,(1309ECLO:0.045,(e1554:0.04,MGH86:0.04):0.005):0.008333333333):0.01416666667,(e950:0.06,e1127:0.06):0.0075):0.005):0.006785714286):0.02008928571):0.005810185185):0.009398148148):0.005416666667):0.006):0.02223529412):0.01584456699):0.5553914961,((ECC904:0.403125,(SMART1141:0.3064285714,(((e332:0.03,GN05631:0.03):0.1325,(SMART1306:0.1,SMART1305:0.1):0.0625):0.09,(GN02382:0.2025,(e660:0.17,GN04892:0.17):0.0325):0.05):0.05392857143):0.09669642857):0.3125540123,(((SMART935:0.185,SMART398:0.185):0.07875,(GN02486:0.195,e1238:0.195):0.06875):0.4359196429,(INSali2:0.6907194245,(((UCICRE11:0.0975,(e1693:0.065,ST3:0.065):0.0325):0.436969697,(959ECLO:0.2985714286,(e1720:0.26325,((665ECLO:0.18,e440:0.18):0.05652777778,(e1655:0.1864705882,((GN06223:0.08,GN04697:0.08):0.08716666667,(479:0.1442857143,(e572:0.09807692308,(e1697:0.08583333333,(ND15:0.08,((BIDMC27:0.06,(OS040261:0.05,AR0065:0.05):0.01):0.01583333333,(BIDMC99:0.07214285714,(e1069:0.05583333333,(e1391:0.049,(e1831:0.045,((e615:0.025,e2140:0.025):0.005,(e1163:0.025,e380:0.025):0.005):0.015):0.004):0.006833333333):0.01630952381):0.00369047619):0.004166666667):0.005833333333):0.01224358974):0.04620879121):0.02288095238):0.01930392157):0.05005718954):0.02672222222):0.03532142857):0.2358982684):0.1497408293,(((34998:0.2783333333,(BIDMC110:0.21,(35002:0.165,GN05811:0.165):0.045):0.06833333333):0.3566666667,(HBZ2180:0.301,(1200ECLO:0.1975,(353ECLO:0.1,(BIDMC109:0.085,(GN04311:0.045,GN02773:0.045):0.04):0.015):0.0975):0.1035):0.334):0.03625480769,((GN03866:0.6423333333,(08XA1:0.3271428571,(((e798:0.045,(e554:0.015,e804:0.015):0.03):0.1691666667,(SMART1009:0.1816666667,(e1267:0.1275,(SMART1286:0,SMART1287:0):0.1275):0.05416666667):0.0325):0.06930272109,(36801:0.2266666667,(35661:0.147,(e294:0.02875,(e2127:0.02166666667,(e2005:0.0175,(e2049:0,e2048:0):0.0175):0.004166666667):0.007083333333):0.11825):0.07966666667):0.05680272109):0.04367346939):0.3151904762):0.01551112689,((e2761:0.267,(GN06275:0.20875,(e473:0.1783333333,(e2770:0.17,(MNCRE15:0.13,e1454:0.13):0.04):0.008333333333):0.03041666667):0.05825):0.3875325203,((YT2:0.005,(YT3:0,YZ1:0):0.005):0.6337763713,((((39379:0.26,24ECLO:0.26):0.1661111111,(SMART1458:0.3075,(UCI101:0.1385714286,((35638:0.0575,(ECNIH13:0.005,ECNIH15:0.005):0.0525):0.02,(e1635:0.06166666667,(e638:0.06,(B2a:0.015,B3:0.015):0.045):0.001666666667):0.01583333333):0.06107142857):0.1689285714):0.1186111111):0.1854040404,(GN02555:0.58,(BWH64:0.25875,(44589:0.2066666667,(FDAARGOS69:0.0875,(e840:0.035,GN02232:0.035):0.0525):0.1191666667):0.05208333333):0.32125):0.03151515152):0.0207571445,((((GN02767:0.49,B2DHA:0.49):0.0715,((e806:0.5283333333,(34980:0.5125,(GN02346:0.29,e915:0.29):0.2225):0.01583333333):0.02368589744,(BIDMC93:0.5376,((e1272:0.1325,(e1632:0.105,e1547:0.105):0.0275):0.3996212121,(((e1408:0.11,e903:0.11):0.3783333333,(e811:0.29,(GN05420:0.105,GN02808:0.105):0.185):0.1983333333):0.03166666667,((GN05334:0.495,(TUM10668:0.475,(MGH120:0.365,e592:0.365):0.11):0.02):0.01778846154,(((SMART503:0.1,GN03041:0.1):0.379375,(CIDEIMsCOL3:0.4566666667,(GN02450:0.4175,(GN02044:0.39,FDAARGOS68:0.39):0.0275):0.03916666667):0.02270833333):0.02038690476,((GN02097:0.475,SMART685:0.475):0.022,((e1343:0.1,e2760:0.1):0.3841666667,(35415:0.465,(GN02227:0.075,GN04967:0.075):0.39):0.01916666667):0.01283333333):0.002761904762):0.01302655678):0.007211538462):0.01212121212):0.005478787879):0.01441923077):0.009480769231):0.033421875,(((RSA8:0.01230769231,((NS75:0.005,(NS7:0.005,NS49:0.005):0):0.003833333333,(NS29:0.007222222222,((NS23:0.005,NS19:0.005):0.001785714286,((NS64:0.005,(NS371:0,(NS80:0,(NS57:0,NS34:0):0):0):0.005):0.001,(NS28:0.005,NS24:0.005):0.001):0.0007857142857):0.0004365079365):0.001611111111):0.003474358974):0.535728022,(GN02377:0.5133333333,(UCI23:0.4275,(UCI30:0.165,e901:0.165):0.2625):0.08583333333):0.03470238095):0.02414021164,(MGH184:0.563,((569ECLO:0.005,443ECLO:0.005):0.5283333333,(e1150:0.47,(GN05911:0.405,e1690:0.405):0.065):0.06333333333):0.02966666667):0.009175925926):0.02274594907):0.02922991071,(ESP151:0.608,(e2054:0.53875,(34999:0.255,(DG6:0.17,(e1294:0.06,e1025:0.06):0.11):0.085):0.28375):0.06925):0.01615178571):0.008120510301):0.006504075293):0.01575614902):0.003311939902):0.01341034747):0.01295571862):0.006508898145):0.008950218397):0.01600936949):0.003792344825):0.008208975569):0.01593552636):0.01241862366):0.004085792155,((44541:0.105,(SMART539:0.09375,(44517:0.09181818182,((CIDEIMsCOL11:0.015,(CIDEIMsCOL16:0,CIDEIMsCOL15:0):0.015):0.04020833333,(44524:0.04857142857,(CIDEIMsCOL6:0.02166666667,(CIDEIMsCOL7:0.019,(CIDEIMsCOL8:0.0175,(CIDEIMsCOL18:0.01333333333,(CIDEIMsCOL13:0.0075,(CIDEIMsCOL19:0.005,SMART1078:0.005):0.0025):0.005833333333):0.004166666667):0.0015):0.002666666667):0.0269047619):0.006636904762):0.03660984848):0.001931818182):0.01125):0.6525,(e1795:0.2388888889,(MGH33:0.13875,(TUM11144:0.1185714286,(TUM11135:0.07333333333,(TUM11134:0.064,((TUM11143:0,TUM11142:0):0.04,(TUM11139:0.01,(TUM11140:0.01,TUM11141:0.01):0):0.03):0.024):0.009333333333):0.04523809524):0.02017857143):0.1001388889):0.5186111111):0.002620274914):0.02706226477):0.5480950621,((e351:0.085,(((e1487:0.03571428571,(e534:0.035,((e287:0.005,(e288:0.005,e532:0.005):0):0.02277777778,(e856:0.025,(e751:0.015,e282:0.015):0.01):0.002777777778):0.007222222222):0.0007142857143):0.004910714286,(e352:0.0375,(e2487:0.02333333333,(e1101:0.0075,(e1109:0.005,e1351:0.005):0.0025):0.01583333333):0.01416666667):0.003125):0.03110576923,(e1521:0.05,e302:0.05):0.02173076923):0.01326923077):0.9751021635,((e301:0.24,(e2071:0.200625,((e242:0.04,(e533:0.01375,(e1032:0.01166666667,(e17:0.005,(e786:0,e11:0):0.005):0.006666666667):0.002083333333):0.02625):0.045,(e1284:0.05,e1286:0.05):0.035):0.115625):0.039375):0.7549047619,(NFIX45:0.8242682927,(e939:0.33325,(ST108941726609:0.3092307692,((1202ECLO:0.2268181818,((e452:0.18,(e1285:0.1366666667,(e1386:0.095,(e1227:0.005,e1222:0.005):0.09):0.04166666667):0.04333333333):0.03333333333,(e813:0.197,((SMART268:0.005,SMART267:0.005):0.1008333333,(e1774:0.01,(e774:0.005,e2276:0.005):0.005):0.09583333333):0.09116666667):0.01633333333):0.01348484848):0.03762626263,(e1251:0.2540384615,(((((e1772:0.03,e2024:0.03):0.0375,(e978:0.0525,(e341:0.03,e1028:0.03):0.0225):0.015):0.05522727273,(e559:0.111,((e1083:0.06375,(GN04369:0.05333333333,(e985:0.03,(GN04225:0.015,e965:0.015):0.015):0.02333333333):0.01041666667):0.03765,((e1331:0.055,e1154:0.055):0.03583333333,(GN02032:0.08,(e894:0.07,e1198:0.07):0.01):0.01083333333):0.01056666667):0.0096):0.01172727273):0.06084415584,((921ECLO:0.125,(e633:0.11,e289:0.11):0.015):0.03208333333,(e247:0.1466666667,(e272:0.1,(e1337:0.08,DSM16687:0.08):0.02):0.04666666667):0.01041666667):0.02648809524):0.05592132505,(SMART1260:0.19,(e1764:0.025,e1518:0.025):0.165):0.04949275362):0.01454570792):0.01040598291):0.04478632479):0.02401923077):0.4910182927):0.1706364692):0.06519740156):0.2751754383):0.1821847042):0.4508771453):0.7973031435):0.2981498809):2.270056455,(((B2b:0.646875,((LB2:0.58,170:0.58):0.05875,((CAPREXE7:0,CAPREXE22:0):0.585,(GN05902:0.5583333333,(GN05306:0.5225,(SDM:0.47,GN02534:0.47):0.0525):0.03583333333):0.02666666667):0.05375):0.008125):1.503766975,((SMART855:0.87,(SMART1493:0.2725,(SMART628:0.16,e1340:0.16):0.1125):0.5975):0.08146341463,(NH52:0.93375,(SENG6:0.9083333333,(ST436951358951:0.8568421053,(DL43:0.8331081081,((SMART313:0.755,SMART886:0.755):0.06985714286,(ATCC13047:0.8226470588,((42324:0.44,GN02616:0.44):0.377109375,(GN02174:0.7956451613,((50793107:0.22,((ECLO716754SO:0.17,194:0.17):0.02416666667,(EspIMS6:0.1825,(SMART1094:0.06,SMART1093:0.06):0.1225):0.01166666667):0.02583333333):0.5529666667,((DS25697:0.03,(DU20756:0,DS31253:0):0.03):0.73,(898U:0.7523809524,((HBZ2347:0.69,DS31788:0.69):0.02947368421,(M12X01451:0.7130555556,((((UCI102:0.17,GGT036:0.17):0.46,(e1236:0.195,SMART1312:0.195):0.435):0.02329545455,((6kgm:0.565,GN6:0.565):0.06583333333,(CIDEIMsCOL10:0.623125,(SMART901:0.6085714286,(e1323:0.6025,(T11:0.59,(DS17594:0.5425,(ECC2288:0.5283333333,(564ECLO:0.005,(565ECLO:0,559ECLO:0):0.005):0.5233333333):0.01416666667):0.0475):0.0125):0.006071428571):0.01455357143):0.007708333333):0.02246212121):0.05026010101,(DS9199:0.6825,(DS8140:0.085,DS11861:0.085):0.5975):0.02105555556):0.0095):0.006418128655):0.03290726817):0.007619047619):0.01296666667):0.02267849462):0.02146421371):0.005537683824):0.002210084034):0.008250965251):0.02373399716):0.05149122807):0.02541666667):0.01771341463):1.199178561):3.006161842,((ECC1766:1.2425,(LMG25706:0.825,80072117:0.825):0.4175):3.313522989,(((624ECLO:0,630ECLO:0):0.92125,(JD8715:0,JD6301:0):0.92125):3.565804196,((35730:0.9027857143,((ST54941713674:0.5,CB2:0.5):0.3624264706,((ICBECLAM6:0.545,SMART635:0.545):0.2909090909,(BIDMC67:0.8061538462,((TUM11131:0.70125,((ECC3018:0.0125,(ECC3026:0,ECC3047:0):0.0125):0.3421666667,(ECC3380:0.11625,(ECC3382:0.01,(ECC3402:0,(ECC3393:0,ECC3408:0):0):0.01):0.10625):0.2384166667):0.3465833333):0.0633234127,((((MGH22:0.3907142857,((MGH178:0.1,GN03191:0.1):0.074,((GN02366:0.005,GN02618:0.005):0.1125,(ENHKU01:0.095,(1049ECLO:0,1034ECLO:0):0.095):0.0225):0.0565):0.2167142857):0.04553571429,((MGH23:0.3246666667,((GN06078:0.2091666667,(42202:0.199,(GN02225:0.1425,(ECNIH6:0.03,(ECNIH4:0,(ECNIH9:0,ECNIH10:0):0):0.03):0.1125):0.0565):0.01016666667):0.1063690476,(e1326:0.3085714286,(((85ECLO:0.005,77ECLO:0.005):0.2325,(GN02275:0.17,GN02204:0.17):0.0675):0.03083333333,(8706:0.2525,(UCI24:0.075,UCI29:0.075):0.1775):0.01583333333):0.04023809524):0.006964285714):0.009130952381):0.07497619048,(GN02457:0.3491666667,((ECC1875:0.22,(ECC1752:0,ECC1097:0):0.22):0.04888888889,(3380STDY6027363:0.2525,(ST434953099839:0.225,49530189:0.225):0.0275):0.01638888889):0.08027777778):0.05047619048):0.03660714286):0.2798720196,((ICBEaBLIII032:0.328,((GN02825:0.12,1323ECLO:0.12):0.07,(e1425:0.175,(MGH37:0.025,MGH25:0.025):0.15):0.015):0.138):0.3706764706,((BH18:0.63,GN05680:0.63):0.04116666667,((DSM13645:0.579,((ODB01:0.38875,((63ECLO:0,61ECLO:0):0.2275,(44593:0.085,GN04300:0.085):0.1425):0.16125):0.14265,((e448:0.225,GN03848:0.225):0.2225,(e647:0.35,(e1682:0.275,MNCRE12:0.275):0.075):0.0975):0.0839):0.0476):0.08145454545,(ZOR0014:0.6333333333,(e772:0.61,(467ECLO:0.58,MN73R:0.58):0.03):0.02333333333):0.02712121212):0.01071212121):0.02750980392):0.01744554905):0.01957242481,(GN02266:0.72,GN02186:0.72):0.01569444444):0.02887896825):0.04158043346):0.02975524476):0.02651737968):0.0403592437):3.220624374,((((MRY130312:0.8733333333,((DS18454:0.055,DS2686:0.055):0.704375,(WCHECl1597:0.725,(BIDMC92:0.6625,(DS11005:0.575,DS15987:0.575):0.0875):0.0625):0.034375):0.1139583333):0.110952381,(35699:0.8983333333,(DS36577:0.725,(SY70:0.15,A1137:0.15):0.575):0.1733333333):0.08595238095):2.450941558,(GN03164:1.47,(e483:0.645,(GN05526:0.605,GN04363:0.605):0.04):0.825):1.965227273):0.5296377273,((C9:2.909166667,(robactercloacae:2.107068966,((GN03842:0.185,e1342:0.185):0.8188888889,(((182ECLO:0.015,(171ECLO:0,(198ECLO:0,195ECLO:0):0):0.015):0.7009375,(GN02283:0.54,(BIDMC29:0.4825,(50588862:0.465,MNCRE4:0.465):0.0175):0.0575):0.1759375):0.1849835526,((217ECLO:0.7426923077,(cterbugandensis:0.72125,((IF2SWB1b:0.053,(IF2SWP2b:0.015,(IF2SWP3:0,(IF3SWP2:0,(IF2SWB1a:0,IF2SWP2a:0):0):0):0.015):0.038):0.6446388889,(GN02548:0.683,((e977:0.57,(e1527:0.55,153ECLO:0.55):0.02):0.05666666667,(GN04787:0.605,ECC2572:0.605):0.02166666667):0.05633333333):0.01463888889):0.02361111111):0.02144230769):0.04795054945,(35669:0.76625,((627ECLO:0.005,629ECLO:0.005):0.70625,(GN05729:0.59,IITBT08:0.59):0.12125):0.055):0.02439285714):0.1102781955):0.1029678363):1.103180077):0.8020977011):0.9840620029,((((405ECLO:0,414ECLO:0):0.2371428571,((GN02468:0.095,FDAARGOS286:0.095):0.1305,((44246:0,44242:0):0.2133333333,(e2032:0.145,(GN02587:0.075,GN04826:0.075):0.07):0.06833333333):0.01216666667):0.01164285714):1.903968254,(WCHEClC4:0.2583333333,(BWH43:0.1625,(EkBLII141:0.11,CIDEIMsCOL9:0.11):0.0525):0.09583333333):1.882777778):1.183378534,((((CIDEIMsCOL1:0.225,NFIX58:0.225):0.6516666667,(WCHECl1060:0.8225,(kubf2:0.78,e362:0.78):0.0425):0.05416666667):1.252933333,(GN02208:1.544765625,((KINANG:0.655,(GN04673:0.355,(1000ECLO:0.005,1001ECLO:0.005):0.35):0.3):0.4761458333,(((35618:0.01,35734:0.01):0.7691666667,(GN02692:0.4375,(R2A:0.01,R8E:0.01):0.4275):0.3416666667):0.3042515152,(41952:1.053611111,(e1942:1.012264151,(((e264:0.305,e2161:0.305):0.665,(GN05753:0.93125,(UCI39:0.855,(MGH132:0.2525,(CHS79:0.205,GN02141:0.205):0.0475):0.6025):0.07625):0.03875):0.02343167702,(GN02693:0.9823333333,(HMSC16D10:0.9779545455,((35009:0.7183333333,(GN02570:0.483,(e917:0.1925,((29ECLO:0,28ECLO:0):0.065,(1176ECLO:0,1254ECLO:0):0.065):0.1275):0.2905):0.2353333333):0.2439253539,((35731:0.045,35651:0.045):0.908,(FB:0.9439705882,(((SMART269:0.025,EC38VIM1:0.025):0.84625,(e54:0.44,ST433953102574:0.44):0.43125):0.06175,((SMART763:0.32,42192:0.32):0.6075,((SST3:0.765,(ECNIH14:0.4125,(ARLG2968:0.34,SMART454:0.34):0.0725):0.3525):0.14859375,((MGH54:0.5125,(UCICRE12:0.38,SMART930:0.38):0.1325):0.3901984127,(((MNCRE16:0.7583333333,(ECC4240:0.005,(ECC4241:0.005,ECC4204:0.005):0):0.7533333333):0.06935897436,((GN1:0.7875,(DS05262:0.6216666667,(GN05647:0.185,(704SK10:0.12,R11:0.12):0.065):0.4366666667):0.1658333333):0.01425,(MGH16:0.7907142857,(PDA134:0.7683333333,((DS8397:0.7083333333,(54:0.705,(GN04609:0.635,GN06520:0.635):0.07):0.003333333333):0.04416666667,(DS23372:0.74,DSM16690:0.74):0.0125):0.01583333333):0.02238095238):0.01103571429):0.02594230769):0.02230769231,((GN02440:0.13,20432:0.13):0.71875,(43444:0.405,MGH34:0.405):0.44375):0.00125):0.0526984127):0.0108953373):0.01390625):0.0055):0.01097058824):0.009029411765):0.009258687259):0.0156958582):0.004378787879):0.01109834369):0.01883247392):0.04134696017):0.02980707071):0.04772765152):0.4136197917):0.584834375):1.10316495,(((DC3:0.05,DC4:0.05):1.113333333,((1131ECLO:0.005,(1161ECLO:0.005,1160ECLO:0.005):0):0.8738888889,(C1:0.83,(LH74:0.7,NFIX59:0.7):0.13):0.04888888889):0.2844444444):1.64875,((UCDUGFMILLET:1.891780822,((((EGDAQBF12:0.145,MNCRE20:0.145):0.55125,(YDC3372:0.3378571429,(MNCRE3:0.2675,(GN02127:0.224,(T25219870317JSK:0.21,(FDAARGOS77:0.1833333333,(35642:0.16,(GN03205:0,GN03140:0):0.16):0.02333333333):0.02666666667):0.014):0.0435):0.07035714286):0.3583928571):0.3205984848,((GN05598:0.2133333333,(ECNIH16:0.0125,(ABFPL:0.005,ECNIH11:0.005):0.0075):0.2008333333):0.6994683908,((SMART1470:0.3,e657:0.3):0.5922222222,(((e1556:0.2175,(ST435939705067:0.095,EC287:0.095):0.1225):0.1480952381,(e456:0.3288461538,(333ECLO:0.2845833333,((33838:0.1275,(e1087:0.115,C7:0.115):0.0125):0.1028703704,(e669:0.209375,(e1339:0.1821428571,((GN03667:0.105,GN02709:0.105):0.032,(e2022:0.12375,(e794:0.04166666667,(e1044:0.0375,(e621:0.005,e545:0.005):0.0325):0.004166666667):0.08208333333):0.01325):0.04514285714):0.02723214286):0.02099537037):0.05421296296):0.04426282051):0.03674908425):0.4143753501,(((e2414:0.1083333333,(1126ECLO:0.005,(940PEND:0,1135ECLO:0):0.005):0.1033333333):0.06135416667,(BWH31:0.1466666667,(1009ECLO:0.005,(895ECLO:0,1011EASB:0):0.005):0.1416666667):0.02302083333):0.58375,(CAV1043:0.325,e800:0.325):0.4284375):0.02653308824):0.112251634):0.02057950192):0.1040467607):0.6544654686,((683ECLO:1.113478261,(EN3600:1.093409091,((TUM10682:0.0125,(TUM10887:0.01,TUM10688:0.01):0.0025):1.068026316,(((MNCRE14:0.13,E20:0.13):0.57125,(CIDEIMsCOL5:0.155,CIDEIMsCOL4:0.155):0.54625):0.2640833333,(((AMA810:0.0475,(AMA497:0.005,AMA590:0.005):0.0425):0.8058333333,(K6674:0.125,(UCI49:0.0825,(1027ECLO:0.005,995ECLO:0.005):0.0775):0.0425):0.7283333333):0.03639880952,((GN02073:0,GN04222:0):0.8608333333,((Crenshaw:0.115,(1119ECLO:0,1180ECLO:0):0.115):0.7183333333,(ARLG2979:0.75,(HK169:0.53,EA75:0.53):0.22):0.08333333333):0.0275):0.02889880952):0.07560119048):0.1151929825):0.01288277512):0.02006916996):0.4231536836,((obactermuelleri:0.155,GN06315:0.155):1.25,(DC1:1.366666667,(ATCC35953:0.83,(PDN3:0.625,L1:0.625):0.205):0.5366666667):0.03833333333):0.1316319444):0.134682009):0.2204668684):0.5383712051,((e1252:0.115,e773:0.115):2.135,(MGH24:0.7,EGDHP1:0.7):1.55):0.180152027):0.3819313063):0.4206816168):0.0917246948):0.5687390246):0.07163633041):0.1585450884):0.3636441074):0.0689687927):0.600780829):0.1770451134):0.5401775763):0.2932418193):0.1543469468):0.9996388387):0.5315273179):0.3610445144):0.5821592896,((G5:0.585,SCF1:0.585):7.666666667,(KPR6:7.445,(terobacterkobei:3.77,Sa187:3.77):3.675):0.8066666667):0.5443185671):0.2157985353):0.05408614964):0.1592559952):0.1090273476):0.04055510534):1.1872083);
